# Supplementary material for: Biodiversity of aquatic organisms in the Mekong Delta, Vietnam
Source: Biodivers Data J. 2023 Oct 24;11:e105314. doi: 10.3897/BDJ.11.e105314 (PMC10848352; doi:10.3897/BDJ.11.e105314)
Supplement: Supplementary material 1 — Water hydrological parameters [file bdj-11-e105314-s001.csv]

Station	Waterbody	Latitude	Longitude	Position	Dist2mouth	Datetime	Depth	T	DOX	DOXS	Cond	SCond	TDS	Sal	Dens	Turb	pH	Vel	ORP	Trans
1	Tien (Branch Co Chien)	10.263767	105.994417	Medial	89	2018-12-05T10:37	0	28.9	5.94	77.1	161.7	150.5	97.5	0.07	996.0002	50		0.73
1	Tien (Branch Co Chien)	10.263767	105.994417	Medial	89	2018-12-05T10:38	20	28.9	6.04	78.4	161.6	150.4	97.5	0.07	996.0002
2	Tien (Branch Co Chien)	10.261283	105.994467	Right ripal	89	2018-12-05T11:14	8	28.9	6.17	80.1	161.9	150.7	98.1	0.07	996.0002	47.7		0.45
8	Tien (Branch Co Chien)	10.207733	106.137183	Right ripal	72	2019-12-05T06:17	0	29	4.39	57	149.1	138.6	90.3	0.06	953.4909	39.8		0.13
8	Tien (Branch Co Chien)	10.207733	106.137183	Right ripal	72	2019-12-05T06:17	1	28.9	4	52	148.8	138.5	90.3	0.06	953.4909
9	Tien (Branch Co Chien)	10.214117	106.14215	Medial	72	2019-12-05T06:49	0	29.3	4.29	56	149.5	138.2	89.7	0.06	953.4871	17.9		0.2
9	Tien (Branch Co Chien)	10.214117	106.14215	Medial	72	2019-12-05T06:50	1	29.2	4.11	53.7	149.3	138.1	89.7	0.06	953.4871
9	Tien (Branch Co Chien)	10.214117	106.14215	Medial	72	2019-12-05T06:50	2	29	4.02	52.3	148.6	138.1	89.7	0.06	953.4871
9	Tien (Branch Co Chien)	10.214117	106.14215	Medial	72	2019-12-05T06:50	3	29	3.91	50.8	148.6	138.1	89.7	0.06	953.4871
9	Tien (Branch Co Chien)	10.214117	106.14215	Medial	72	2019-12-05T06:50	4	28.9	3.87	50.3	148.6	138.2	89.7	0.06	953.4871
9	Tien (Branch Co Chien)	10.214117	106.14215	Medial	72	2019-12-05T06:50	5	28.9	3.85	49.9	148.5	138.1	89.7	0.06	953.4871
9	Tien (Branch Co Chien)	10.214117	106.14215	Medial	72	2019-12-05T06:51	6	28.9	3.85	49.9	148.5	138.2	89.7	0.06	953.4871
9	Tien (Branch Co Chien)	10.214117	106.14215	Medial	72	2019-12-05T06:51	7	28.9	3.9	50.6	148.6	138.2	89.7	0.06	953.4871
9	Tien (Branch Co Chien)	10.214117	106.14215	Medial	72	2019-12-05T06:51	8	28.9	3.9	50.6	148.5	138.2	89.7	0.06	953.4871
9	Tien (Branch Co Chien)	10.214117	106.14215	Medial	72	2019-12-05T06:51	9	28.9	3.91	50.8	148.5	138.1	89.7	0.06	953.4871
9	Tien (Branch Co Chien)	10.214117	106.14215	Medial	72	2019-12-05T06:51	10	28.9	3.96	51.4	148.6	138.2	89.7	0.06	953.4871
9	Tien (Branch Co Chien)	10.214117	106.14215	Medial	72	2019-12-05T06:51	11	28.9	4	52	148.6	138.2	89.7	0.06	953.4871
10	Tien (Branch Co Chien)	10.219117	106.1524	Left ripal	72	2019-12-05T07:31	0	28.8	4.3	55.7	153.4	143	93	0.07	953.4793	20.9		0.01
10	Tien (Branch Co Chien)	10.219117	106.1524	Left ripal	72	2019-12-05T07:31	1	28.7	4.11	53.1	154.9	144.7	94.2	0.07	953.4793
10	Tien (Branch Co Chien)	10.219117	106.1524	Left ripal	72	2019-12-05T07:32	2	27.7	2.88	36.6	166.4	158.3	102.7	0.07	953.4793
41	Tien (Branch Co Chien)	9.99035	106.340233	Right ripal	38	2019-12-05T10:05	0	29.1	4.78	62.7	2815	2609	1696.5	1.34	953.3361	32.3		0.11
41	Tien (Branch Co Chien)	9.99035	106.340233	Right ripal	38	2019-12-05T10:05	1	29.2	4.38	57.5	2821	2613	1696.5	1.34	953.3361
40	Tien (Branch Co Chien)	9.99125	106.341617	Medial	38	2019-12-05T10:27	0	29.3	4.98	65.3	718	664	429	0.32	953.3351	25.6		0.19
40	Tien (Branch Co Chien)	9.99125	106.341617	Medial	38	2019-12-05T10:27	1	28.9	4.7	61.2	871	811	526.5	0.39	953.3351
40	Tien (Branch Co Chien)	9.99125	106.341617	Medial	38	2019-12-05T10:28	2	28.8	4.49	58.4	1442	1345	877.5	0.67	953.3351
40	Tien (Branch Co Chien)	9.99125	106.341617	Medial	38	2019-12-05T10:28	3	28.8	4.4	57.3	1786	1666	1085.5	0.83	953.3351
40	Tien (Branch Co Chien)	9.99125	106.341617	Medial	38	2019-12-05T10:29	4	28.7	4.52	59.7	7410	6919	4498	3.77	953.3351
40	Tien (Branch Co Chien)	9.99125	106.341617	Medial	38	2019-12-05T10:29	5	28.7	4.78	64.1	12159	11359	7384	6.42	953.3351
40	Tien (Branch Co Chien)	9.99125	106.341617	Medial	38	2019-12-05T10:29	6	28.7	5.03	67.5	12846	12004	7800	6.82	953.3351
40	Tien (Branch Co Chien)	9.99125	106.341617	Medial	38	2019-12-05T10:29	7	28.7	5.02	68.4	17185	16061	10439	9.35	953.3351
40	Tien (Branch Co Chien)	9.99125	106.341617	Medial	38	2019-12-05T10:29	8	28.7	5.08	69.1	17297	16170	3276.7	9.42	953.3351
40	Tien (Branch Co Chien)	9.99125	106.341617	Medial	38	2019-12-05T10:30	9	28.6	5.1	69.4	17327	16199	10530	9.43	953.3351
40	Tien (Branch Co Chien)	9.99125	106.341617	Medial	38	2019-12-05T10:30	10	28.6	5.24	70.6	14275	13368	3276.7	7.66	953.3351
40	Tien (Branch Co Chien)	9.99125	106.341617	Medial	38	2019-12-05T10:30	11	28.5	5.27	72.5	21129	19801	12870	11.74	953.3351
40	Tien (Branch Co Chien)	9.99125	106.341617	Medial	38	2019-12-05T10:30	12	28.5	5.29	73	22223	20838	13546	12.41	953.3351
40	Tien (Branch Co Chien)	9.99125	106.341617	Medial	38	2019-12-05T10:30	13	28.4	5.35	74	23464	22044	14326	13.2	953.3351
40	Tien (Branch Co Chien)	9.99125	106.341617	Medial	38	2019-12-05T10:30	14	28.1	5.63	79.1	29076	27438	17836	16.78	953.3351
40	Tien (Branch Co Chien)	9.99125	106.341617	Medial	38	2019-12-05T10:31	15	28	5.68	80	30313	28657	18629	17.6	953.3351
40	Tien (Branch Co Chien)	9.99125	106.341617	Medial	38	2019-12-05T10:31	16	28	5.74	80.9	30409	28759	18694	17.67	953.3351
40	Tien (Branch Co Chien)	9.99125	106.341617	Medial	38	2019-12-05T10:32	17	28	5.67	80	30455	28808	3276.7	17.71	953.3351
39	Tien (Branch Co Chien)	9.992667	106.348133	Medial	38	2019-12-05T10:53	0	29.3	5.04	66	897	828	539.5	0.4	953.3301	25.6		0.2
39	Tien (Branch Co Chien)	9.992667	106.348133	Medial	38	2019-12-05T10:53	1	29.2	4.65	60.8	1183	1096	715	0.54	953.3301
39	Tien (Branch Co Chien)	9.992667	106.348133	Medial	38	2019-12-05T10:53	2	29	4.63	60.4	1619	1503	975	0.75	953.3301
39	Tien (Branch Co Chien)	9.992667	106.348133	Medial	38	2019-12-05T10:54	3	28.9	4.37	57.4	4322	4024	2613	2.12	953.3301
39	Tien (Branch Co Chien)	9.992667	106.348133	Medial	38	2019-12-05T10:54	4	28.8	4.63	61.6	9155	8537	5551	4.72	953.3301
39	Tien (Branch Co Chien)	9.992667	106.348133	Medial	38	2019-12-05T10:55	5	28.8	4.74	63.4	11209	10459	6799	5.88	953.3301
39	Tien (Branch Co Chien)	9.992667	106.348133	Medial	38	2019-12-05T10:55	6	28.7	4.86	65.5	13387	12497	8125	7.12	953.3301
39	Tien (Branch Co Chien)	9.992667	106.348133	Medial	38	2019-12-05T10:55	7	28.7	4.87	65.6	13645	12739	8281	7.27	953.3301
39	Tien (Branch Co Chien)	9.992667	106.348133	Medial	38	2019-12-05T10:55	8	28.7	4.89	66	13885	12964	8424	7.41	953.3301
39	Tien (Branch Co Chien)	9.992667	106.348133	Medial	38	2019-12-05T10:55	9	28.7	4.94	66.6	13941	13017	8463	7.44	953.3301
39	Tien (Branch Co Chien)	9.992667	106.348133	Medial	38	2019-12-05T10:56	10	28.7	4.99	67.3	13677	12771	3276.7	7.29	953.3301
39	Tien (Branch Co Chien)	9.992667	106.348133	Medial	38	2019-12-05T10:56	11	28.7	4.96	66.7	13454	12563	8164	7.16	953.3301
4	Tien (Branch Co Chien)	10.261333	105.991417	Right ripal	89	2018-12-06T08:41	0	28.8	5.47	70.8	162.4	151.5	98.1	0.07	996.0293	76.6	7.12	1
4	Tien (Branch Co Chien)	10.261333	105.991417	Right ripal	89	2018-12-06T08:41	1	28.8	5.46	70.8	162.9	151.8	98.8	0.07	996.0293
4	Tien (Branch Co Chien)	10.261333	105.991417	Right ripal	89	2018-12-06T08:41	2	28.8	5.47	70.9	162.9	151.9	98.8	0.07	996.0293
4	Tien (Branch Co Chien)	10.261333	105.991417	Right ripal	89	2018-12-06T08:41	3	28.8	5.4	70	162.9	151.8	98.8	0.07	996.0293
4	Tien (Branch Co Chien)	10.261333	105.991417	Right ripal	89	2018-12-06T08:42	4	28.8	5.4	70	163	151.9	98.8	0.07	996.0293
4	Tien (Branch Co Chien)	10.261333	105.991417	Right ripal	89	2018-12-06T08:45	5	28.8	5.4	70	163.1	152	98.8	0.07	996.0293
4	Tien (Branch Co Chien)	10.261333	105.991417	Right ripal	89	2018-12-06T08:45	6	28.8	5.29	68.5	163.1	152	98.8	0.07	996.0293
4	Tien (Branch Co Chien)	10.261333	105.991417	Right ripal	89	2018-12-06T08:45	7	28.8	5.29	68.6	163	152	98.8	0.07	996.0293
4	Tien (Branch Co Chien)	10.261333	105.991417	Right ripal	89	2018-12-06T08:45	8	28.8	5.2	67.4	163.2	152.1	98.8	0.07	996.0293
4	Tien (Branch Co Chien)	10.261333	105.991417	Right ripal	89	2018-12-06T08:45	9	28.8	5.26	68.2	163.1	152.1	98.8	0.07	996.0293
4	Tien (Branch Co Chien)	10.261333	105.991417	Right ripal	89	2018-12-06T08:46	10	28.8	5.28	68.4	163.2	152.1	98.8	0.07	996.0293
4	Tien (Branch Co Chien)	10.261333	105.991417	Right ripal	89	2018-12-06T08:46	11	28.8	5.29	68.6	163.3	152.2	98.8	0.07	996.0293
4	Tien (Branch Co Chien)	10.261333	105.991417	Right ripal	89	2018-12-06T08:46	12	28.8	5.3	68.7	163.2	152.2	98.8	0.07	996.0293
4	Tien (Branch Co Chien)	10.261333	105.991417	Right ripal	89	2018-12-06T08:46	13	28.8	5.31	68.8	163.1	152	98.8	0.07	996.0293
5	Tien (Branch Co Chien)	10.148567	106.179683	Medial	62	2018-12-06T09:07	0	28.9	5.79	75.2	170.5	158.6	103.3	0.07	996.0002	67.2	7.09	0.46
5	Tien (Branch Co Chien)	10.148567	106.179683	Medial	62	2018-12-06T09:08	1	28.9	5.11	66.3	170.4	158.5	102.7	0.07	996.0002
6	Tien (Branch Co Chien)	10.139283	106.180267	Right ripal	61.5	2018-12-06T09:59	0	28.9	5.02	65.3	171	159.1	103.3	0.07	996.0002	60	6.82	0.59
6	Tien (Branch Co Chien)	10.139283	106.180267	Right ripal	61.5	2018-12-06T09:59	1	28.9	5.02	65.2	171.2	159.3	103.3	0.07	996.0002
6	Tien (Branch Co Chien)	10.139283	106.180267	Right ripal	61.5	2018-12-06T10:00	2	29	4.97	64.6	171.4	159.4	103.3	0.07	995.9709
6	Tien (Branch Co Chien)	10.139283	106.180267	Right ripal	61.5	2018-12-06T10:00	2	29	5	65	171.6	159.4	103.3	0.07	995.9709
7	Tien (Branch Co Chien)	10.084183	106.233667	Medial	52.8	2018-12-06T10:19	0	28.9	7.08	92	163.6	152.2	98.8	0.07	996.0002	56.8	6.85	0.53
7	Tien (Branch Co Chien)	10.084183	106.233667	Medial	52.8	2018-12-06T10:19	1	28.9	5.84	75.8	163.6	152.3	98.8	0.07	996.0002
7	Tien (Branch Co Chien)	10.084183	106.233667	Medial	52.8	2018-12-06T10:19	2	28.9	5.68	73.7	163.7	152.4	98.8	0.07	996.0002
7	Tien (Branch Co Chien)	10.084183	106.233667	Medial	52.8	2018-12-06T10:19	3	28.9	5.53	71.8	163.9	152.6	99.4	0.07	996.0002
7	Tien (Branch Co Chien)	10.084183	106.233667	Medial	52.8	2018-12-06T10:20	4	28.9	5.45	70.7	163.9	152.6	99.4	0.07	996.0002
7	Tien (Branch Co Chien)	10.084183	106.233667	Medial	52.8	2018-12-06T10:20	5	28.9	5.45	70.7	164	152.7	99.4	0.07	996.0002
7	Tien (Branch Co Chien)	10.084183	106.233667	Medial	52.8	2018-12-06T10:20	6	28.9	5.43	70.5	164	152.7	99.4	0.07	996.0002
7	Tien (Branch Co Chien)	10.084183	106.233667	Medial	52.8	2018-12-06T10:20	7	28.9	5.38	69.8	164	152.7	99.4	0.07	996.0002
7	Tien (Branch Co Chien)	10.084183	106.233667	Medial	52.8	2018-12-06T10:20	8	28.9	5.35	69.4	164.1	152.8	99.4	0.07	996.0002
7	Tien (Branch Co Chien)	10.084183	106.233667	Medial	52.8	2018-12-06T10:20	9	28.9	5.35	69.4	164.1	152.8	99.4	0.07	996.0002
7	Tien (Branch Co Chien)	10.084183	106.233667	Medial	52.8	2018-12-06T10:20	10	28.9	5.31	68.9	164.1	152.8	99.4	0.07	996.0002
7	Tien (Branch Co Chien)	10.084183	106.233667	Medial	52.8	2018-12-06T10:20	11	28.9	5.29	68.7	164.1	152.8	99.4	0.07	996.0002
7	Tien (Branch Co Chien)	10.084183	106.233667	Medial	52.8	2018-12-06T10:20	12	28.9	5.26	68.3	164.1	152.8	99.4	0.07	996.0002
7	Tien (Branch Co Chien)	10.084183	106.233667	Medial	52.8	2018-12-06T10:20	12	28.9	5.29	68.7	164	152.7	99.4	0.07	996.0002
44	Tien (Branch Co Chien)	9.815383	106.581733	Medial	4	2019-12-06T06:29	0	28.4	6.72	88.3	7654	7191	3276.7	3.93	953.1518	15.9		0.34
44	Tien (Branch Co Chien)	9.815383	106.581733	Medial	4	2019-12-06T06:29	1	28.2	6.4	84.3	9478	8927	3276.7	4.96	953.1518
44	Tien (Branch Co Chien)	9.815383	106.581733	Medial	4	2019-12-06T06:29	2	27.8	6.48	86.4	15075	14317	9308	8.26	953.1518
44	Tien (Branch Co Chien)	9.815383	106.581733	Medial	4	2019-12-06T06:30	3	27.7	6.29	88.4	30950	29436	19136	18.14	953.1518
44	Tien (Branch Co Chien)	9.815383	106.581733	Medial	4	2019-12-06T06:30	4	27.3	6.42	93.5	32767	32767	3276.7	25.66	953.1518
44	Tien (Branch Co Chien)	9.815383	106.581733	Medial	4	2019-12-06T06:30	5	27	6.81	99.8	32767	32767	3276.7	27.66	953.1518
44	Tien (Branch Co Chien)	9.815383	106.581733	Medial	4	2019-12-06T06:30	6	26.9	6.78	99.8	32767	32767	29016	28.79	953.1518
44	Tien (Branch Co Chien)	9.815383	106.581733	Medial	4	2019-12-06T06:30	7	26.9	6.72	99.3	32767	32767	3276.7	29.37	953.1518
44	Tien (Branch Co Chien)	9.815383	106.581733	Medial	4	2019-12-06T06:31	8	26.9	6.77	99.9	32767	32767	3276.7	29.27	953.1518
44	Tien (Branch Co Chien)	9.815383	106.581733	Medial	4	2019-12-06T06:31	9	26.9	6.8	100.3	32767	32767	3276.7	29.2	953.1518
43	Tien (Branch Co Chien)	9.817417	106.586833	Medial	4	2019-12-06T07:08	0	28.6	6.53	86.2	7578	7086	3276.7	3.87	953.1479	17.6		0.36
43	Tien (Branch Co Chien)	9.817417	106.586833	Medial	4	2019-12-06T07:08	1	28.5	6.47	85.8	9848	9237	6006	5.14	953.1479
43	Tien (Branch Co Chien)	9.817417	106.586833	Medial	4	2019-12-06T07:08	2	28	6.29	87.7	27136	25647	3276.7	15.58	953.1479
43	Tien (Branch Co Chien)	9.817417	106.586833	Medial	4	2019-12-06T07:08	3	27.4	6.92	100.2	32767	32767	24986	24.36	953.1479
43	Tien (Branch Co Chien)	9.817417	106.586833	Medial	4	2019-12-06T07:09	4	26.7	7.08	102.6	32767	32767	3276.7	26.55	953.1479
43	Tien (Branch Co Chien)	9.817417	106.586833	Medial	4	2019-12-06T07:09	5	26.9	6.94	102.3	32767	32767	29198	28.99	953.1479
43	Tien (Branch Co Chien)	9.817417	106.586833	Medial	4	2019-12-06T07:09	6	26.9	6.91	101.8	32767	32767	3276.7	28.79	953.1479
43	Tien (Branch Co Chien)	9.817417	106.586833	Medial	4	2019-12-06T07:09	7	26.9	6.78	101.1	32767	32767	31018	31.02	953.1479
43	Tien (Branch Co Chien)	9.817417	106.586833	Medial	4	2019-12-06T07:09	8	26.9	6.79	100.4	32767	32767	3276.7	29.49	953.1479
42	Tien (Branch Co Chien)	9.819117	106.592117	Left ripal	4	2019-12-06T07:22	0	28.3	7.39	98	11196	10535	3276.7	5.93	953.1438	15.6
42	Tien (Branch Co Chien)	9.819117	106.592117	Left ripal	4	2019-12-06T07:23	1	28.2	7	93	12193	11490	3276.7	6.51	953.1438
45	Tien (Branch Co Chien)	9.877317	106.532583	Left ripal	13.5	2019-12-06T08:30	0	28.8	7.02	93.3	8915	8311	3276.7	4.59	953.1893	17.6		0.2
45	Tien (Branch Co Chien)	9.877317	106.532583	Left ripal	13.5	2019-12-06T08:31	1	28.7	6.73	89.3	9042	8439	5486	4.67	953.1893
45	Tien (Branch Co Chien)	9.877317	106.532583	Left ripal	13.5	2019-12-06T08:31	2	28.2	6.11	82.2	15752	14839	9646	8.58	953.1893
45	Tien (Branch Co Chien)	9.877317	106.532583	Left ripal	13.5	2019-12-06T08:31	3	28.3	5.92	81.6	22629	21293	3276.7	12.71	953.1893
46	Tien (Branch Co Chien)	9.877683	106.526483	Medial	13.5	2019-12-06T08:45	0	29.2	6.41	85.2	6633	6136	3991	3.31	953.194	15.1		0.5
46	Tien (Branch Co Chien)	9.877683	106.526483	Medial	13.5	2019-12-06T08:45	1	29	6.24	82.6	6561	6090	3276.7	3.29	953.194
46	Tien (Branch Co Chien)	9.877683	106.526483	Medial	13.5	2019-12-06T08:46	2	28.6	5.37	71.9	12180	11399	7410	6.45	953.194
46	Tien (Branch Co Chien)	9.877683	106.526483	Medial	13.5	2019-12-06T08:46	3	28.4	5.72	78.2	20054	18841	12246	11.12	953.194
46	Tien (Branch Co Chien)	9.877683	106.526483	Medial	13.5	2019-12-06T08:46	4	27.4	6.64	97.6	32767	32767	3276.7	27.14	953.194
46	Tien (Branch Co Chien)	9.877683	106.526483	Medial	13.5	2019-12-06T08:47	5	27.4	6.62	98.5	32767	32767	29562	29.38	953.194
46	Tien (Branch Co Chien)	9.877683	106.526483	Medial	13.5	2019-12-06T08:47	6	27.3	6.8	100	32767	32767	3276.7	27.21	953.194
46	Tien (Branch Co Chien)	9.877683	106.526483	Medial	13.5	2019-12-06T08:47	7	27.3	6.81	100.2	32767	32767	3276.7	27.55	953.194
46	Tien (Branch Co Chien)	9.877683	106.526483	Medial	13.5	2019-12-06T08:47	8	27.2	6.9	101.6	32767	32767	3276.7	27.79	953.194
46	Tien (Branch Co Chien)	9.877683	106.526483	Medial	13.5	2019-12-06T08:47	9	27.2	6.85	100.7	32767	32767	3276.7	27.75	953.194
46	Tien (Branch Co Chien)	9.877683	106.526483	Medial	13.5	2019-12-06T08:48	10	27.1	6.72	100.1	32767	32767	3276.7	30.23	953.194
46	Tien (Branch Co Chien)	9.877683	106.526483	Medial	13.5	2019-12-06T08:48	11	27.1	6.79	100.4	32767	32767	29289	29.09	953.194
46	Tien (Branch Co Chien)	9.877683	106.526483	Medial	13.5	2019-12-06T08:48	12	27.1	6.75	99.8	32767	32767	29055	28.83	953.194
46	Tien (Branch Co Chien)	9.877683	106.526483	Medial	13.5	2019-12-06T08:48	13	27.1	6.81	100.6	32767	32767	29042	28.81	953.194
36	Tien (Branch Co Chien)	9.942133	106.4547	Left ripal	25	2019-12-06T10:10	0	28.9	6.52	86.4	7405	6891	3276.7	3.75	953.2488	20.2		0.34
36	Tien (Branch Co Chien)	9.942133	106.4547	Left ripal	25	2019-12-06T10:10	1	28.9	6.06	80.4	7385	6872	3276.7	3.74	953.2488
36	Tien (Branch Co Chien)	9.942133	106.4547	Left ripal	25	2019-12-06T10:11	2	28.9	5.94	78.7	7568	7042	4576	3.84	953.2488
36	Tien (Branch Co Chien)	9.942133	106.4547	Left ripal	25	2019-12-06T10:11	3	28.8	5.89	78.6	10561	9854	3276.7	5.51	953.2488
37	Tien (Branch Co Chien)	9.939633	106.448033	Medial	25	2019-12-06T10:24	0	28.9	6.24	82.2	5546	5163	3354	2.76	953.2539	15.2		0.11
37	Tien (Branch Co Chien)	9.939633	106.448033	Medial	25	2019-12-06T10:24	1	28.5	5.75	75.3	5962	5589	3276.7	3	953.2539
37	Tien (Branch Co Chien)	9.939633	106.448033	Medial	25	2019-12-06T10:24	2	28.3	5.57	72.7	6288	5917	3848	3.19	953.2539
37	Tien (Branch Co Chien)	9.939633	106.448033	Medial	25	2019-12-06T10:25	3	28.3	5.39	70.8	7823	7364	4784	4.03	953.2539
37	Tien (Branch Co Chien)	9.939633	106.448033	Medial	25	2019-12-06T10:25	4	28.2	5.49	75.9	24489	23095	3276.7	13.89	953.2539
37	Tien (Branch Co Chien)	9.939633	106.448033	Medial	25	2019-12-06T10:25	5	27.6	6.26	90.2	32767	32767	3276.7	22.79	953.2539
37	Tien (Branch Co Chien)	9.939633	106.448033	Medial	25	2019-12-06T10:25	6	27.5	6.43	93.6	32767	32767	25467	24.88	953.2539
37	Tien (Branch Co Chien)	9.939633	106.448033	Medial	25	2019-12-06T10:26	7	27.4	6.52	95.1	32767	32767	26026	25.49	953.2539
37	Tien (Branch Co Chien)	9.939633	106.448033	Medial	25	2019-12-06T10:26	8	27.4	6.53	95.3	32767	32767	3276.7	25.6	953.2539
37	Tien (Branch Co Chien)	9.939633	106.448033	Medial	25	2019-12-06T10:26	9	27.4	6.52	95.3	32767	32767	3276.7	25.74	953.2539
37	Tien (Branch Co Chien)	9.939633	106.448033	Medial	25	2019-12-06T10:26	10	27.4	6.6	96.4	32767	32767	3276.7	25.87	953.2539
37	Tien (Branch Co Chien)	9.939633	106.448033	Medial	25	2019-12-06T10:26	11	27.4	6.61	96.6	32767	32767	26442	25.95	953.2539
37	Tien (Branch Co Chien)	9.939633	106.448033	Medial	25	2019-12-06T10:27	12	27.4	6.59	96.3	32767	32767	26507	26.02	953.2539
37	Tien (Branch Co Chien)	9.939633	106.448033	Medial	25	2019-12-06T10:27	13	27.4	6.63	96.7	32767	32767	26156	25.64	953.2539
37	Tien (Branch Co Chien)	9.939633	106.448033	Medial	25	2019-12-06T10:27	14	27.4	6.5	95.2	32767	32767	3276.7	26.3	953.2539
37	Tien (Branch Co Chien)	9.939633	106.448033	Medial	25	2019-12-06T10:27	15	27.4	6.45	94.3	32767	32767	26689	26.21	953.2539
8	Tien (Branch Co Chien)	10.207733	106.137183	Right ripal	72	2018-12-07T08:58	0	29	5.84	76	164.3	152.7	99.4	0.07	995.9709	56	7.07	0.17
8	Tien (Branch Co Chien)	10.207733	106.137183	Right ripal	72	2018-12-07T08:58	1	29	5.53	71.8	165.1	153.5	99.4	0.07	995.9709
8	Tien (Branch Co Chien)	10.207733	106.137183	Right ripal	72	2018-12-07T08:58	2	29	5.31	69.1	165.4	153.7	100.1	0.07	995.9709
8	Tien (Branch Co Chien)	10.207733	106.137183	Right ripal	72	2018-12-07T08:58	3	29	5.14	66.8	166.6	154.9	100.8	0.07	995.9709
9	Tien (Branch Co Chien)	10.214117	106.14215	Medial	72	2018-12-07T09:11	0	29.3	5.7	74.5	158.7	146.7	95.5	0.07	995.8825	55.7	6.71	0.23
9	Tien (Branch Co Chien)	10.214117	106.14215	Medial	72	2018-12-07T09:12	1	29.1	5.54	72.2	158.2	146.6	95.5	0.07	995.9415
9	Tien (Branch Co Chien)	10.214117	106.14215	Medial	72	2018-12-07T09:12	2	29.1	5.45	71	158.3	146.7	95.5	0.07	995.9415
9	Tien (Branch Co Chien)	10.214117	106.14215	Medial	72	2018-12-07T09:13	3	29.1	5.14	66.9	158.2	146.7	95.5	0.07	995.9415
9	Tien (Branch Co Chien)	10.214117	106.14215	Medial	72	2018-12-07T09:13	4	29.1	5.2	67.8	158.3	146.8	95.5	0.07	995.9415
9	Tien (Branch Co Chien)	10.214117	106.14215	Medial	72	2018-12-07T09:13	5	29.1	5.1	66.5	158.3	146.9	95.5	0.07	995.9415
9	Tien (Branch Co Chien)	10.214117	106.14215	Medial	72	2018-12-07T09:14	6	29.1	5.2	67.8	158.3	146.8	95.5	0.07	995.9415
9	Tien (Branch Co Chien)	10.214117	106.14215	Medial	72	2018-12-07T09:14	7	29.1	5.21	67.9	158.3	146.8	95.5	0.07	995.9415
9	Tien (Branch Co Chien)	10.214117	106.14215	Medial	72	2018-12-07T09:14	8	29.1	5.16	67.2	158.3	146.9	95.5	0.07	995.9415
9	Tien (Branch Co Chien)	10.214117	106.14215	Medial	72	2018-12-07T09:15	9	29.1	5.22	67.9	158.4	147	95.5	0.07	995.9415
9	Tien (Branch Co Chien)	10.214117	106.14215	Medial	72	2018-12-07T09:15	10	29.1	5.24	68.2	158.4	146.9	95.5	0.07	995.9415
9	Tien (Branch Co Chien)	10.214117	106.14215	Medial	72	2018-12-07T09:15	11	29.1	5.24	68.3	158.4	146.9	95.5	0.07	995.9415
10	Tien (Branch Co Chien)	10.219117	106.1524	Left ripal	72	2018-12-07T09:34	0	29.3	5.15	67.4	162.2	149.9	97.5	0.07	995.8825	36.2	6.61	0.19
10	Tien (Branch Co Chien)	10.219117	106.1524	Left ripal	72	2018-12-07T09:35	1	29	4.94	64.3	161.3	149.8	97.5	0.07	995.9709
10	Tien (Branch Co Chien)	10.219117	106.1524	Left ripal	72	2018-12-07T09:35	2	29	4.82	62.7	161.1	149.7	97.5	0.07	995.9709
10	Tien (Branch Co Chien)	10.219117	106.1524	Left ripal	72	2018-12-07T09:36	3	29	4.74	61.6	162	150.6	98.1	0.07	995.9709
11	Tien (Branch Co Chien)	10.16495	106.20325	Medial	62	2018-12-07T10:27	0	29.1	5.33	69.4	160.1	148.5	96.9	0.07	995.9415	78.4	6.7	0.53
11	Tien (Branch Co Chien)	10.16495	106.20325	Medial	62	2018-12-07T10:27	1	29.1	5.26	68.5	160.1	148.6	96.9	0.07	995.9415
11	Tien (Branch Co Chien)	10.16495	106.20325	Medial	62	2018-12-07T10:27	2	29.1	5.26	68.5	160.1	148.6	96.9	0.07	995.9415
11	Tien (Branch Co Chien)	10.16495	106.20325	Medial	62	2018-12-07T10:28	3	29.1	5.22	67.9	160.1	148.5	96.9	0.07	995.9415
11	Tien (Branch Co Chien)	10.16495	106.20325	Medial	62	2018-12-07T10:28	4	29.1	5.18	67.4	160.1	148.5	96.9	0.07	995.9415
11	Tien (Branch Co Chien)	10.16495	106.20325	Medial	62	2018-12-07T10:28	5	29.1	5.04	65.6	160.2	148.6	96.9	0.07	995.9415
11	Tien (Branch Co Chien)	10.16495	106.20325	Medial	62	2018-12-07T10:29	6	29.1	5.1	66.4	160.2	148.6	96.9	0.07	995.9415
11	Tien (Branch Co Chien)	10.16495	106.20325	Medial	62	2018-12-07T10:29	7	29.1	5.04	65.7	160.2	148.6	96.9	0.07	995.9415
11	Tien (Branch Co Chien)	10.16495	106.20325	Medial	62	2018-12-07T10:29	8	29.1	5.11	66.5	160.1	148.5	96.9	0.07	995.9415
11	Tien (Branch Co Chien)	10.16495	106.20325	Medial	62	2018-12-07T10:29	9	29.1	5.12	66.7	160.1	148.6	96.9	0.07	995.9415
11	Tien (Branch Co Chien)	10.16495	106.20325	Medial	62	2018-12-07T10:29	10	29.1	5.14	66.9	160.1	148.6	96.9	0.07	995.9415
11	Tien (Branch Co Chien)	10.16495	106.20325	Medial	62	2018-12-07T10:30	11	29.1	5.1	66.4	160.2	148.6	96.9	0.07	995.9415
11	Tien (Branch Co Chien)	10.16495	106.20325	Medial	62	2018-12-07T10:30	12	29.1	5.04	65.6	160.1	148.6	96.9	0.07	995.9415
11	Tien (Branch Co Chien)	10.16495	106.20325	Medial	62	2018-12-07T10:30	13	29.1	5.09	66.3	160.1	148.6	96.9	0.07	995.9415
12	Tien (Branch Co Chien)	10.163283	106.208383	Left ripal	62	2018-12-07T10:43	0	29	5.44	70.8	165.2	153.5	100.1	0.07	995.9709	49.7	6.4	0.71
12	Tien (Branch Co Chien)	10.163283	106.208383	Left ripal	62	2018-12-07T10:43	1	29	5.22	67.9	165.2	153.6	100.1	0.07	995.9709
12	Tien (Branch Co Chien)	10.163283	106.208383	Left ripal	62	2018-12-07T10:43	2	29	5.12	66.6	165.2	153.6	100.1	0.07	995.9709
12	Tien (Branch Co Chien)	10.163283	106.208383	Left ripal	62	2018-12-07T10:44	3	29	5.1	66.3	165	153.3	99.4	0.07	995.9709
12	Tien (Branch Co Chien)	10.163283	106.208383	Left ripal	62	2018-12-07T10:44	4	29	5.06	65.7	165.2	153.5	100.1	0.07	995.9709
12	Tien (Branch Co Chien)	10.163283	106.208383	Left ripal	62	2018-12-07T10:44	5	29	5.02	65.2	165	153.4	99.4	0.07	995.9709
13	Hau	9.898717	105.9746	Left ripal	53.5	2018-12-08T10:11	0	29.3	4.96	64.9	155.3	143.4	93	0.07	995.8825	62.5	6.73	0.39
13	Hau	9.898717	105.9746	Left ripal	53.5	2018-12-08T10:11	1	29.2	4.92	64.2	154.8	143.4	93	0.07	995.9121
13	Hau	9.898717	105.9746	Left ripal	53.5	2018-12-08T10:11	2	29.2	4.92	64.2	154.8	143.4	93	0.07	995.9121
13	Hau	9.898717	105.9746	Left ripal	53.5	2018-12-08T10:12	3	29.2	4.83	62.9	154.9	143.5	93	0.07	995.9121
13	Hau	9.898717	105.9746	Left ripal	53.5	2018-12-08T10:12	4	29.1	4.82	62.8	154.8	143.4	93	0.07	995.9415	63.4	6.61	0.41
14	Hau	9.896817	105.973517	Medial	53.5	2018-12-08T10:56	0	29.2	5.01	65.4	150.9	139.7	91	0.06	995.9121
14	Hau	9.896817	105.973517	Medial	53.5	2018-12-08T10:56	1	29.2	4.94	64.5	150.9	139.7	91	0.06	995.9121
14	Hau	9.896817	105.973517	Medial	53.5	2018-12-08T10:56	2	29.2	4.88	63.6	150.8	139.6	91	0.06	995.9121
14	Hau	9.896817	105.973517	Medial	53.5	2018-12-08T10:56	3	29.2	4.82	62.9	150.8	139.7	91	0.06	995.9121
14	Hau	9.896817	105.973517	Medial	53.5	2018-12-08T10:56	4	29.2	4.78	62.3	150.7	139.6	91	0.06	995.9121
14	Hau	9.896817	105.973517	Medial	53.5	2018-12-08T10:56	5	29.2	4.77	62.2	150.8	139.7	91	0.06	995.9121
14	Hau	9.896817	105.973517	Medial	53.5	2018-12-08T10:57	6	29.2	4.75	62	150.7	139.6	91	0.06	995.9121
14	Hau	9.896817	105.973517	Medial	53.5	2018-12-08T10:57	7	29.2	4.77	62.2	150.7	139.6	91	0.06	995.9121
15	Hau	9.892733	105.97285	Right ripal	53.5	2018-12-08T11:07	0	29.2	6.35	82.9	150.9	139.6	91	0.06	995.9121	80.1	6.25	0.76
15	Hau	9.892733	105.97285	Right ripal	53.5	2018-12-08T11:07	1	29.2	5.31	69.3	151.4	140.1	91	0.06	995.9121
16	Hau	9.938983	105.940033	Right ripal	69.5	2018-12-08T12:01	0	29.3	4.95	64.8	150.1	138.6	90.3	0.06	995.8825	83.1	6.64	0.31
16	Hau	9.938983	105.940033	Right ripal	69.5	2018-12-08T12:01	1	29.3	4.94	64.6	149.6	138.3	89.7	0.06	995.8825
16	Hau	9.938983	105.940033	Right ripal	69.5	2018-12-08T12:01	2	29.3	4.97	64.9	149.6	138.2	89.7	0.06	995.8825
16	Hau	9.938983	105.940033	Right ripal	69.5	2018-12-08T12:01	3	29.3	4.91	64.2	149.8	138.4	89.7	0.06	995.8825
17	Hau	9.939317	105.941317	Medial	69.5	2018-12-08T12:19	0	29.4	4.92	64.5	147.4	136	88.4	0.06	995.8529	46.3	6.32	0.32
17	Hau	9.939317	105.941317	Medial	69.5	2018-12-08T12:20	1	29.4	4.79	62.8	147.5	136.1	88.4	0.06	995.8529
17	Hau	9.939317	105.941317	Medial	69.5	2018-12-08T12:20	2	29.4	4.68	61.3	147.5	136.1	88.4	0.06	995.8529
17	Hau	9.939317	105.941317	Medial	69.5	2018-12-08T12:20	3	29.4	4.63	60.5	147.5	136.2	88.4	0.06	995.8529
17	Hau	9.939317	105.941317	Medial	69.5	2018-12-08T12:20	4	29.4	4.57	59.8	147.5	136.2	88.4	0.06	995.8529
17	Hau	9.939317	105.941317	Medial	69.5	2018-12-08T12:21	5	29.4	4.56	59.7	147.6	136.3	88.4	0.06	995.8529
17	Hau	9.939317	105.941317	Medial	69.5	2018-12-08T12:21	6	29.4	4.53	59.4	147.7	136.3	88.4	0.06	995.8529
17	Hau	9.939317	105.941317	Medial	69.5	2018-12-08T12:21	7	29.4	4.5	58.8	147.7	136.4	88.4	0.06	995.8529
17	Hau	9.939317	105.941317	Medial	69.5	2018-12-08T12:21	8	29.4	4.52	59.2	147.7	136.3	88.4	0.06	995.8529
17	Hau	9.939317	105.941317	Medial	69.5	2018-12-08T12:21	9	29.4	4.52	59.1	147.6	136.2	88.4	0.06	995.8529
18	Hau	9.942833	105.94385	Left ripal	69.5	2018-12-08T12:34	0	29.4	4.52	59.3	161.3	148.7	96.9	0.07	995.8529	58.4	6.41	0.31
18	Hau	9.942833	105.94385	Left ripal	69.5	2018-12-08T12:34	1	29.4	4.51	59.1	161.2	148.7	96.9	0.07	995.8529
18	Hau	9.942833	105.94385	Left ripal	69.5	2018-12-08T12:34	2	29.4	4.47	58.5	160.9	148.5	96.2	0.07	995.8529
19	Hau	9.970433	105.904567	Right ripal	75	2018-12-08T13:19	0	30	5.8	76.8	149.1	136	88.4	0.06	995.6733	68.3	6.57	0.27
19	Hau	9.970433	105.904567	Right ripal	75	2018-12-08T13:19	1	30	5.66	74.9	149	136	88.4	0.06	995.6733
19	Hau	9.970433	105.904567	Right ripal	75	2018-12-08T13:19	2	30	5.59	74	149.1	136	88.4	0.06	995.6733
20	Hau	9.971083	105.906117	Medial	75	2018-12-08T13:28	0	29.6	4.94	64.9	146.7	134.9	87.8	0.06	995.7934	51.5	6.55	0.31
20	Hau	9.971083	105.906117	Medial	75	2018-12-08T13:29	1	29.6	4.91	64.5	146.7	134.9	87.8	0.06	995.7934
20	Hau	9.971083	105.906117	Medial	75	2018-12-08T13:29	2	29.6	4.81	63.2	146.7	134.9	87.8	0.06	995.7934
20	Hau	9.971083	105.906117	Medial	75	2018-12-08T13:29	3	29.6	4.8	63.1	146.7	134.9	87.8	0.06	995.7934
20	Hau	9.971083	105.906117	Medial	75	2018-12-08T13:29	4	29.6	4.76	62.5	146.6	134.9	87.8	0.06	995.7934
20	Hau	9.971083	105.906117	Medial	75	2018-12-08T13:29	5	29.6	4.75	62.4	146.7	134.9	87.8	0.06	995.7934
20	Hau	9.971083	105.906117	Medial	75	2018-12-08T13:30	6	29.6	4.74	62.3	146.7	134.9	87.8	0.06	995.7934
20	Hau	9.971083	105.906117	Medial	75	2018-12-08T13:30	7	29.6	4.79	62.9	146.7	134.9	87.8	0.06	995.7934
20	Hau	9.971083	105.906117	Medial	75	2018-12-08T13:30	8	29.6	4.79	62.9	146.7	134.9	87.8	0.06	995.7934
20	Hau	9.971083	105.906117	Medial	75	2018-12-08T13:30	9	29.6	4.74	62.3	146.8	134.9	87.8	0.06	995.7934
20	Hau	9.971083	105.906117	Medial	75	2018-12-08T13:30	10	29.6	4.74	62.3	146.7	134.9	87.8	0.06	995.7934
20	Hau	9.971083	105.906117	Medial	75	2018-12-08T13:30	11	29.6	4.71	61.9	146.8	135	87.8	0.06	995.7934
20	Hau	9.971083	105.906117	Medial	75	2018-12-08T13:31	12	29.6	4.69	61.6	146.7	134.9	87.8	0.06	995.7934
20	Hau	9.971083	105.906117	Medial	75	2018-12-08T13:31	13	29.6	4.66	61.2	146.7	134.9	87.8	0.06	995.7934
20	Hau	9.971083	105.906117	Medial	75	2018-12-08T13:31	14	29.6	4.55	59.8	146.7	134.9	87.8	0.06	995.7934
20	Hau	9.971083	105.906117	Medial	75	2018-12-08T13:31	15	29.6	4.66	61.2	146.8	135	87.8	0.06	995.7934
81	Hau (Branch Dinh An)	9.603705	106.248348	Right ripal	8	2019-12-10T06:03	0	27.7	6.15	84.4	24164	22990	3276.7	13.83	953.4062	87.5		0.29		0.2
81	Hau (Branch Dinh An)	9.603705	106.248348	Right ripal	8	2019-12-10T06:03	1	27.7	5.99	82.2	24301	23121	15028	13.92	953.4062
80	Hau (Branch Dinh An)	9.611378	106.265382	Medial	8	2019-12-10T07:19	0	28.2	6.03	83.9	26036	24523	15938	14.83	953.3932	33.3		0.11		0.45
80	Hau (Branch Dinh An)	9.611378	106.265382	Medial	8	2019-12-10T07:19	1	28	5.68	79.2	27423	25937	16861	15.78	953.3932
80	Hau (Branch Dinh An)	9.611378	106.265382	Medial	8	2019-12-10T07:19	2	27.8	5.81	81.3	29122	27640	17966	16.92	953.3932
80	Hau (Branch Dinh An)	9.611378	106.265382	Medial	8	2019-12-10T07:20	3	27.7	5.8	81.3	30399	28911	3276.7	17.78	953.3932
80	Hau (Branch Dinh An)	9.611378	106.265382	Medial	8	2019-12-10T07:20	4	27.5	5.85	82.2	31523	30060	19539	18.56	953.3932
80	Hau (Branch Dinh An)	9.611378	106.265382	Medial	8	2019-12-10T07:20	5	27.5	5.79	81.8	32767	31703	20605	19.69	953.3932
80	Hau (Branch Dinh An)	9.611378	106.265382	Medial	8	2019-12-10T07:20	6	27.5	5.77	81.4	32767	31645	20566	19.65	953.3932
80	Hau (Branch Dinh An)	9.611378	106.265382	Medial	8	2019-12-10T07:21	7	27.5	5.7	80.3	32641	31181	20267	19.33	953.3932
80	Hau (Branch Dinh An)	9.611378	106.265382	Medial	8	2019-12-10T07:21	8	27.5	5.64	79.7	32767	31678	20592	19.67	953.3932
79	Hau (Branch Dinh An)	9.616403	106.27115	Left ripal	8	2019-12-10T07:54	0	28	6.17	86.6	28945	27357	17784	16.73	953.3888	33.5		0.39		0.4
79	Hau (Branch Dinh An)	9.616403	106.27115	Left ripal	8	2019-12-10T07:55	1	27.9	5.95	83.4	29191	27642	17966	16.92	953.3888
79	Hau (Branch Dinh An)	9.616403	106.27115	Left ripal	8	2019-12-10T07:55	2	27.7	5.71	79.9	29479	28031	3276.7	17.19	953.3888
79	Hau (Branch Dinh An)	9.616403	106.27115	Left ripal	8	2019-12-10T07:55	3	27.7	5.57	78.2	30576	29101	18915	17.91	953.3888
82	Hau (Branch Dinh An)	9.688237	106.160075	Right ripal	23	2019-12-10T09:45	0	28.7	5.94	81.2	18539	17316	11258	10.14	953.4735	69		0.23		0.2
82	Hau (Branch Dinh An)	9.688237	106.160075	Right ripal	23	2019-12-10T09:45	1	28.6	5.67	77.6	19625	18374	3276.7	10.82	953.4735
82	Hau (Branch Dinh An)	9.688237	106.160075	Right ripal	23	2019-12-10T09:45	2	28.4	5.49	75.4	21208	19932	3276.7	11.83	953.4735
82	Hau (Branch Dinh An)	9.688237	106.160075	Right ripal	23	2019-12-10T09:46	3	28.2	5.47	75.2	22040	20753	3276.7	12.36	953.4735
83	Hau (Branch Dinh An)	9.699805	106.161172	Medial	23	2019-12-10T10:39	0	28.4	6.15	83.4	17553	16497	10725	9.63	953.4726	16.9		0.1		0.8
83	Hau (Branch Dinh An)	9.699805	106.161172	Medial	23	2019-12-10T10:39	1	28.3	5.98	81.3	18625	17522	11388	10.28	953.4726
83	Hau (Branch Dinh An)	9.699805	106.161172	Medial	23	2019-12-10T10:39	2	28.1	5.74	78	19418	18325	3276.7	10.79	953.4726
83	Hau (Branch Dinh An)	9.699805	106.161172	Medial	23	2019-12-10T10:39	3	28	5.6	76.4	21265	20118	13078	11.95	953.4726
83	Hau (Branch Dinh An)	9.699805	106.161172	Medial	23	2019-12-10T10:39	4	27.7	5.42	74.5	24675	23479	15262	14.15	953.4726
83	Hau (Branch Dinh An)	9.699805	106.161172	Medial	23	2019-12-10T10:40	5	27.7	5.45	74.9	25000	23793	3276.7	14.36	953.4726
83	Hau (Branch Dinh An)	9.699805	106.161172	Medial	23	2019-12-10T10:40	6	27.7	5.3	72.8	24829	23630	3276.7	14.25	953.4726
83	Hau (Branch Dinh An)	9.699805	106.161172	Medial	23	2019-12-10T10:40	7	27.6	5.24	72.8	28159	26829	3276.7	16.38	953.4726
83	Hau (Branch Dinh An)	9.699805	106.161172	Medial	23	2019-12-10T10:41	8	27.5	5.45	76.4	30938	29518	19188	18.2	953.4726
83	Hau (Branch Dinh An)	9.699805	106.161172	Medial	23	2019-12-10T10:41	9	27.5	5.51	77.5	31749	30309	3276.7	18.73	953.4726
83	Hau (Branch Dinh An)	9.699805	106.161172	Medial	23	2019-12-10T10:41	10	27.5	5.52	77.6	32032	30586	3276.7	18.92	953.4726
83	Hau (Branch Dinh An)	9.699805	106.161172	Medial	23	2019-12-10T10:41	11	27.5	5.5	77.4	32283	30828	3276.7	19.09	953.4726
83	Hau (Branch Dinh An)	9.699805	106.161172	Medial	23	2019-12-10T10:42	12	27.5	5.49	77.3	32397	30939	20111	19.16	953.4726
83	Hau (Branch Dinh An)	9.699805	106.161172	Medial	23	2019-12-10T10:42	13	27.5	5.53	77.8	32427	30968	3276.7	19.18	953.4726
83	Hau (Branch Dinh An)	9.699805	106.161172	Medial	23	2019-12-10T10:42	14	27.5	5.55	78.2	32452	30993	3276.7	19.2	953.4726
83	Hau (Branch Dinh An)	9.699805	106.161172	Medial	23	2019-12-10T10:42	15	27.5	5.56	78.3	32449	30990	3276.7	19.2	953.4726
84	Hau (Branch Dinh An)	9.710347	106.159267	Left ripal	23	2019-12-10T10:58	0	28.3	5.91	80.7	19749	18580	12077	10.96	953.4741	35.2				0.45
84	Hau (Branch Dinh An)	9.710347	106.159267	Left ripal	23	2019-12-10T10:58	1	28.3	5.5	75.1	20003	18824	12233	11.11	953.4741
84	Hau (Branch Dinh An)	9.710347	106.159267	Left ripal	23	2019-12-10T10:59	2	28.2	5.39	73.6	20237	19057	12389	11.26	953.4741
84	Hau (Branch Dinh An)	9.710347	106.159267	Left ripal	23	2019-12-10T10:59	3	28.2	5.47	74.6	20195	19017	12363	11.24	953.4741
85	Hau (Branch Tran De)	9.499637	106.21289	Right ripal	1.5	2019-12-11T06:20	0	27.3	6.47	89.5	27651	26466	3276.7	16.14	953.4332	344				0.1
85	Hau (Branch Tran De)	9.499637	106.21289	Right ripal	1.5	2019-12-11T06:20	1	27.3	6.18	85.4	27696	26532	3276.7	16.19	953.4332
85	Hau (Branch Tran De)	9.499637	106.21289	Right ripal	1.5	2019-12-11T06:20	2	27.3	6.04	83.4	27723	26560	17264	16.21	953.4332
86	Hau (Branch Tran De)	9.500353	106.221717	Medial	1.5	2019-12-11T06:49	0	27.8	6.67	93.2	28689	27257	17719	16.67	953.4265	143		0.12		0.15
86	Hau (Branch Tran De)	9.500353	106.221717	Medial	1.5	2019-12-11T06:49	1	27.7	6.32	88.1	28643	27226	3276.7	16.65	953.4265
86	Hau (Branch Tran De)	9.500353	106.221717	Medial	1.5	2019-12-11T06:49	2	27.6	6.27	87.3	28447	27106	3276.7	16.57	953.4265
86	Hau (Branch Tran De)	9.500353	106.221717	Medial	1.5	2019-12-11T06:49	3	27.4	6.21	86	28113	26886	3276.7	16.42	953.4265
86	Hau (Branch Tran De)	9.500353	106.221717	Medial	1.5	2019-12-11T06:50	4	27.4	6.13	85	28376	27136	17641	16.59	953.4265
86	Hau (Branch Tran De)	9.500353	106.221717	Medial	1.5	2019-12-11T06:50	5	27.4	6.06	84	28585	27350	3276.7	16.74	953.4265
86	Hau (Branch Tran De)	9.500353	106.221717	Medial	1.5	2019-12-11T06:50	6	27.4	6.09	84.4	28589	27354	3276.7	16.74	953.4265
87	Hau (Branch Tran De)	9.503963	106.228898	Left ripal	1.5	2019-12-11T07:18	0	27.5	5.9	84.9	32767	32767	23621	22.89	953.421	77.2				0.3
87	Hau (Branch Tran De)	9.503963	106.228898	Left ripal	1.5	2019-12-11T07:19	1	27.4	5.77	83	32767	32767	23699	22.98	953.421
87	Hau (Branch Tran De)	9.503963	106.228898	Left ripal	1.5	2019-12-11T07:19	2	27.4	5.8	83.4	32767	32767	3276.7	22.81	953.421
87	Hau (Branch Tran De)	9.503963	106.228898	Left ripal	1.5	2019-12-11T07:19	3	27.5	5.72	82.9	32767	32767	3276.7	24.1	953.421
87	Hau (Branch Tran De)	9.503963	106.228898	Left ripal	1.5	2019-12-11T07:20	4	27.5	5.71	81.7	32767	32767	22854	22.07	953.421
90	Hau (Branch Tran De)	9.619732	106.144307	Right ripal	17	2019-12-11T08:44	0	27.8	6.13	86	30060	28528	3276.7	17.52	953.4855	73		0.53		0.3
90	Hau (Branch Tran De)	9.619732	106.144307	Right ripal	17	2019-12-11T08:45	1	27.8	5.66	79.5	30423	28899	18785	17.77	953.4855
90	Hau (Branch Tran De)	9.619732	106.144307	Right ripal	17	2019-12-11T08:45	2	27.7	5.58	78.6	31496	29934	3276.7	18.47	953.4855
90	Hau (Branch Tran De)	9.619732	106.144307	Right ripal	17	2019-12-11T08:45	3	27.7	5.52	77.6	31221	29692	3276.7	18.31	953.4855
90	Hau (Branch Tran De)	9.619732	106.144307	Right ripal	17	2019-12-11T08:45	4	27.7	5.45	77	32212	30642	19916	18.96	953.4855
90	Hau (Branch Tran De)	9.619732	106.144307	Right ripal	17	2019-12-11T08:45	5	27.7	5.43	76.7	32349	30785	20007	19.06	953.4855
90	Hau (Branch Tran De)	9.619732	106.144307	Right ripal	17	2019-12-11T08:45	6	27.6	5.4	76.2	32128	30583	19877	18.92	953.4855
90	Hau (Branch Tran De)	9.619732	106.144307	Right ripal	17	2019-12-11T08:45	7	27.6	5.41	76.1	31251	29753	3276.7	18.35	953.4855
89	Hau (Branch Tran De)	9.619232	106.15123	Medial	17	2019-12-11T09:13	0	27.8	5.89	83	31411	29814	3276.7	18.39	953.4802	39.6		0.1		0.4
89	Hau (Branch Tran De)	9.619232	106.15123	Medial	17	2019-12-11T09:13	1	27.8	5.78	81.5	31123	29543	19201	18.21	953.4802
89	Hau (Branch Tran De)	9.619232	106.15123	Medial	17	2019-12-11T09:13	2	27.8	5.65	79.8	31861	30258	19669	18.69	953.4802
89	Hau (Branch Tran De)	9.619232	106.15123	Medial	17	2019-12-11T09:13	3	27.7	5.55	78.4	32301	30705	3276.7	19	953.4802
89	Hau (Branch Tran De)	9.619232	106.15123	Medial	17	2019-12-11T09:13	4	27.7	5.49	77.7	32767	31196	20280	19.34	953.4802
89	Hau (Branch Tran De)	9.619232	106.15123	Medial	17	2019-12-11T09:13	5	27.6	5.39	76.4	32767	32055	3276.7	19.92	953.4802
89	Hau (Branch Tran De)	9.619232	106.15123	Medial	17	2019-12-11T09:14	6	27.6	5.34	75.6	32767	31381	20397	19.46	953.4802
89	Hau (Branch Tran De)	9.619232	106.15123	Medial	17	2019-12-11T09:14	7	27.6	5.29	74.9	32767	31378	20397	19.46	953.4802
89	Hau (Branch Tran De)	9.619232	106.15123	Medial	17	2019-12-11T09:14	8	27.6	5.27	74.7	32767	31968	3276.7	19.86	953.4802
89	Hau (Branch Tran De)	9.619232	106.15123	Medial	17	2019-12-11T09:14	9	27.6	5.26	74.6	32767	32026	3276.7	19.9	953.4802
89	Hau (Branch Tran De)	9.619232	106.15123	Medial	17	2019-12-11T09:14	10	27.7	5.35	75.6	32767	31228	3276.7	19.36	953.4802
88	Hau (Branch Tran De)	9.623457	106.155197	Left ripal	17	2019-12-11T09:38	0	27.7	5.75	80.9	31254	29733	3276.7	18.34	953.4772	197		0.3		0.15
88	Hau (Branch Tran De)	9.623457	106.155197	Left ripal	17	2019-12-11T09:38	1	27.7	5.48	77	30975	29469	3276.7	18.16	953.4772
88	Hau (Branch Tran De)	9.623457	106.155197	Left ripal	17	2019-12-11T09:38	2	27.7	5.54	77.9	31199	29688	3276.7	18.31	953.4772
88	Hau (Branch Tran De)	9.623457	106.155197	Left ripal	17	2019-12-11T09:38	3	27.7	5.49	77.3	31775	30236	19656	18.68	953.4772
88	Hau (Branch Tran De)	9.623457	106.155197	Left ripal	17	2019-12-11T09:39	4	27.6	5.46	77.4	32767	31504	20475	19.55	953.4772
73	Hau	9.748613	106.066905	Right ripal	35	2019-12-12T04:32	0	27.5	5.11	68.4	18075	17249	3276.7	10.11	953.5444	72.3		0.56		0.25
73	Hau	9.748613	106.066905	Right ripal	35	2019-12-12T04:32	1	27.5	5.04	68	19947	19044	12376	11.26	953.5444
73	Hau	9.748613	106.066905	Right ripal	35	2019-12-12T04:32	2	27.5	4.99	66.9	18455	17620	11453	10.35	953.5444
73	Hau	9.748613	106.066905	Right ripal	35	2019-12-12T04:32	3	27.5	4.92	66.9	22164	21162	13754	12.64	953.5444
74	Hau	9.767557	106.077408	Medial	35	2019-12-12T05:10	0	27.9	5.79	76.5	12204	11564	7514	6.56	953.5364	54.1		1.64		0.25
75	Hau	9.777197	106.084467	Left ripal	35	2019-12-12T05:39	0	27.7	5.41	72.5	17272	16421	10673	9.59	953.5311	168		0.84		0.15
75	Hau	9.777197	106.084467	Left ripal	35	2019-12-12T05:39	1	27.7	5.23	70.5	18783	17862	11609	10.5	953.5311
75	Hau	9.777197	106.084467	Left ripal	35	2019-12-12T05:40	2	27.7	5.09	68.4	17768	16896	10985	9.89	953.5311
75	Hau	9.777197	106.084467	Left ripal	35	2019-12-12T05:40	3	27.7	5.06	67.9	17469	16613	3276.7	9.71	953.5311
75	Hau	9.777197	106.084467	Left ripal	35	2019-12-12T05:40	4	27.7	5.02	67.6	18263	17369	3276.7	10.19	953.5311
75	Hau	9.777197	106.084467	Left ripal	35	2019-12-12T05:40	5	27.7	5.03	67.4	17150	16311	3276.7	9.52	953.5311
76	Hau	9.93267	105.922645	Left ripal	61	2019-12-12T08:47	0	28.2	5.11	65.7	408.6	385	250.2	0.18	953.6542	133		0.16		0.15
76	Hau	9.93267	105.922645	Left ripal	61	2019-12-12T08:47	1	28.2	5.11	65.5	401.2	378.3	245.7	0.18	953.6542
76	Hau	9.93267	105.922645	Left ripal	61	2019-12-12T08:48	2	28.1	4.89	62.6	387.8	366.3	237.9	0.17	953.6542
76	Hau	9.93267	105.922645	Left ripal	61	2019-12-12T08:48	3	28	4.61	58.9	324.2	306.9	199.6	0.14	953.6542
77	Hau	9.927962	105.913877	Medial	61	2019-12-12T09:08	0	27.4	5.44	68.7	156.2	149.4	96.9	0.07	953.6609	45.8		0.35		0.35
77	Hau	9.927962	105.913877	Medial	61	2019-12-12T09:08	1	27.3	5.08	64.2	155.5	148.8	96.9	0.07	953.6609
77	Hau	9.927962	105.913877	Medial	61	2019-12-12T09:08	2	27.3	4.91	62	155.4	148.8	96.9	0.07	953.6609
77	Hau	9.927962	105.913877	Medial	61	2019-12-12T09:09	3	27.3	4.83	61	155.3	148.7	96.9	0.07	953.6609
77	Hau	9.927962	105.913877	Medial	61	2019-12-12T09:09	4	27.3	4.74	59.9	155.3	148.7	96.9	0.07	953.6609
77	Hau	9.927962	105.913877	Medial	61	2019-12-12T09:09	5	27.3	4.71	59.4	155.3	148.8	96.9	0.07	953.6609
77	Hau	9.927962	105.913877	Medial	61	2019-12-12T09:09	6	27.3	4.59	58	155.3	148.7	96.9	0.07	953.6609
77	Hau	9.927962	105.913877	Medial	61	2019-12-12T09:10	7	27.3	4.61	58.1	155.3	148.8	96.9	0.07	953.6609
77	Hau	9.927962	105.913877	Medial	61	2019-12-12T09:10	8	27.3	4.58	57.8	155.3	148.7	96.9	0.07	953.6609
77	Hau	9.927962	105.913877	Medial	61	2019-12-12T09:10	9	27.3	4.61	58.1	155.4	148.8	96.9	0.07	953.6609
77	Hau	9.927962	105.913877	Medial	61	2019-12-12T09:10	10	27.3	4.59	58	155.4	148.8	96.9	0.07	953.6609
77	Hau	9.927962	105.913877	Medial	61	2019-12-12T09:10	11	27.3	4.59	58	155.4	148.8	96.9	0.07	953.6609
78	Hau	9.91696	105.911763	Right ripal	61	2019-12-12T09:36	0	28.1	6.29	80.6	253	238.7	155.3	0.11	953.6625	48.1		0.36		0.35
78	Hau	9.91696	105.911763	Right ripal	61	2019-12-12T09:36	1	27.9	5.13	65.4	259.1	245.6	159.9	0.12	953.6625
78	Hau	9.91696	105.911763	Right ripal	61	2019-12-12T09:36	2	27.7	4.91	62.5	266.5	253.3	164.4	0.12	953.6625
78	Hau	9.91696	105.911763	Right ripal	61	2019-12-12T09:37	3	27.7	4.73	60.1	267.3	254	165.1	0.12	953.6625
21	Tien (Branch Ham Luong)	10.055667	106.46435	Left ripal	22	2018-12-14T10:00	0	28.6	5.2	67.5	1793	1677	1092	0.84	996.0892	92	7.37	0.92
21	Tien (Branch Ham Luong)	10.055667	106.46435	Left ripal	22	2018-12-14T10:01	1	28.6	5.29	68.6	1861	1740	1131	0.87	996.0893
21	Tien (Branch Ham Luong)	10.055667	106.46435	Left ripal	22	2018-12-14T10:02	2	28.6	5.18	67.2	1972	1844	1196	0.93	996.0894
22	Tien (Branch Ham Luong)	10.05215	106.463167	Medial	22	2018-12-14T10:15	0	28.8	5.65	73.3	727	678	442	0.33	996.0298	98	7.11	0.81
22	Tien (Branch Ham Luong)	10.05215	106.463167	Medial	22	2018-12-14T10:15	1	28.8	5.7	74	806	752	487.5	0.36	996.0299
22	Tien (Branch Ham Luong)	10.05215	106.463167	Medial	22	2018-12-14T10:18	2	28.8	5.85	75.9	826	769	500.5	0.37	996.0299
22	Tien (Branch Ham Luong)	10.05215	106.463167	Medial	22	2018-12-14T10:19	3	28.9	6.11	79.4	1074	1000	650	0.49	996.001
22	Tien (Branch Ham Luong)	10.05215	106.463167	Medial	22	2018-12-14T10:20	4	28.8	6.14	80	1803	1680	1092	0.84	996.0311
22	Tien (Branch Ham Luong)	10.05215	106.463167	Medial	22	2018-12-14T10:20	5	28.8	6.19	80.6	2021	1884	1222	0.95	996.0314
22	Tien (Branch Ham Luong)	10.05215	106.463167	Medial	22	2018-12-14T10:21	6	28.8	6.15	80.4	2913	2715	1768	1.39	996.0328
22	Tien (Branch Ham Luong)	10.05215	106.463167	Medial	22	2018-12-14T10:22	7	28.8	6.21	81.2	3158	2943	1911	1.52	996.0333
22	Tien (Branch Ham Luong)	10.05215	106.463167	Medial	22	2018-12-14T10:22	8	28.8	6.24	81.6	3363	3133	2034.5	1.62	996.0336
22	Tien (Branch Ham Luong)	10.05215	106.463167	Medial	22	2018-12-14T10:22	9	28.8	6.22	81.3	3359	3129	2034.5	1.62	996.0336
22	Tien (Branch Ham Luong)	10.05215	106.463167	Medial	22	2018-12-14T10:22	10	28.8	6.28	82.1	3280	3056	1989	1.58	996.0335
22	Tien (Branch Ham Luong)	10.05215	106.463167	Medial	22	2018-12-14T10:23	11	28.8	6.29	82.2	3247	3025	1963	1.56	996.0334
23	Tien (Branch Ham Luong)	10.049883	106.459383	Medial	22	2018-12-14T10:49	0	28.8	6.29	81.8	1083	1009	656.5	0.49	996.0302	121	7.05	0.3
23	Tien (Branch Ham Luong)	10.049883	106.459383	Medial	22	2018-12-14T10:49	1	28.8	6.27	81.5	1108	1033	669.5	0.51	996.0302
23	Tien (Branch Ham Luong)	10.049883	106.459383	Medial	22	2018-12-14T10:50	2	28.8	6.21	80.7	1196	1115	721.5	0.55	996.0303
23	Tien (Branch Ham Luong)	10.049883	106.459383	Medial	22	2018-12-14T10:50	3	28.8	6.16	80	1312	1223	793	0.6	996.0305
23	Tien (Branch Ham Luong)	10.049883	106.459383	Medial	22	2018-12-14T10:51	4	28.8	6.13	79.7	1212	1130	734.5	0.56	996.0304
23	Tien (Branch Ham Luong)	10.049883	106.459383	Medial	22	2018-12-14T10:51	5	28.8	6.22	80.9	1222	1140	741	0.56	996.0304
23	Tien (Branch Ham Luong)	10.049883	106.459383	Medial	22	2018-12-14T10:52	6	28.8	5.91	76.9	1554	1448	942.5	0.72	996.0308
23	Tien (Branch Ham Luong)	10.049883	106.459383	Medial	22	2018-12-14T10:53	7	28.8	5.88	76.5	1597	1489	968.5	0.74	996.0308
23	Tien (Branch Ham Luong)	10.049883	106.459383	Medial	22	2018-12-14T10:53	8	28.8	6.02	78.4	1646	1535	994.5	0.77	996.0309
23	Tien (Branch Ham Luong)	10.049883	106.459383	Medial	22	2018-12-14T10:53	9	28.8	6.06	78.8	1606	1497	975	0.75	996.0308
23	Tien (Branch Ham Luong)	10.049883	106.459383	Medial	22	2018-12-14T10:54	10	28.8	6.11	79.5	1600	1492	968.5	0.74	996.0308
23	Tien (Branch Ham Luong)	10.049883	106.459383	Medial	22	2018-12-14T10:54	11	28.8	6.09	79.3	1548	1443	936	0.72	996.0308
24	Tien (Branch Ham Luong)	10.1045	106.415983	Left ripal	30	2018-12-14T12:03	0	29.1	5.71	74.4	182.7	169.4	109.9	0.08	995.9415	60.1	6.61	0.45
24	Tien (Branch Ham Luong)	10.1045	106.415983	Left ripal	30	2018-12-14T12:03	1	29.1	5.46	71	182.4	169.3	109.9	0.08	995.9415
24	Tien (Branch Ham Luong)	10.1045	106.415983	Left ripal	30	2018-12-14T12:03	2	29	5.41	70.3	180.8	167.9	109.2	0.08	995.9709
24	Tien (Branch Ham Luong)	10.1045	106.415983	Left ripal	30	2018-12-14T12:03	3	29	5.31	69.1	181.9	168.9	109.9	0.08	995.9709
24	Tien (Branch Ham Luong)	10.1045	106.415983	Left ripal	30	2018-12-14T12:03	4	29	5.3	68.9	181.9	168.9	109.9	0.08	995.9709
25	Tien (Branch Ham Luong)	10.103633	106.411817	Medial	30	2018-12-14T12:15	0	29	5.29	68.8	173.5	161.2	104.7	0.07	995.9709	77	6.57	0.58
25	Tien (Branch Ham Luong)	10.103633	106.411817	Medial	30	2018-12-14T12:16	1	28.9	5.2	67.5	173.4	161.2	104.7	0.07	996.0002
25	Tien (Branch Ham Luong)	10.103633	106.411817	Medial	30	2018-12-14T12:16	2	28.9	5.16	67	173.3	161.2	104.7	0.07	996.0002
25	Tien (Branch Ham Luong)	10.103633	106.411817	Medial	30	2018-12-14T12:16	3	28.9	5.22	67.8	173.2	161.3	104.7	0.07	996.0002
25	Tien (Branch Ham Luong)	10.103633	106.411817	Medial	30	2018-12-14T12:17	4	28.9	5.16	67	173.2	161.2	104.7	0.07	996.0002
25	Tien (Branch Ham Luong)	10.103633	106.411817	Medial	30	2018-12-14T12:17	5	28.9	5.06	65.7	173.3	161.3	104.7	0.07	996.0002
25	Tien (Branch Ham Luong)	10.103633	106.411817	Medial	30	2018-12-14T12:17	6	28.9	5.1	66.2	173.3	161.3	104.7	0.07	996.0002
25	Tien (Branch Ham Luong)	10.103633	106.411817	Medial	30	2018-12-14T12:17	7	28.9	5.07	65.9	173.3	161.3	104.7	0.07	996.0002
25	Tien (Branch Ham Luong)	10.103633	106.411817	Medial	30	2018-12-14T12:17	8	28.9	5.07	65.8	173.4	161.4	104.7	0.07	996.0002
25	Tien (Branch Ham Luong)	10.103633	106.411817	Medial	30	2018-12-14T12:17	9	28.9	5.05	65.6	173.4	161.5	104.7	0.07	996.0002
25	Tien (Branch Ham Luong)	10.103633	106.411817	Medial	30	2018-12-14T12:17	10	28.9	5.1	66.2	173.4	161.5	104.7	0.07	996.0002
25	Tien (Branch Ham Luong)	10.103633	106.411817	Medial	30	2018-12-14T12:18	11	28.9	5.15	66.9	173.4	161.5	104.7	0.07	996.0002
25	Tien (Branch Ham Luong)	10.103633	106.411817	Medial	30	2018-12-14T12:18	12	28.9	5.18	67.2	173.3	161.4	104.7	0.07	996.0002
26	Tien (Branch Ham Luong)	10.10115	106.40615	Right ripal	30	2018-12-14T12:31	0	28.7	4.85	62.8	190.8	178.3	115.7	0.08	996.0584	65.1	6.47	0.66
26	Tien (Branch Ham Luong)	10.10115	106.40615	Right ripal	30	2018-12-14T12:31	1	28.7	4.82	62.3	191.3	178.8	116.4	0.08	996.0584
26	Tien (Branch Ham Luong)	10.10115	106.40615	Right ripal	30	2018-12-14T12:31	2	28.7	4.81	62.1	191.4	178.9	116.4	0.08	996.0584
26	Tien (Branch Ham Luong)	10.10115	106.40615	Right ripal	30	2018-12-14T12:32	3	28.7	4.78	61.8	191.5	179	116.4	0.08	996.0584
26	Tien (Branch Ham Luong)	10.10115	106.40615	Right ripal	30	2018-12-14T12:32	4	28.6	4.79	61.9	192	179.5	117	0.08	996.0875
26	Tien (Branch Ham Luong)	10.10115	106.40615	Right ripal	30	2018-12-14T12:32	5	28.7	4.76	61.5	191.4	178.9	116.4	0.08	996.0584
26	Tien (Branch Ham Luong)	10.10115	106.40615	Right ripal	30	2018-12-14T12:33	6	28.6	4.72	61	192.2	179.7	117	0.08	996.0875
27	Tien (Branch Ham Luong)	10.194517	106.352583	Right ripal	43	2018-12-14T13:49	0	28.7	4.5	58.2	189.2	176.8	115.1	0.08	996.0584	46.1	6.36	0.38
28	Tien (Branch Ham Luong)	10.20105	106.356033	Medial	43	2018-12-14T14:02	0	29.6	5.12	67.2	162.4	149.4	96.9	0.07	995.7934	47.9	6.52	0.3
28	Tien (Branch Ham Luong)	10.20105	106.356033	Medial	43	2018-12-14T14:02	1	29.5	4.99	65.5	162.4	149.5	96.9	0.07	995.8232
28	Tien (Branch Ham Luong)	10.20105	106.356033	Medial	43	2018-12-14T14:03	2	29.5	4.97	65.2	162.3	149.5	96.9	0.07	995.8232
28	Tien (Branch Ham Luong)	10.20105	106.356033	Medial	43	2018-12-14T14:03	3	29.5	4.96	65.1	162.3	149.5	96.9	0.07	995.8232
28	Tien (Branch Ham Luong)	10.20105	106.356033	Medial	43	2018-12-14T14:03	4	29.5	4.92	64.6	162.4	149.5	96.9	0.07	995.8232
28	Tien (Branch Ham Luong)	10.20105	106.356033	Medial	43	2018-12-14T14:03	5	29.5	4.95	64.9	162.3	149.5	96.9	0.07	995.8232
28	Tien (Branch Ham Luong)	10.20105	106.356033	Medial	43	2018-12-14T14:03	6	29.5	4.91	64.4	162.3	149.5	96.9	0.07	995.8232
28	Tien (Branch Ham Luong)	10.20105	106.356033	Medial	43	2018-12-14T14:03	7	29.5	4.85	63.7	162.3	149.5	96.9	0.07	995.8232
28	Tien (Branch Ham Luong)	10.20105	106.356033	Medial	43	2018-12-14T14:04	8	29.5	4.87	63.9	162.3	149.5	96.9	0.07	995.8232
29	Tien (Branch Ham Luong)	10.208217	106.360467	Left ripal	43	2018-12-14T14:16	0	29.2	4.4	57.4	187.1	173.3	112.4	0.08	995.9121	51.4	6.61	0.28
29	Tien (Branch Ham Luong)	10.208217	106.360467	Left ripal	43	2018-12-14T14:16	1	29.2	4.41	57.5	187.7	173.9	113.1	0.08	995.9121
29	Tien (Branch Ham Luong)	10.208217	106.360467	Left ripal	43	2018-12-14T14:16	2	29	4.4	57.3	189.8	176.3	114.4	0.08	995.9709
29	Tien (Branch Ham Luong)	10.208217	106.360467	Left ripal	43	2018-12-14T14:16	3	29	4.39	57.1	189.9	176.4	114.4	0.08	995.9709
29	Tien (Branch Ham Luong)	10.208217	106.360467	Left ripal	43	2018-12-14T14:16	4	29	4.38	56.9	189.4	175.9	114.4	0.08	995.9709
29	Tien (Branch Ham Luong)	10.208217	106.360467	Left ripal	43	2018-12-14T14:17	5	29	4.28	55.7	189	175.6	114.4	0.08	995.9709
30	Tien (Branch Ham Luong)	10.245917	106.316583	Right ripal	50	2018-12-15T08:50	0	29.5	5.21	68.3	164.6	151.7	98.8	0.07	995.8232	38.6	6.88	0.23
30	Tien (Branch Ham Luong)	10.245917	106.316583	Right ripal	50	2018-12-15T08:51	1	29.4	4.94	64.7	164.8	151.9	98.8	0.07	995.8529
30	Tien (Branch Ham Luong)	10.245917	106.316583	Right ripal	50	2018-12-15T08:51	2	29.4	5.05	66.1	164.6	151.9	98.8	0.07	995.8529
30	Tien (Branch Ham Luong)	10.245917	106.316583	Right ripal	50	2018-12-15T08:51	3	29.3	4.95	64.7	164.5	152.2	98.8	0.07	995.8825
30	Tien (Branch Ham Luong)	10.245917	106.316583	Right ripal	50	2018-12-15T08:52	4	29.3	4.93	64.5	164.6	152.2	98.8	0.07	995.8825
31	Tien (Branch Ham Luong)	10.24965	106.316267	Medial	50	2018-12-15T09:00	0	29.5	4.61	60.4	165.9	152.9	99.4	0.07	995.8232	35.3	6.71	0.35
31	Tien (Branch Ham Luong)	10.24965	106.316267	Medial	50	2018-12-15T09:01	1	29.4	4.39	57.5	165.8	152.9	99.4	0.07	995.8529
31	Tien (Branch Ham Luong)	10.24965	106.316267	Medial	50	2018-12-15T09:01	2	29.4	4.55	59.6	165.7	152.9	99.4	0.07	995.8529
31	Tien (Branch Ham Luong)	10.24965	106.316267	Medial	50	2018-12-15T09:01	3	29.4	4.66	61	165.7	152.9	99.4	0.07	995.8529
31	Tien (Branch Ham Luong)	10.24965	106.316267	Medial	50	2018-12-15T09:02	4	29.4	4.68	61.3	165.7	152.9	99.4	0.07	995.8529
31	Tien (Branch Ham Luong)	10.24965	106.316267	Medial	50	2018-12-15T09:02	5	29.4	4.54	59.4	165.8	153	99.4	0.07	995.8529
31	Tien (Branch Ham Luong)	10.24965	106.316267	Medial	50	2018-12-15T09:03	6	29.4	4.54	59.4	165.8	153.1	99.4	0.07	995.8529
31	Tien (Branch Ham Luong)	10.24965	106.316267	Medial	50	2018-12-15T09:03	7	29.4	4.63	60.5	165.9	153.1	99.4	0.07	995.8529
31	Tien (Branch Ham Luong)	10.24965	106.316267	Medial	50	2018-12-15T09:03	8	29.4	4.53	59.2	165.8	153.1	99.4	0.07	995.8529
31	Tien (Branch Ham Luong)	10.24965	106.316267	Medial	50	2018-12-15T09:03	9	29.4	4.63	60.6	165.8	153.1	99.4	0.07	995.8529
31	Tien (Branch Ham Luong)	10.24965	106.316267	Medial	50	2018-12-15T09:03	10	29.4	4.63	60.6	165.8	153.1	99.4	0.07	995.8529
31	Tien (Branch Ham Luong)	10.24965	106.316267	Medial	50	2018-12-15T09:03	11	29.4	4.55	59.5	165.9	153.1	99.4	0.07	995.8529
31	Tien (Branch Ham Luong)	10.24965	106.316267	Medial	50	2018-12-15T09:04	12	29.4	4.63	60.6	165.8	153.1	99.4	0.07	995.8529
31	Tien (Branch Ham Luong)	10.24965	106.316267	Medial	50	2018-12-15T09:04	13	29.4	4.6	60.3	165.8	153.1	99.4	0.07	995.8529
31	Tien (Branch Ham Luong)	10.24965	106.316267	Medial	50	2018-12-15T09:04	14	29.4	4.61	60.3	165.8	153	99.4	0.07	995.8529
31	Tien (Branch Ham Luong)	10.24965	106.316267	Medial	50	2018-12-15T09:04	15	29.4	4.66	60.9	165.7	152.9	99.4	0.07	995.8529
32	Tien (Branch Ham Luong)	10.25355	106.316333	Left ripal	50	2018-12-15T09:15	0	29.4	4.44	58.2	167.8	154.8	100.8	0.07	995.8529		6.64	0.26
32	Tien (Branch Ham Luong)	10.25355	106.316333	Left ripal	50	2018-12-15T09:15	1	29.3	4.44	58.1	167.7	154.9	100.8	0.07	995.8825
32	Tien (Branch Ham Luong)	10.25355	106.316333	Left ripal	50	2018-12-15T09:15	2	29.3	4.41	57.7	167.7	154.9	100.8	0.07	995.8825
32	Tien (Branch Ham Luong)	10.25355	106.316333	Left ripal	50	2018-12-15T09:16	3	29.3	4.36	57	167.8	155	100.8	0.07	995.8825
32	Tien (Branch Ham Luong)	10.25355	106.316333	Left ripal	50	2018-12-15T09:16	4	29.3	4.44	58	167.9	155.1	100.8	0.07	995.8825
33	Tien (Branch Ham Luong)	10.244067	106.2223	Left ripal	61	2018-12-15T10:36	0	29.7	4.52	59.5	168.1	154.2	100.1	0.07	995.7635	38	6.35	0.27
33	Tien (Branch Ham Luong)	10.244067	106.2223	Left ripal	61	2018-12-15T10:36	1	29.7	4.45	58.5	168	154.2	100.1	0.07	995.7635
34	Tien (Branch Ham Luong)	10.24115	106.2208	Medial	61	2018-12-15T10:45	0	29.6	4.32	56.8	167.8	154.1	100.1	0.07	995.7934	30	6.45	0.46
34	Tien (Branch Ham Luong)	10.24115	106.2208	Medial	61	2018-12-15T10:45	1	29.6	4.35	57.2	167.6	154	100.1	0.07	995.7934
34	Tien (Branch Ham Luong)	10.24115	106.2208	Medial	61	2018-12-15T10:45	2	29.6	4.21	55.4	167.7	154.1	100.1	0.07	995.7934
34	Tien (Branch Ham Luong)	10.24115	106.2208	Medial	61	2018-12-15T10:46	3	29.6	4.22	55.5	167.4	153.9	100.1	0.07	995.7934
34	Tien (Branch Ham Luong)	10.24115	106.2208	Medial	61	2018-12-15T10:46	4	29.6	4.29	56.4	167.3	153.8	100.1	0.07	995.7934
34	Tien (Branch Ham Luong)	10.24115	106.2208	Medial	61	2018-12-15T10:46	5	29.6	4.2	55.2	167.4	153.9	100.1	0.07	995.7934
35	Tien (Branch Ham Luong)	10.237	106.219267	Right ripal	61	2018-12-15T10:58	0	29.4	4.34	56.8	169.9	156.7	102.1	0.07	995.8529	27.5	6.5	0.41
35	Tien (Branch Ham Luong)	10.237	106.219267	Right ripal	61	2018-12-15T10:58	1	29.6	4.32	56.8	169.1	155.4	100.8	0.07	995.7934
35	Tien (Branch Ham Luong)	10.237	106.219267	Right ripal	61	2018-12-15T10:58	2	29.3	4.01	52.4	170.1	157.2	102.1	0.07	995.8825
35	Tien (Branch Ham Luong)	10.237	106.219267	Right ripal	61	2018-12-15T10:58	3	29.3	4.05	53	170.1	157.1	102.1	0.07	995.8825
35	Tien (Branch Ham Luong)	10.237	106.219267	Right ripal	61	2018-12-15T10:58	4	29.3	4.01	52.4	170.2	157.3	102.1	0.07	995.8825
35	Tien (Branch Ham Luong)	10.237	106.219267	Right ripal	61	2018-12-15T10:58	5	29.3	4.03	52.7	170	157.1	102.1	0.07	995.8825
35	Tien (Branch Ham Luong)	10.237	106.219267	Right ripal	61	2018-12-15T10:59	6	29.3	4	52.3	170.1	157.1	102.1	0.07	995.8825
35	Tien (Branch Ham Luong)	10.237	106.219267	Right ripal	61	2018-12-15T10:59	7	29.3	4.03	52.7	170	157	102.1	0.07	995.8825
36	Tien (Branch Co Chien)	9.942133	106.4547	Left ripal	25	2018-12-16T09:45	0	29.3	6.16	81.1	2566	2370	1540.5	1.21	995.8854	24.7	7.2	0.84
36	Tien (Branch Co Chien)	9.942133	106.4547	Left ripal	25	2018-12-16T09:46	1	29.3	5.98	78.7	2539	2345	1527.5	1.19	995.8854
36	Tien (Branch Co Chien)	9.942133	106.4547	Left ripal	25	2018-12-16T09:46	2	29.3	5.96	78.5	2555	2361	1534	1.2	995.8854
36	Tien (Branch Co Chien)	9.942133	106.4547	Left ripal	25	2018-12-16T09:47	3	29.3	5.85	77	2801	2589	1683.5	1.33	995.8858
36	Tien (Branch Co Chien)	9.942133	106.4547	Left ripal	25	2018-12-16T09:48	4	29.3	5.77	75.9	2772	2563	1664	1.31	995.8858
36	Tien (Branch Co Chien)	9.942133	106.4547	Left ripal	25	2018-12-16T09:49	5	28.9	5.48	74.5	15482	14399	9360	8.3	996.0529
36	Tien (Branch Co Chien)	9.942133	106.4547	Left ripal	25	2018-12-16T09:50	6	28.8	5.48	75.2	18813	17525	3276.7	10.27	996.1045
37	Tien (Branch Co Chien)	9.939633	106.448033	Medial	25	2018-12-16T10:04	0	29.4	5.89	77.4	1759	1622	1053	0.81	995.8546	24.7	7.14	1.15
37	Tien (Branch Co Chien)	9.939633	106.448033	Medial	25	2018-12-16T10:04	1	29.4	5.89	77.5	1764	1627	1059.5	0.81	995.8546
37	Tien (Branch Co Chien)	9.939633	106.448033	Medial	25	2018-12-16T10:05	2	29.4	5.86	77	1779	1641	1066	0.82	995.8546
37	Tien (Branch Co Chien)	9.939633	106.448033	Medial	25	2018-12-16T10:05	3	29.1	5.93	77.7	1972	1827	1189.5	0.92	995.9435
37	Tien (Branch Co Chien)	9.939633	106.448033	Medial	25	2018-12-16T10:06	4	29.3	5.77	75.8	2283	2112	1371.5	1.07	995.885
37	Tien (Branch Co Chien)	9.939633	106.448033	Medial	25	2018-12-16T10:06	5	29.3	5.53	73	3921	3623	2353	1.89	995.8879
37	Tien (Branch Co Chien)	9.939633	106.448033	Medial	25	2018-12-16T10:07	6	28.7	5.77	79.9	22345	20868	3276.7	12.43	996.1619
37	Tien (Branch Co Chien)	9.939633	106.448033	Medial	25	2018-12-16T10:08	7	28.2	6.16	87.9	32767	31113	3276.7	19.27	996.4206
37	Tien (Branch Co Chien)	9.939633	106.448033	Medial	25	2018-12-16T10:08	8	28.1	6.29	90.3	32767	32767	3276.7	20.71	996.4778
37	Tien (Branch Co Chien)	9.939633	106.448033	Medial	25	2018-12-16T10:09	9	28.1	6.24	90.1	32767	32767	3276.7	21.66	996.4975
37	Tien (Branch Co Chien)	9.939633	106.448033	Medial	25	2018-12-16T10:09	10	28	6.2	89.7	32767	32767	22971	22.18	996.5371
37	Tien (Branch Co Chien)	9.939633	106.448033	Medial	25	2018-12-16T10:10	11	28	6.13	88.7	32767	32767	22828	22.03	996.5339
37	Tien (Branch Co Chien)	9.939633	106.448033	Medial	25	2018-12-16T10:10	12	28	6.18	89.5	32767	32767	3276.7	22.64	996.547
37	Tien (Branch Co Chien)	9.939633	106.448033	Medial	25	2018-12-16T10:10	13	28	6.17	89.4	32767	32767	23478	22.73	996.5489
37	Tien (Branch Co Chien)	9.939633	106.448033	Medial	25	2018-12-16T10:10	14	28	6.24	90.4	32767	32767	3276.7	22.72	996.5488
37	Tien (Branch Co Chien)	9.939633	106.448033	Medial	25	2018-12-16T10:10	15	28	6.2	90	32767	32767	3276.7	22.73	996.549
37	Tien (Branch Co Chien)	9.939633	106.448033	Medial	25	2018-12-16T10:11	16	28	6.19	89.8	32767	32767	23478	22.73	996.5489
38	Tien (Branch Co Chien)	9.9369	106.439433	Right ripal	25	2018-12-16T10:24	0	29.4	6.21	81.6	1678	1548	1007.5	0.77	995.8545	26.7	7.18	0.89
38	Tien (Branch Co Chien)	9.9369	106.439433	Right ripal	25	2018-12-16T10:24	1	29.4	6.13	80.5	1681	1552	1007.5	0.77	995.8545
38	Tien (Branch Co Chien)	9.9369	106.439433	Right ripal	25	2018-12-16T10:24	2	29.3	5.96	78.2	1701	1572	1020.5	0.78	995.8842
39	Tien (Branch Co Chien)	9.992667	106.348133	Medial	38	2018-12-16T11:52	0	29.6	5.99	78.7	292.7	269.1	174.8	0.13	995.7935	27.7	6.76	0.87
39	Tien (Branch Co Chien)	9.992667	106.348133	Medial	38	2018-12-16T11:52	1	29.6	5.81	76.4	293.8	270.1	175.5	0.13	995.7935
39	Tien (Branch Co Chien)	9.992667	106.348133	Medial	38	2018-12-16T11:53	2	29.6	5.72	75.1	294.5	270.8	176.2	0.13	995.7935
39	Tien (Branch Co Chien)	9.992667	106.348133	Medial	38	2018-12-16T11:53	3	29.6	5.73	75.2	296.8	272.9	177.5	0.13	995.7935
39	Tien (Branch Co Chien)	9.992667	106.348133	Medial	38	2018-12-16T11:54	4	29.6	5.55	72.9	304	279.6	182	0.13	995.7935
39	Tien (Branch Co Chien)	9.992667	106.348133	Medial	38	2018-12-16T11:57	11	28.7	5.8	80.7	23120	21582	14027	12.89	996.1685
40	Tien (Branch Co Chien)	9.99125	106.341617	Medial	38	2018-12-16T12:09	0	29.6	5.78	76	208.1	191.3	124.1	0.09	995.7934	30.4	6.74	0.49
40	Tien (Branch Co Chien)	9.99125	106.341617	Medial	38	2018-12-16T12:09	1	29.6	5.74	75.5	249.6	229.5	148.9	0.11	995.7935
40	Tien (Branch Co Chien)	9.99125	106.341617	Medial	38	2018-12-16T12:10	2	29.6	5.71	75.1	246.3	226.5	146.9	0.11	995.7935
40	Tien (Branch Co Chien)	9.99125	106.341617	Medial	38	2018-12-16T12:10	3	29.6	5.66	74.4	267.3	245.8	159.9	0.11	995.7935
40	Tien (Branch Co Chien)	9.99125	106.341617	Medial	38	2018-12-16T12:10	4	29.6	5.59	73.5	285.2	262.2	170.3	0.12	995.7935
40	Tien (Branch Co Chien)	9.99125	106.341617	Medial	38	2018-12-16T12:10	5	29.6	5.58	73.4	315.2	289.7	188.5	0.14	995.7935
40	Tien (Branch Co Chien)	9.99125	106.341617	Medial	38	2018-12-16T12:10	6	29.6	5.61	73.8	325.2	298.8	194.3	0.14	995.7935
40	Tien (Branch Co Chien)	9.99125	106.341617	Medial	38	2018-12-16T12:10	7	29.6	5.63	74.1	377.3	346.6	225.6	0.16	995.7936
40	Tien (Branch Co Chien)	9.99125	106.341617	Medial	38	2018-12-16T12:10	8	29.7	5.59	73.6	475.4	436.6	284.1	0.21	995.7638
40	Tien (Branch Co Chien)	9.99125	106.341617	Medial	38	2018-12-16T12:11	9	29.4	5.49	72.4	2259	2083	1352	1.05	995.8553
40	Tien (Branch Co Chien)	9.99125	106.341617	Medial	38	2018-12-16T12:11	10	29.3	5.35	70.8	5151	4762	3094	2.53	995.8907
40	Tien (Branch Co Chien)	9.99125	106.341617	Medial	38	2018-12-16T12:11	11	29	5.4	73.1	13483	12519	8138	7.13	996.012
40	Tien (Branch Co Chien)	9.99125	106.341617	Medial	38	2018-12-16T12:12	12	29	5.46	74.3	15262	14182	9217	8.16	996.0222
40	Tien (Branch Co Chien)	9.99125	106.341617	Medial	38	2018-12-16T12:12	13	28.9	5.58	76.3	17654	16426	3276.7	9.57	996.067
40	Tien (Branch Co Chien)	9.99125	106.341617	Medial	38	2018-12-16T12:12	14	28.9	5.45	74.9	18988	17679	11492	10.37	996.0765
40	Tien (Branch Co Chien)	9.99125	106.341617	Medial	38	2018-12-16T12:12	15	28.7	5.6	77.8	23088	21552	3276.7	12.87	996.1682
40	Tien (Branch Co Chien)	9.99125	106.341617	Medial	38	2018-12-16T12:13	16	28.7	5.55	77.2	23162	21623	14053	12.92	996.1689
41	Tien (Branch Co Chien)	9.99035	106.340233	Right ripal	38	2018-12-16T12:21	0	29.6	5.82	76.5	383.5	352.5	228.8	0.17	995.7936	95.5	6.95	0.21
41	Tien (Branch Co Chien)	9.99035	106.340233	Right ripal	38	2018-12-16T12:21	1	29.6	5.73	75.3	410.8	377.6	245.7	0.18	995.7936
42	Tien (Branch Co Chien)	9.819117	106.592117	Left ripal	4	2018-12-17T13:41	0	28.8	7.13	94.3	7077	6594	3276.7	3.58	996.0431	27.5	7.78	0.44
42	Tien (Branch Co Chien)	9.819117	106.592117	Left ripal	4	2018-12-17T13:42	1	28.6	7.43	99.2	11332	10597	6890	5.96	996.1181
43	Tien (Branch Co Chien)	9.817417	106.586833	Medial	4	2018-12-17T13:55	0	29.2	6.44	84.8	3191	2953	1917.5	1.52	995.916	22.1	7.75	0.41
43	Tien (Branch Co Chien)	9.817417	106.586833	Medial	4	2018-12-17T13:55	1	29.2	6.45	84.9	3198	2959	1924	1.53	995.916
43	Tien (Branch Co Chien)	9.817417	106.586833	Medial	4	2018-12-17T13:56	2	29.1	6.04	79.9	5579	5170	3276.7	2.76	995.9508
43	Tien (Branch Co Chien)	9.817417	106.586833	Medial	4	2018-12-17T13:56	3	28.3	6.5	87.9	17153	16127	3276.7	9.39	996.2385
43	Tien (Branch Co Chien)	9.817417	106.586833	Medial	4	2018-12-17T13:56	4	27.9	6.86	94.6	25143	23840	15496	14.39	996.4203
43	Tien (Branch Co Chien)	9.817417	106.586833	Medial	4	2018-12-17T13:57	5	27.6	7.18	99.8	28071	26728	3276.7	16.31	996.5364
43	Tien (Branch Co Chien)	9.817417	106.586833	Medial	4	2018-12-17T13:57	6	27.5	7.19	101.5	32767	31614	3276.7	19.63	996.6253
43	Tien (Branch Co Chien)	9.817417	106.586833	Medial	4	2018-12-17T13:57	7	27.5	7.1	101.4	32767	32767	3276.7	21.4	996.6612
43	Tien (Branch Co Chien)	9.817417	106.586833	Medial	4	2018-12-17T13:58	8	27.6	7.06	100.9	32767	32767	22126	21.29	996.6311
43	Tien (Branch Co Chien)	9.817417	106.586833	Medial	4	2018-12-17T13:58	9	27.7	7.02	100.7	32767	32767	22464	21.65	996.6106
43	Tien (Branch Co Chien)	9.817417	106.586833	Medial	4	2018-12-17T13:58	10	27.8	6.79	98.4	32767	32767	3276.7	23.23	996.6165
43	Tien (Branch Co Chien)	9.817417	106.586833	Medial	4	2018-12-17T13:58	11	27.7	6.47	94.1	32767	32767	24804	24.16	996.6657
44	Tien (Branch Co Chien)	9.815383	106.581733	Medial	4	2018-12-17T14:08	0	29.3	6.63	87.1	2283	2110	1371.5	1.07	995.885	21.5	7.46
44	Tien (Branch Co Chien)	9.815383	106.581733	Medial	4	2018-12-17T14:08	1	29.3	6.62	87	2283	2110	1371.5	1.07	995.885
44	Tien (Branch Co Chien)	9.815383	106.581733	Medial	4	2018-12-17T14:08	2	29.3	6.59	86.6	2385	2205	1436.5	1.12	995.8851
44	Tien (Branch Co Chien)	9.815383	106.581733	Medial	4	2018-12-17T14:08	3	28.8	5.97	81	15493	14444	9386	8.33	996.0823
44	Tien (Branch Co Chien)	9.815383	106.581733	Medial	4	2018-12-17T14:08	4	28.2	6.52	90.2	23993	22618	14703	13.58	996.3226
44	Tien (Branch Co Chien)	9.815383	106.581733	Medial	4	2018-12-17T14:09	5	28.1	6.55	93.2	32399	30572	3276.7	18.9	996.4421
44	Tien (Branch Co Chien)	9.815383	106.581733	Medial	4	2018-12-17T14:09	6	27.9	6.92	98.7	32767	32408	3276.7	20.16	996.5235
44	Tien (Branch Co Chien)	9.815383	106.581733	Medial	4	2018-12-17T14:09	7	27.8	6.86	98.9	32767	32767	3276.7	22.29	996.596
44	Tien (Branch Co Chien)	9.815383	106.581733	Medial	4	2018-12-17T14:09	8	27.8	6.64	96.4	32767	32767	3276.7	23.36	996.6196
44	Tien (Branch Co Chien)	9.815383	106.581733	Medial	4	2018-12-17T14:10	9	27.7	6.42	93.3	32767	32767	3276.7	24.16	996.6658
44	Tien (Branch Co Chien)	9.815383	106.581733	Medial	4	2018-12-17T14:10	10	27.7	6.31	91.8	32767	32767	3276.7	24.18	996.6662
45	Tien (Branch Co Chien)	9.877317	106.532583	Left ripal	13.5	2018-12-17T15:16	0	29.3	6.69	88.4	4102	3791	2463.5	1.98	995.8883	25.8	7.49	0.68
45	Tien (Branch Co Chien)	9.877317	106.532583	Left ripal	13.5	2018-12-17T15:16	1	29.3	6.59	87	4209	3891	2528.5	2.04	995.8885
45	Tien (Branch Co Chien)	9.877317	106.532583	Left ripal	13.5	2018-12-17T15:16	2	29.3	6.59	87	4284	3960	2574	2.08	995.8887
45	Tien (Branch Co Chien)	9.877317	106.532583	Left ripal	13.5	2018-12-17T15:17	3	29.1	6.23	82.9	7809	7238	4706	3.95	995.9576
45	Tien (Branch Co Chien)	9.877317	106.532583	Left ripal	13.5	2018-12-17T15:17	3	29.1	6.21	83.4	11075	10278	6682	5.76	995.9706
46	Tien (Branch Co Chien)	9.877683	106.526483	Medial	13.5	2018-12-17T15:30	0	29.5	6.25	82.4	2067	1905	1241.5	0.96	995.8253	29.5	7.37	0.84
46	Tien (Branch Co Chien)	9.877683	106.526483	Medial	13.5	2018-12-17T15:30	1	29.5	6.15	81.1	2068	1906	1241.5	0.96	995.8253
46	Tien (Branch Co Chien)	9.877683	106.526483	Medial	13.5	2018-12-17T15:30	2	29.5	6.13	80.8	2101	1936	1261	0.98	995.8254
46	Tien (Branch Co Chien)	9.877683	106.526483	Medial	13.5	2018-12-17T15:31	3	29.4	5.98	78.8	2363	2179	1417	1.1	995.8555
46	Tien (Branch Co Chien)	9.877683	106.526483	Medial	13.5	2018-12-17T15:31	4	29.1	5.57	74.4	8744	8108	3276.7	4.47	995.961
46	Tien (Branch Co Chien)	9.877683	106.526483	Medial	13.5	2018-12-17T15:31	5	29	5.62	75.7	12004	11147	3276.7	6.29	996.0044
46	Tien (Branch Co Chien)	9.877683	106.526483	Medial	13.5	2018-12-17T15:32	6	28.9	5.71	77.4	14472	13457	8749	7.71	996.0469
46	Tien (Branch Co Chien)	9.877683	106.526483	Medial	13.5	2018-12-17T15:33	7	27.9	5.91	86.1	32767	32767	24531	23.86	996.6025
60	Tien (Branch My Tho)	10.219512	106.713707	Left ripal	5.5	2019-12-17T05:59	0	28.4	6.11	87.9	32767	32351	3276.7	20.11	953.0509	772		1.55		0.05
60	Tien (Branch My Tho)	10.219512	106.713707	Left ripal	5.5	2019-12-17T05:59	1	28.3	5.8	83.7	32767	32767	3276.7	20.96	953.0509
60	Tien (Branch My Tho)	10.219512	106.713707	Left ripal	5.5	2019-12-17T05:59	2	28.3	5.69	82.2	32767	32767	21918	21.06	953.0509
60	Tien (Branch My Tho)	10.219512	106.713707	Left ripal	5.5	2019-12-17T05:59	3	28.3	5.76	83.1	32767	32767	21931	21.07	953.0509
59	Tien (Branch My Tho)	10.20374	106.713378	Medial	5.5	2019-12-17T06:24	0	28.3	6.54	94.7	32767	32767	22321	21.48	953.0511	239		0.7		0.07
59	Tien (Branch My Tho)	10.20374	106.713378	Medial	5.5	2019-12-17T06:24	1	28.3	6.21	89.9	32767	32767	22386	21.55	953.0511
59	Tien (Branch My Tho)	10.20374	106.713378	Medial	5.5	2019-12-17T06:24	2	28.3	6.16	89.1	32767	32767	3276.7	21.51	953.0511
59	Tien (Branch My Tho)	10.20374	106.713378	Medial	5.5	2019-12-17T06:24	3	28.3	6.1	88.3	32767	32767	22308	21.47	953.0511
59	Tien (Branch My Tho)	10.20374	106.713378	Medial	5.5	2019-12-17T06:24	4	28.3	6.06	87.6	32767	32767	3276.7	21.51	953.0511
59	Tien (Branch My Tho)	10.20374	106.713378	Medial	5.5	2019-12-17T06:24	5	28.3	6	86.8	32767	32767	22334	21.5	953.0511
58	Tien (Branch My Tho)	10.200475	106.712678	Right ripal	5.5	2019-12-17T06:53	0	28	5.45	73.6	17843	16871	3276.7	9.87	953.0517	339		0.39		0.1
58	Tien (Branch My Tho)	10.200475	106.712678	Right ripal	5.5	2019-12-17T06:53	1	28	5.38	72.6	17952	16979	11037	9.94	953.0517
58	Tien (Branch My Tho)	10.200475	106.712678	Right ripal	5.5	2019-12-17T06:54	2	27.9	6	77.8	5666	5365	3484	2.88	953.0517
63	Tien (Branch My Tho)	10.247893	106.580775	Right ripal	20	2019-12-17T08:54	0	28.6	6.02	78.3	3316	3105	2015	1.61	953.1525	315		0.6		0.1
63	Tien (Branch My Tho)	10.247893	106.580775	Right ripal	20	2019-12-17T08:54	1	28.6	5.93	77.2	3316	3104	2015	1.61	953.1525
63	Tien (Branch My Tho)	10.247893	106.580775	Right ripal	20	2019-12-17T08:54	2	28.5	5.83	75.8	3309	3099	2015	1.6	953.1525
63	Tien (Branch My Tho)	10.247893	106.580775	Right ripal	20	2019-12-17T08:55	3	28.5	5.73	74.6	3319	3109	2021.5	1.61	953.1525
63	Tien (Branch My Tho)	10.247893	106.580775	Right ripal	20	2019-12-17T08:55	4	28.5	5.7	74.1	3338	3126	2034.5	1.62	953.1525
63	Tien (Branch My Tho)	10.247893	106.580775	Right ripal	20	2019-12-17T08:55	5	28.5	5.61	73	3319	3109	2021.5	1.61	953.1525
62	Tien (Branch My Tho)	10.251485	106.58878	Medial	20	2019-12-17T09:07	0	28.8	7.11	92.6	2099	1957	1274	0.99	953.1464	121		1		0.2
62	Tien (Branch My Tho)	10.251485	106.58878	Medial	20	2019-12-17T09:07	1	28.6	5.76	74.8	2330	2181	1417	1.11	953.1464
62	Tien (Branch My Tho)	10.251485	106.58878	Medial	20	2019-12-17T09:07	2	28.6	5.63	73.1	2341	2191	1423.5	1.11	953.1464
62	Tien (Branch My Tho)	10.251485	106.58878	Medial	20	2019-12-17T09:07	3	28.5	5.52	71.5	2467	2313	1501.5	1.18	953.1464
62	Tien (Branch My Tho)	10.251485	106.58878	Medial	20	2019-12-17T09:07	4	28.5	5.39	69.9	2483	2329	1514.5	1.19	953.1464
62	Tien (Branch My Tho)	10.251485	106.58878	Medial	20	2019-12-17T09:07	5	28.4	5.37	69.7	2743	2574	1670.5	1.32	953.1464
62	Tien (Branch My Tho)	10.251485	106.58878	Medial	20	2019-12-17T09:07	6	28.4	5.34	69.2	2635	2473	1605.5	1.26	953.1464
62	Tien (Branch My Tho)	10.251485	106.58878	Medial	20	2019-12-17T09:08	7	28.5	5.82	75.6	3180	2981	1937	1.54	953.1464
62	Tien (Branch My Tho)	10.251485	106.58878	Medial	20	2019-12-17T09:08	8	28.4	5.34	69.4	2912	2733	1774.5	1.41	953.1464
62	Tien (Branch My Tho)	10.251485	106.58878	Medial	20	2019-12-17T09:08	9	28.4	5.17	67	2879	2702	1755	1.39	953.1464
62	Tien (Branch My Tho)	10.251485	106.58878	Medial	20	2019-12-17T09:08	10	28.4	5.14	66.7	2928	2748	1787.5	1.41	953.1464
61	Tien (Branch My Tho)	10.25593	106.596682	Left ripal	20	2019-12-17T09:26	0	28.8	6.76	88	2110	1968	1280.5	0.99	953.1403	198		0.6		0.2
61	Tien (Branch My Tho)	10.25593	106.596682	Left ripal	20	2019-12-17T09:26	1	28.7	5.8	75.4	2132	1990	1293.5	1.01	953.1403
61	Tien (Branch My Tho)	10.25593	106.596682	Left ripal	20	2019-12-17T09:26	2	28.8	5.59	72.8	2207	2060	1339	1.04	953.1403
61	Tien (Branch My Tho)	10.25593	106.596682	Left ripal	20	2019-12-17T09:26	3	28.8	5.52	71.9	2206	2058	1339	1.04	953.1403
61	Tien (Branch My Tho)	10.25593	106.596682	Left ripal	20	2019-12-17T09:27	4	28.8	5.45	71	2231	2082	1352	1.05	953.1403
52	Tien (Branch Tieu)	10.291982	106.152153	Left ripal	71	2019-04-18T09:49	0	31.8	4.07	55.5	285.7	252.9	164.4	0.12	987.1372	28.5	7.5	0.2	86
52	Tien (Branch Tieu)	10.291982	106.152153	Left ripal	71	2019-04-18T09:49	1	31.8	4.06	55.4	285.5	252.8	164.4	0.12	987.1372
52	Tien (Branch Tieu)	10.291982	106.152153	Left ripal	71	2019-04-18T09:49	2	31.7	3.99	54.4	285.7	253.2	164.4	0.12	987.1372
52	Tien (Branch Tieu)	10.291982	106.152153	Left ripal	71	2019-04-18T09:50	3	31.7	4.01	54.6	286	253.5	165.1	0.12	987.1372
52	Tien (Branch Tieu)	10.291982	106.152153	Left ripal	71	2019-04-18T09:50	4	31.7	4.11	56	285.8	253.3	164.4	0.12	987.1372
53	Tien (Branch Tieu)	10.289702	106.15158	Medial	71	2019-04-18T10:30	0	31.8	4.38	59.7	285.7	253	164.4	0.12	986.6677	25.7	6.95	0.33	120
53	Tien (Branch Tieu)	10.289702	106.15158	Medial	71	2019-04-18T10:30	1	31.8	4.17	56.9	285.8	253.1	164.4	0.12	986.6677
53	Tien (Branch Tieu)	10.289702	106.15158	Medial	71	2019-04-18T10:31	2	31.7	3.98	54.3	285.6	253.1	164.4	0.12	986.6677
53	Tien (Branch Tieu)	10.289702	106.15158	Medial	71	2019-04-18T10:32	3	31.7	4.13	56.3	285.5	253	164.4	0.12	986.6677
53	Tien (Branch Tieu)	10.289702	106.15158	Medial	71	2019-04-18T10:32	4	31.7	3.98	54.3	285.4	253	164.4	0.12	986.6677
53	Tien (Branch Tieu)	10.289702	106.15158	Medial	71	2019-04-18T10:33	5	31.7	3.97	54.1	285.4	253	164.4	0.12	986.6677
53	Tien (Branch Tieu)	10.289702	106.15158	Medial	71	2019-04-18T10:33	6	31.7	4.09	55.7	285.4	253	164.4	0.12	986.6677
54	Tien (Branch Tieu)	10.287687	106.15922	Right ripal	71	2019-04-18T11:19	0	31.8	4.3	58.7	285.6	252.9	164.4	0.12	986.1917	40.5	6.86	0.09	140
54	Tien (Branch Tieu)	10.287687	106.15922	Right ripal	71	2019-04-18T11:20	1	31.8	4.18	57	285.5	252.9	164.4	0.12	986.1917
54	Tien (Branch Tieu)	10.287687	106.15922	Right ripal	71	2019-04-18T11:20	2	31.7	4.15	56.6	286.1	253.6	165.1	0.12	986.1917
54	Tien (Branch Tieu)	10.287687	106.15922	Right ripal	71	2019-04-18T11:21	3	31.8	4.04	55.2	290.8	257.4	167	0.12	986.1917
54	Tien (Branch Tieu)	10.287687	106.15922	Right ripal	71	2019-04-18T11:21	4	31.7	4.05	55.2	287	254.3	165.1	0.12	986.1917
54	Tien (Branch Tieu)	10.287687	106.15922	Right ripal	71	2019-04-18T11:21	5	31.7	4.01	54.6	286.3	253.8	165.1	0.12	986.1917
54	Tien (Branch Tieu)	10.287687	106.15922	Right ripal	71	2019-04-18T11:22	6	31.7	4.02	54.8	287.1	254.3	165.1	0.12	986.1917
54	Tien (Branch Tieu)	10.287687	106.15922	Right ripal	71	2019-04-18T11:22	7	31.7	4.04	55.1	285.3	253	164.4	0.12	986.1917
54	Tien (Branch Tieu)	10.287687	106.15922	Right ripal	71	2019-04-18T11:22	8	31.7	4.06	55.3	285.1	252.9	164.4	0.12	986.1917
54	Tien (Branch Tieu)	10.287687	106.15922	Right ripal	71	2019-04-18T11:23	9	31.7	4.06	55.2	285.1	252.9	164.4	0.12	986.1917
54	Tien (Branch Tieu)	10.287687	106.15922	Right ripal	71	2019-04-18T11:23	10	31.7	4.03	54.9	285.1	252.9	164.4	0.12	986.1917
54	Tien (Branch Tieu)	10.287687	106.15922	Right ripal	71	2019-04-18T11:24	11	31.7	4	54.5	285.1	252.9	164.4	0.12	986.1917
54	Tien (Branch Tieu)	10.287687	106.15922	Right ripal	71	2019-04-18T11:24	12	31.7	3.98	54.3	285.1	252.9	164.4	0.12	986.1917
55	Tien	10.320905	106.272457	Right ripal	58	2019-04-18T13:31	0	32.2	2.65	36.4	286.2	251.6	163.8	0.12	985.7093	50.4	6.3	0.21	170
55	Tien	10.320905	106.272457	Right ripal	58	2019-04-18T13:31	1	32.2	2.51	34.5	286	251.7	163.8	0.12	985.7093
55	Tien	10.320905	106.272457	Right ripal	58	2019-04-18T13:31	2	32.1	2.51	34.4	286	251.7	163.8	0.12	985.7093
55	Tien	10.320905	106.272457	Right ripal	58	2019-04-18T13:32	3	32.1	2.75	37.7	285.3	251.4	163.1	0.12	985.7093
56	Tien	10.325448	106.269308	Medial	58	2019-04-18T14:08	0	31.9	3.86	52.7	283.2	250.2	162.5	0.12	985.2206	61.4	6.35	0.12	158
56	Tien	10.325448	106.269308	Medial	58	2019-04-18T14:09	1	31.9	3.77	51.6	283	250.1	162.5	0.12	985.2206
56	Tien	10.325448	106.269308	Medial	58	2019-04-18T14:09	2	31.9	3.75	51.2	283.2	250.3	162.5	0.12	985.2206
56	Tien	10.325448	106.269308	Medial	58	2019-04-18T14:10	3	31.9	3.72	50.9	283.3	250.3	162.5	0.12	985.2206
56	Tien	10.325448	106.269308	Medial	58	2019-04-18T14:10	4	31.9	3.69	50.5	283.2	250.3	162.5	0.12	985.2206
56	Tien	10.325448	106.269308	Medial	58	2019-04-18T14:10	5	31.9	3.66	50.1	283.3	250.3	162.5	0.12	985.2206
56	Tien	10.325448	106.269308	Medial	58	2019-04-18T14:10	6	31.9	3.7	50.5	283.3	250.3	162.5	0.12	985.2206
56	Tien	10.325448	106.269308	Medial	58	2019-04-18T14:11	7	31.9	3.74	51.1	283.1	250.2	162.5	0.12	985.2206
56	Tien	10.325448	106.269308	Medial	58	2019-04-18T14:11	8	31.9	3.7	50.6	283.2	250.3	162.5	0.12	985.2206
56	Tien	10.325448	106.269308	Medial	58	2019-04-18T14:11	9	31.9	3.8	52	283.2	250.3	162.5	0.12	985.2206
56	Tien	10.325448	106.269308	Medial	58	2019-04-18T14:11	10	31.9	3.7	50.6	283.2	250.3	162.5	0.12	985.2206
56	Tien	10.325448	106.269308	Medial	58	2019-04-18T14:12	11	31.9	3.75	51.3	283.2	250.3	162.5	0.12	985.2206
56	Tien	10.325448	106.269308	Medial	58	2019-04-18T14:12	12	31.9	3.81	52	283.2	250.3	162.5	0.12	985.2206
56	Tien	10.325448	106.269308	Medial	58	2019-04-18T14:13	13	31.9	3.84	52.5	283.2	250.3	162.5	0.12	985.2206
57	Tien	10.329218	106.269843	Left ripal	58	2019-04-18T14:52	0	32.1	3.84	52.6	305.3	269	174.8	0.13	984.7255	52.3	6.88	0.11	170
57	Tien	10.329218	106.269843	Left ripal	58	2019-04-18T14:53	1	32.1	3.79	52	305.3	269	174.8	0.13	984.7255
57	Tien	10.329218	106.269843	Left ripal	58	2019-04-18T14:53	2	32.1	3.79	52	305.4	269.1	174.8	0.13	984.7255
47	Tien (Branch Ham Luong)	9.97455	106.620517	Left ripal	2	2018-12-18T08:45	0	28.2	7.32	97.5	12622	11888	3276.7	6.75	996.2401	25.9	7.86	0.24
47	Tien (Branch Ham Luong)	9.97455	106.620517	Left ripal	2	2018-12-18T08:45	1	28.2	7.21	96	12673	11932	3276.7	6.78	996.2403
47	Tien (Branch Ham Luong)	9.97455	106.620517	Left ripal	2	2018-12-18T08:46	2	28	7.2	96	13785	13026	3276.7	7.45	996.3037
48	Tien (Branch Ham Luong)	9.971183	106.608867	Medial	2	2018-12-18T09:00	0	28	7.22	94.6	8705	8228	3276.7	4.54	996.2795	20.7	7.9	0.36
48	Tien (Branch Ham Luong)	9.971183	106.608867	Medial	2	2018-12-18T09:01	1	28	7.24	94.9	8722	8243	5356	4.55	996.2795
48	Tien (Branch Ham Luong)	9.971183	106.608867	Medial	2	2018-12-18T09:01	2	28.3	6.95	92.4	11984	11280	7332	6.38	996.2081
48	Tien (Branch Ham Luong)	9.971183	106.608867	Medial	2	2018-12-18T09:02	3	28.3	6.61	89.5	17337	16304	10595	9.5	996.2398
48	Tien (Branch Ham Luong)	9.971183	106.608867	Medial	2	2018-12-18T09:02	4	28.2	6.57	90.1	21477	20237	13156	12.03	996.3003
48	Tien (Branch Ham Luong)	9.971183	106.608867	Medial	2	2018-12-18T09:03	5	28.2	6.42	88.5	23206	21888	3276.7	13.1	996.3155
48	Tien (Branch Ham Luong)	9.971183	106.608867	Medial	2	2018-12-18T09:03	6	28.1	6.34	88.1	26432	24972	3276.7	15.13	996.3754
48	Tien (Branch Ham Luong)	9.971183	106.608867	Medial	2	2018-12-18T09:03	7	27.9	6.5	91.4	29900	28316	18408	17.38	996.4706
48	Tien (Branch Ham Luong)	9.971183	106.608867	Medial	2	2018-12-18T09:04	8	27.9	6.48	91.1	30216	28623	18603	17.58	996.4743
48	Tien (Branch Ham Luong)	9.971183	106.608867	Medial	2	2018-12-18T09:04	9	27.9	6.51	91.7	30268	28675	3276.7	17.62	996.4749
48	Tien (Branch Ham Luong)	9.971183	106.608867	Medial	2	2018-12-18T09:04	10	27.9	6.6	92.9	30219	28627	3276.7	17.59	996.4743
49	Tien (Branch Ham Luong)	10.00705	106.55645	Left ripal	10	2018-12-18T09:46	0	28.5	7.61	99.3	4059	3802	2470	1.99	996.1221	24.7	7.67	0.09
49	Tien (Branch Ham Luong)	10.00705	106.55645	Left ripal	10	2018-12-18T09:46	1	28.6	6.96	91	5130	4803	3120	2.55	996.0957
49	Tien (Branch Ham Luong)	10.00705	106.55645	Left ripal	10	2018-12-18T09:47	2	28.5	6.72	88.2	6677	6260	4069	3.39	996.129
49	Tien (Branch Ham Luong)	10.00705	106.55645	Left ripal	10	2018-12-18T09:47	3	28.4	6.63	87.3	7770	7291	3276.7	3.99	996.1614
49	Tien (Branch Ham Luong)	10.00705	106.55645	Left ripal	10	2018-12-18T09:47	4	28.4	6.57	86.8	8851	8309	3276.7	4.59	996.1654
49	Tien (Branch Ham Luong)	10.00705	106.55645	Left ripal	10	2018-12-18T09:48	5	28.4	6.31	84.9	14813	13909	3276.7	8	996.1947
49	Tien (Branch Ham Luong)	10.00705	106.55645	Left ripal	10	2018-12-18T09:49	6	28.3	6.22	85	20285	19079	12402	11.28	996.2617
50	Tien (Branch Ham Luong)	10.00585	106.551233	Medial	10	2018-12-18T09:58	0	28.6	6.76	88.5	4804	4492	2918.5	2.38	996.0949	24.7	7.6	0.22
50	Tien (Branch Ham Luong)	10.00585	106.551233	Medial	10	2018-12-18T09:58	1	28.6	6.71	87.9	4844	4529	2944.5	2.4	996.095
50	Tien (Branch Ham Luong)	10.00585	106.551233	Medial	10	2018-12-18T09:58	2	28.5	6.58	86.7	7344	6882	4472	3.75	996.1311
50	Tien (Branch Ham Luong)	10.00585	106.551233	Medial	10	2018-12-18T09:58	3	28.4	6.56	87	10232	9600	6240	5.36	996.1711
50	Tien (Branch Ham Luong)	10.00585	106.551233	Medial	10	2018-12-18T09:59	4	28.3	6.42	88.1	21519	20246	3276.7	12.03	996.2718
51	Tien (Branch Ham Luong)	10.002633	106.54345	Medial	10	2018-12-18T10:09	0	28.6	6.69	87.1	3764	3524	2288	1.84	996.0926
51	Tien (Branch Ham Luong)	10.002633	106.54345	Medial	10	2018-12-18T10:09	1	28.6	6.67	87	3822	3578	2327	1.87	996.0927	26.1	7.59	0.24
51	Tien (Branch Ham Luong)	10.002633	106.54345	Medial	10	2018-12-18T10:09	2	28.6	6.39	84	6804	6372	3276.7	3.45	996.1005
51	Tien (Branch Ham Luong)	10.002633	106.54345	Medial	10	2018-12-18T10:10	3	28.4	6.37	86.2	16861	15842	10296	9.21	996.2078
51	Tien (Branch Ham Luong)	10.002633	106.54345	Medial	10	2018-12-18T10:10	4	28.4	6.37	86.2	16772	15758	10244	9.16	996.2072
51	Tien (Branch Ham Luong)	10.002633	106.54345	Medial	10	2018-12-18T10:11	5	28.3	6.34	87.1	21751	20465	13299	12.17	996.2737
64	Tien (Branch My Tho)	10.302787	106.451337	Right ripal	37	2019-12-18T04:14	0	28.4	5.48	71.1	3338	3136	2041	1.63	953.2513	65.3		0.3		0.2
64	Tien (Branch My Tho)	10.302787	106.451337	Right ripal	37	2019-12-18T04:14	1	28.4	5.48	71.1	3333	3132	2034.5	1.62	953.2513
64	Tien (Branch My Tho)	10.302787	106.451337	Right ripal	37	2019-12-18T04:14	2	28.5	5.39	70.2	4260	3994	2593.5	2.1	953.2513
64	Tien (Branch My Tho)	10.302787	106.451337	Right ripal	37	2019-12-18T04:14	3	28.5	5.35	69.7	4330	4059	2639	2.14	953.2513
64	Tien (Branch My Tho)	10.302787	106.451337	Right ripal	37	2019-12-18T04:15	4	28.5	5.38	70.2	4458	4179	2717	2.2	953.2513
64	Tien (Branch My Tho)	10.302787	106.451337	Right ripal	37	2019-12-18T04:15	5	28.5	5.36	69.9	4500	4218	2743	2.22	953.2513
64	Tien (Branch My Tho)	10.302787	106.451337	Right ripal	37	2019-12-18T04:15	6	28.5	5.34	69.7	4619	4328	2814.5	2.29	953.2513
64	Tien (Branch My Tho)	10.302787	106.451337	Right ripal	37	2019-12-18T04:15	7	28.5	5.32	69.5	5174	4849	3152.5	2.58	953.2513
64	Tien (Branch My Tho)	10.302787	106.451337	Right ripal	37	2019-12-18T04:15	8	28.5	5.35	70.1	5750	5388	3276.7	2.89	953.2513
64	Tien (Branch My Tho)	10.302787	106.451337	Right ripal	37	2019-12-18T04:15	9	28.5	5.34	70	5888	5517	3588	2.96	953.2513
64	Tien (Branch My Tho)	10.302787	106.451337	Right ripal	37	2019-12-18T04:15	10	28.5	5.35	70.1	5866	5496	3575	2.95	953.2513
64	Tien (Branch My Tho)	10.302787	106.451337	Right ripal	37	2019-12-18T04:16	11	28.5	5.32	69.7	5981	5604	3640	3.01	953.2513
65	Tien (Branch My Tho)	10.305593	106.448655	Medial	37	2019-12-18T04:34	0	28.4	5.61	72.5	1927	1810	1176.5	0.91	953.2534	50.2		0.3		0.25
65	Tien (Branch My Tho)	10.305593	106.448655	Medial	37	2019-12-18T04:34	1	28.4	5.55	71.7	1923	1805	1176.5	0.91	953.2534
65	Tien (Branch My Tho)	10.305593	106.448655	Medial	37	2019-12-18T04:34	2	28.4	5.49	71	1933	1815	1176.5	0.91	953.2534
65	Tien (Branch My Tho)	10.305593	106.448655	Medial	37	2019-12-18T04:34	3	28.4	5.33	68.9	1958	1839	1196	0.93	953.2534
65	Tien (Branch My Tho)	10.305593	106.448655	Medial	37	2019-12-18T04:35	4	28.4	5.22	67.6	2150	2019	1313	1.02	953.2534
65	Tien (Branch My Tho)	10.305593	106.448655	Medial	37	2019-12-18T04:35	5	28.4	5.27	67.9	1078	1013	656.5	0.5	953.2534
65	Tien (Branch My Tho)	10.305593	106.448655	Medial	37	2019-12-18T04:35	6	28.4	5.15	66.7	2641	2482	1612	1.27	953.2534
65	Tien (Branch My Tho)	10.305593	106.448655	Medial	37	2019-12-18T04:35	7	28.4	5.12	66.3	2697	2533	1644.5	1.3	953.2534
65	Tien (Branch My Tho)	10.305593	106.448655	Medial	37	2019-12-18T04:35	8	28.4	5.13	66.4	2735	2569	1670.5	1.32	953.2534
66	Tien (Branch My Tho)	10.314177	106.446485	Left ripal	37	2019-12-18T04:48	0	28.3	5.9	76.2	1945	1828	1189.5	0.92	953.255	88.6		0.2		0.25
66	Tien (Branch My Tho)	10.314177	106.446485	Left ripal	37	2019-12-18T04:48	1	28.3	5.44	70.3	1943	1826	1189.5	0.92	953.255
70	Tien (Branch Tieu)	10.283257	106.589603	Right ripal	21	2019-12-18T05:56	0	28.5	6.51	85.5	6797	6374	3276.7	3.45	953.1457	334		0.8		0.15
70	Tien (Branch Tieu)	10.283257	106.589603	Right ripal	21	2019-12-18T05:56	1	28.5	6.16	80.9	6937	6505	4225	3.53	953.1457
70	Tien (Branch Tieu)	10.283257	106.589603	Right ripal	21	2019-12-18T05:57	2	28.5	5.98	78.5	7154	6709	3276.7	3.65	953.1457
70	Tien (Branch Tieu)	10.283257	106.589603	Right ripal	21	2019-12-18T05:57	3	28.5	5.99	78.7	6988	6554	3276.7	3.56	953.1457
70	Tien (Branch Tieu)	10.283257	106.589603	Right ripal	21	2019-12-18T05:57	4	28.5	5.91	77.6	7035	6597	4290	3.58	953.1457
71	Tien (Branch Tieu)	10.285968	106.588315	Medial	21	2019-12-18T06:08	0	28.7	5.96	78.7	7533	7034	3276.7	3.84	953.1467	319		0.5		0.1
71	Tien (Branch Tieu)	10.285968	106.588315	Medial	21	2019-12-18T06:08	1	28.7	5.74	75.8	7543	7047	3276.7	3.85	953.1467
71	Tien (Branch Tieu)	10.285968	106.588315	Medial	21	2019-12-18T06:08	2	28.7	5.68	75	7602	7103	4615	3.88	953.1467
71	Tien (Branch Tieu)	10.285968	106.588315	Medial	21	2019-12-18T06:08	3	28.7	5.57	73.6	7467	6977	4537	3.81	953.1467
71	Tien (Branch Tieu)	10.285968	106.588315	Medial	21	2019-12-18T06:08	4	28.7	5.47	72.3	7600	7102	4615	3.88	953.1467
71	Tien (Branch Tieu)	10.285968	106.588315	Medial	21	2019-12-18T06:08	5	28.7	5.63	74.5	8463	7908	3276.7	4.35	953.1467
72	Tien (Branch Tieu)	10.290698	106.5798	Left ripal	21	2019-12-18T06:24	0	28.6	6.45	84.8	6478	6057	3939	3.27	953.1532	281		0.4		0.05
72	Tien (Branch Tieu)	10.290698	106.5798	Left ripal	21	2019-12-18T06:25	1	28.6	6.02	79.2	6482	6061	3939	3.27	953.1532
72	Tien (Branch Tieu)	10.290698	106.5798	Left ripal	21	2019-12-18T06:25	2	28.6	5.76	75.7	6604	6184	4017	3.34	953.1532
67	Tien (Branch Tieu)	10.268325	106.750452	Left ripal	1.2	2019-12-18T07:41	0	29.4	6.39	89.1	20444	18844	12246	11.11	953.0228	427		0.5		0.05
67	Tien (Branch Tieu)	10.268325	106.750452	Left ripal	1.2	2019-12-18T07:41	1	29.4	5.97	83.5	21984	20272	3276.7	12.03	953.0228
68	Tien (Branch Tieu)	10.26566	106.748957	Medial	1.2	2019-12-18T08:02	0	28.7	6.37	86.8	17036	15901	10335	9.24	953.0239	477		0.6		0.05
68	Tien (Branch Tieu)	10.26566	106.748957	Medial	1.2	2019-12-18T08:02	1	28.7	6.26	85.3	17182	16040	10426	9.33	953.0239
68	Tien (Branch Tieu)	10.26566	106.748957	Medial	1.2	2019-12-18T08:03	2	28.7	6.12	83.4	17337	16185	3276.7	9.42	953.0239
68	Tien (Branch Tieu)	10.26566	106.748957	Medial	1.2	2019-12-18T08:03	3	28.7	5.98	81.8	18621	17385	3276.7	10.19	953.0239
68	Tien (Branch Tieu)	10.26566	106.748957	Medial	1.2	2019-12-18T08:03	4	28.7	5.98	82.5	20918	19532	3276.7	11.56	953.0239
69	Tien (Branch Tieu)	10.261377	106.746037	Right ripal	1.2	2019-12-18T08:21	0	28.9	6.09	82.4	14257	13280	8632	7.6	953.0262	649		0.6		0.05
69	Tien (Branch Tieu)	10.261377	106.746037	Right ripal	1.2	2019-12-18T08:21	1	28.9	6.06	81.9	14295	13313	3276.7	7.62	953.0262
69	Tien (Branch Tieu)	10.261377	106.746037	Right ripal	1.2	2019-12-18T08:21	2	28.9	6.01	81.3	14304	13321	8658	7.63	953.0262
58	Tien (Branch My Tho)	10.200475	106.712678	Right ripal	5.5	2019-04-19T09:29	0	31.2	4.79	67.7	15571	13912	3276.7	7.97	984.2242	388	7.51	0.66	149
58	Tien (Branch My Tho)	10.200475	106.712678	Right ripal	5.5	2019-04-19T09:29	1	31.2	4.62	65.1	15837	14168	3276.7	8.13	984.2242
58	Tien (Branch My Tho)	10.200475	106.712678	Right ripal	5.5	2019-04-19T09:29	2	31.2	4.57	64.4	15858	14188	3276.7	8.14	984.2242
58	Tien (Branch My Tho)	10.200475	106.712678	Right ripal	5.5	2019-04-19T09:30	3	31.1	4.4	62.2	16268	14561	9464	8.37	984.2242
58	Tien (Branch My Tho)	10.200475	106.712678	Right ripal	5.5	2019-04-19T09:30	4	31.1	4.31	60.9	16226	14524	9438	8.35	984.2242
59	Tien (Branch My Tho)	10.20374	106.713378	Medial	5.5	2019-04-19T09:46	0	31.4	5.3	74.7	14558	12976	8437	7.39	983.7167	244	7.23	0.15	128
59	Tien (Branch My Tho)	10.20374	106.713378	Medial	5.5	2019-04-19T09:46	1	31.3	5.25	74	14634	13065	3276.7	7.45	983.7167
59	Tien (Branch My Tho)	10.20374	106.713378	Medial	5.5	2019-04-19T09:47	2	31.3	5.24	73.8	14691	13120	8528	7.48	983.7167
59	Tien (Branch My Tho)	10.20374	106.713378	Medial	5.5	2019-04-19T09:47	3	31.3	5.15	72.5	14751	13175	8567	7.51	983.7167
59	Tien (Branch My Tho)	10.20374	106.713378	Medial	5.5	2019-04-19T09:47	4	31.3	5.09	71.7	14757	13181	8567	7.52	983.7167
59	Tien (Branch My Tho)	10.20374	106.713378	Medial	5.5	2019-04-19T09:48	5	31.3	5.17	73.2	16813	15019	9763	8.66	983.7167
59	Tien (Branch My Tho)	10.20374	106.713378	Medial	5.5	2019-04-19T09:49	6	31.3	5.22	73.6	14946	13352	3276.7	7.62	983.7167
59	Tien (Branch My Tho)	10.20374	106.713378	Medial	5.5	2019-04-19T09:49	7	31.2	5.25	74	14998	13399	8710	7.65	983.7167
60	Tien (Branch My Tho)	10.219512	106.713707	Left ripal	5.5	2019-04-19T10:11	0	31.7	5.71	81.3	16437	14573	3276.7	8.38	983.2031	80.4	7.5	0.27	131
60	Tien (Branch My Tho)	10.219512	106.713707	Left ripal	5.5	2019-04-19T10:11	1	31.3	5.42	76.7	16406	14654	3276.7	8.43	983.2031
60	Tien (Branch My Tho)	10.219512	106.713707	Left ripal	5.5	2019-04-19T10:12	2	31.3	5.5	78	16631	14834	3276.7	8.54	983.2031
60	Tien (Branch My Tho)	10.219512	106.713707	Left ripal	5.5	2019-04-19T10:12	3	31.4	5.65	80.1	16746	14934	3276.7	8.61	983.2031
61	Tien (Branch My Tho)	10.25593	106.596682	Left ripal	20	2019-04-19T11:32	0	32.1	6.34	87.9	4738	4174	2710.5	2.19	982.6834	180	7.44	0.51	122
61	Tien (Branch My Tho)	10.25593	106.596682	Left ripal	20	2019-04-19T11:32	1	32	6.06	83.9	4771	4212	2736.5	2.21	982.6834
61	Tien (Branch My Tho)	10.25593	106.596682	Left ripal	20	2019-04-19T11:33	2	31.9	6.09	84.2	4811	4250	2762.5	2.23	982.6834
61	Tien (Branch My Tho)	10.25593	106.596682	Left ripal	20	2019-04-19T11:33	3	31.9	5.88	81.3	4822	4263	2769	2.24	982.6834
62	Tien (Branch My Tho)	10.251485	106.58878	Medial	20	2019-04-19T11:52	0	32.5	6.09	85	4159	3636	2366	1.89	982.1577	56.2	7.5	0.1	116
62	Tien (Branch My Tho)	10.251485	106.58878	Medial	20	2019-04-19T11:52	1	31.6	5.24	72	4556	4049	2632.5	2.12	982.1577
62	Tien (Branch My Tho)	10.251485	106.58878	Medial	20	2019-04-19T11:52	2	31.5	5.29	72.6	4746	4222	2743	2.22	982.1577
62	Tien (Branch My Tho)	10.251485	106.58878	Medial	20	2019-04-19T11:53	3	31.5	5.1	70	4978	4431	2879.5	2.33	982.1577
62	Tien (Branch My Tho)	10.251485	106.58878	Medial	20	2019-04-19T11:53	4	31.4	5	68.8	5264	4687	3048.5	2.48	982.1577
62	Tien (Branch My Tho)	10.251485	106.58878	Medial	20	2019-04-19T11:53	5	31.4	5.2	71.5	5297	4717	3068	2.49	982.1577
62	Tien (Branch My Tho)	10.251485	106.58878	Medial	20	2019-04-19T11:53	6	31.4	5.04	69.3	5313	4731	3074.5	2.5	982.1577
62	Tien (Branch My Tho)	10.251485	106.58878	Medial	20	2019-04-19T11:54	7	31.4	5.17	71.1	5300	4719	3068	2.5	982.1577
62	Tien (Branch My Tho)	10.251485	106.58878	Medial	20	2019-04-19T11:54	8	31.4	5.34	73.5	5385	4796	3120	2.54	982.1577
62	Tien (Branch My Tho)	10.251485	106.58878	Medial	20	2019-04-19T11:54	9	31.4	5.45	75	5390	4800	3120	2.54	982.1577
62	Tien (Branch My Tho)	10.251485	106.58878	Medial	20	2019-04-19T11:54	10	31.4	5.51	75.8	5386	4796	3120	2.54	982.1577
63	Tien (Branch My Tho)	10.247893	106.580775	Right ripal	20	2019-04-19T12:16	0	32.3	6.31	87.7	3497	3067	1995.5	1.58	981.626	80.6	7.43	0.72	121
63	Tien (Branch My Tho)	10.247893	106.580775	Right ripal	20	2019-04-19T12:16	1	32.3	6.36	88.2	3500	3072	1995.5	1.58	981.626
63	Tien (Branch My Tho)	10.247893	106.580775	Right ripal	20	2019-04-19T12:16	2	32.1	6.13	84.9	3631	3197	2080	1.65	981.626
63	Tien (Branch My Tho)	10.247893	106.580775	Right ripal	20	2019-04-19T12:16	3	31.9	5.93	81.7	3796	3355	2177.5	1.74	981.626
63	Tien (Branch My Tho)	10.247893	106.580775	Right ripal	20	2019-04-19T12:17	4	31.6	5.8	79.7	3931	3488	2268.5	1.81	981.626
63	Tien (Branch My Tho)	10.247893	106.580775	Right ripal	20	2019-04-19T12:17	5	31.6	5.67	78	3924	3482	2262	1.81	981.626
63	Tien (Branch My Tho)	10.247893	106.580775	Right ripal	20	2019-04-19T12:17	6	31.6	5.24	72	3911	3471	2255.5	1.8	981.626
64	Tien (Branch My Tho)	10.302787	106.451337	Right ripal	37	2019-04-19T13:28	0	32.2	5.64	77.7	1568	1378	897	0.68	981.0884	271	7.1	0.15	145
64	Tien (Branch My Tho)	10.302787	106.451337	Right ripal	37	2019-04-19T13:28	1	32	5.51	75.7	1566	1381	897	0.68	981.0884
64	Tien (Branch My Tho)	10.302787	106.451337	Right ripal	37	2019-04-19T13:29	2	32	5.45	74.8	1574	1389	903.5	0.69	981.0884
64	Tien (Branch My Tho)	10.302787	106.451337	Right ripal	37	2019-04-19T13:29	3	31.9	5.18	71.1	1563	1381	897	0.68	981.0884
64	Tien (Branch My Tho)	10.302787	106.451337	Right ripal	37	2019-04-19T13:29	4	31.9	5.23	71.7	1570	1386	903.5	0.68	981.0884
64	Tien (Branch My Tho)	10.302787	106.451337	Right ripal	37	2019-04-19T13:29	5	31.9	5.25	72.1	1548	1367	890.5	0.67	981.0884
64	Tien (Branch My Tho)	10.302787	106.451337	Right ripal	37	2019-04-19T13:29	6	31.9	5.05	69.2	1480	1307	851.5	0.64	981.0884
65	Tien (Branch My Tho)	10.305593	106.448655	Medial	37	2019-04-19T13:45	0	32	5.06	69.6	1794	1581	1027	0.79	980.5448	190	7.07	0.39	144
65	Tien (Branch My Tho)	10.305593	106.448655	Medial	37	2019-04-19T13:45	1	32	4.98	68.4	1791	1581	1027	0.79	980.5448
65	Tien (Branch My Tho)	10.305593	106.448655	Medial	37	2019-04-19T13:45	2	31.9	4.87	66.9	1790	1581	1027	0.79	980.5448
65	Tien (Branch My Tho)	10.305593	106.448655	Medial	37	2019-04-19T13:46	3	31.9	4.95	67.9	1791	1582	1027	0.79	980.5448
65	Tien (Branch My Tho)	10.305593	106.448655	Medial	37	2019-04-19T13:46	4	31.9	4.84	66.4	1792	1583	1027	0.79	980.5448
65	Tien (Branch My Tho)	10.305593	106.448655	Medial	37	2019-04-19T13:46	5	31.9	4.79	65.7	1855	1639	1066	0.82	980.5448
65	Tien (Branch My Tho)	10.305593	106.448655	Medial	37	2019-04-19T13:46	6	31.9	4.72	64.7	1771	1566	1020.5	0.78	980.5448
65	Tien (Branch My Tho)	10.305593	106.448655	Medial	37	2019-04-19T13:47	7	31.9	4.75	65.1	1748	1546	1007.5	0.77	980.5448
65	Tien (Branch My Tho)	10.305593	106.448655	Medial	37	2019-04-19T13:47	8	31.9	4.62	63.3	1758	1554	1007.5	0.77	980.5448
66	Tien (Branch My Tho)	10.314177	106.446485	Left ripal	37	2019-04-19T14:01	0	32.2	5.07	70	1798	1581	1027	0.79	979.9954	282	7.06	0.69	141
66	Tien (Branch My Tho)	10.314177	106.446485	Left ripal	37	2019-04-19T14:01	1	32.1	5.12	70.5	1791	1577	1027	0.78	979.9954
66	Tien (Branch My Tho)	10.314177	106.446485	Left ripal	37	2019-04-19T14:01	2	32.1	5.03	69.2	1788	1574	1020.5	0.78	979.9954
66	Tien (Branch My Tho)	10.314177	106.446485	Left ripal	37	2019-04-19T14:01	3	32.1	5.1	70.1	1788	1575	1027	0.78	979.9954
55	Tien	10.320905	106.272457	Right ripal	58	2019-12-19T04:02	0	28	3.11	39.7	187.5	177.4	115.1	0.08	953.3878	26.1		0.07		0.45
55	Tien	10.320905	106.272457	Right ripal	58	2019-12-19T04:02	1	28	2.96	37.8	183.6	173.8	113.1	0.08	953.3878
55	Tien	10.320905	106.272457	Right ripal	58	2019-12-19T04:02	2	27.9	3.08	39.3	181.4	171.9	111.8	0.08	953.3878
55	Tien	10.320905	106.272457	Right ripal	58	2019-12-19T04:03	3	27.9	3.22	41.1	182.3	172.8	112.4	0.08	953.3878
56	Tien	10.325448	106.269308	Medial	58	2019-12-19T04:23	0	28	5.38	68.8	173.8	164.4	106.6	0.08	953.3902	34.7		0.1		0.4
56	Tien	10.325448	106.269308	Medial	58	2019-12-19T04:23	1	28	5.17	66	173.5	164.1	106.6	0.08	953.3902
56	Tien	10.325448	106.269308	Medial	58	2019-12-19T04:23	2	28	4.99	63.7	173.6	164.3	106.6	0.08	953.3902
56	Tien	10.325448	106.269308	Medial	58	2019-12-19T04:23	3	28	4.93	63	173.5	164.2	106.6	0.08	953.3902
56	Tien	10.325448	106.269308	Medial	58	2019-12-19T04:23	4	27.9	4.81	61.5	172.3	163.2	106	0.08	953.3902
56	Tien	10.325448	106.269308	Medial	58	2019-12-19T04:24	5	27.9	4.75	60.7	172.8	163.6	106.6	0.08	953.3902
56	Tien	10.325448	106.269308	Medial	58	2019-12-19T04:24	6	27.9	4.75	60.6	173.6	164.4	106.6	0.08	953.3902
56	Tien	10.325448	106.269308	Medial	58	2019-12-19T04:24	7	27.9	4.75	60.7	173.5	164.3	106.6	0.08	953.3902
56	Tien	10.325448	106.269308	Medial	58	2019-12-19T04:24	8	27.9	4.76	60.7	172	162.9	106	0.08	953.3902
56	Tien	10.325448	106.269308	Medial	58	2019-12-19T04:24	9	27.9	4.74	60.5	171.9	162.8	106	0.08	953.3902
56	Tien	10.325448	106.269308	Medial	58	2019-12-19T04:24	10	27.9	4.75	60.6	172.1	162.9	106	0.08	953.3902
56	Tien	10.325448	106.269308	Medial	58	2019-12-19T04:25	11	27.9	4.72	60.3	172.4	163.2	106	0.08	953.3902
56	Tien	10.325448	106.269308	Medial	58	2019-12-19T04:25	12	27.9	4.68	59.8	176.1	166.8	108.5	0.08	953.3902
56	Tien	10.325448	106.269308	Medial	58	2019-12-19T04:25	13	27.9	4.66	59.5	172.7	163.6	106.6	0.08	953.3902
57	Tien	10.329218	106.269843	Left ripal	58	2019-12-19T04:46	0	28.1	5.06	64.8	182.7	172.4	111.8	0.08	953.3898	30.3		0.1		0.4
57	Tien	10.329218	106.269843	Left ripal	58	2019-12-19T04:46	1	28.1	4.84	61.9	187.1	176.6	115.1	0.08	953.3898
57	Tien	10.329218	106.269843	Left ripal	58	2019-12-19T04:47	2	28	4.54	58	182.8	172.8	112.4	0.08	953.3898
57	Tien	10.329218	106.269843	Left ripal	58	2019-12-19T04:47	3	28	4.34	55.4	188.4	178.2	115.7	0.08	953.3898
57	Tien	10.329218	106.269843	Left ripal	58	2019-12-19T04:47	4	28	4.26	54.4	184.7	174.8	113.8	0.08	953.3898
57	Tien	10.329218	106.269843	Left ripal	58	2019-12-19T04:47	5	28	4.12	52.7	187.4	177.3	115.1	0.08	953.3898
67	Tien (Branch Tieu)	10.268325	106.750452	Left ripal	1.2	2019-04-20T09:56	0	31.3	4.57	64.8	16596	14806	3276.7	8.53	979.4402	279	7.45	0.61	158
67	Tien (Branch Tieu)	10.268325	106.750452	Left ripal	1.2	2019-04-20T09:56	1	31.3	4.45	63.2	16927	15100	9815	8.71	979.4402
67	Tien (Branch Tieu)	10.268325	106.750452	Left ripal	1.2	2019-04-20T09:57	2	31.3	4.39	62.3	17210	15351	3276.7	8.87	979.4402
67	Tien (Branch Tieu)	10.268325	106.750452	Left ripal	1.2	2019-04-20T09:57	3	31.3	4.39	62.4	17490	15599	10140	9.02	979.4402
67	Tien (Branch Tieu)	10.268325	106.750452	Left ripal	1.2	2019-04-20T09:57	4	31.3	4.2	59.7	17578	15676	10192	9.07	979.4402
68	Tien (Branch Tieu)	10.26566	106.748957	Medial	1.2	2019-04-20T10:38	0	31.6	5.06	71.5	14606	12980	8437	7.39	978.8793	151	7.31	0.07	137
68	Tien (Branch Tieu)	10.26566	106.748957	Medial	1.2	2019-04-20T10:38	1	31.3	4.23	59.7	14994	13375	3276.7	7.64	978.8793
68	Tien (Branch Tieu)	10.26566	106.748957	Medial	1.2	2019-04-20T10:38	2	31.3	3.88	54.8	15982	14269	3276.7	8.19	978.8793
68	Tien (Branch Tieu)	10.26566	106.748957	Medial	1.2	2019-04-20T10:39	3	31.3	3.81	54	16717	14931	3276.7	8.6	978.8793
68	Tien (Branch Tieu)	10.26566	106.748957	Medial	1.2	2019-04-20T10:39	4	31.2	3.7	52.4	17254	15417	10023	8.91	978.8793
69	Tien (Branch Tieu)	10.261377	106.746037	Right ripal	1.2	2019-04-20T11:18	0	31.8	5.23	74.3	14660	12971	3276.7	7.38	978.3126	54.6	7.63	0.59	115
69	Tien (Branch Tieu)	10.261377	106.746037	Right ripal	1.2	2019-04-20T11:18	1	31.5	4.83	68.3	14580	12960	8424	7.38	978.3126
69	Tien (Branch Tieu)	10.261377	106.746037	Right ripal	1.2	2019-04-20T11:18	2	31.4	4.56	64.4	14843	13226	3276.7	7.54	978.3126
69	Tien (Branch Tieu)	10.261377	106.746037	Right ripal	1.2	2019-04-20T11:19	3	31.5	4.45	63.1	15827	14084	9152	8.07	978.3126
69	Tien (Branch Tieu)	10.261377	106.746037	Right ripal	1.2	2019-04-20T11:19	4	31.4	4.33	61.4	16276	14502	9425	8.33	978.3126
70	Tien (Branch Tieu)	10.283257	106.589603	Right ripal	21	2019-04-20T13:03	0	31.9	5.42	74.7	4066	3595	2340	1.87	977.7402	192	7.58	0.26	124
70	Tien (Branch Tieu)	10.283257	106.589603	Right ripal	21	2019-04-20T13:03	1	31.8	5.48	75.6	4029	3563	2314	1.85	977.7402
70	Tien (Branch Tieu)	10.283257	106.589603	Right ripal	21	2019-04-20T13:04	2	31.8	5.41	74.6	4073	3602	2340	1.87	977.7402
70	Tien (Branch Tieu)	10.283257	106.589603	Right ripal	21	2019-04-20T13:04	3	31.8	5.21	71.8	4082	3611	2346.5	1.88	977.7402
70	Tien (Branch Tieu)	10.283257	106.589603	Right ripal	21	2019-04-20T13:04	4	31.8	5.25	72.4	4045	3578	2327	1.86	977.7402
70	Tien (Branch Tieu)	10.283257	106.589603	Right ripal	21	2019-04-20T13:04	5	31.8	5.49	75.7	4138	3661	2379	1.9	977.7402
70	Tien (Branch Tieu)	10.283257	106.589603	Right ripal	21	2019-04-20T13:05	6	31.8	5.36	73.9	4212	3727	2424.5	1.94	977.7402
70	Tien (Branch Tieu)	10.283257	106.589603	Right ripal	21	2019-04-20T13:05	7	31.5	5.31	72.9	4011	3566	2320.5	1.85	977.7402
70	Tien (Branch Tieu)	10.283257	106.589603	Right ripal	21	2019-04-20T13:05	8	31.5	4.81	65.9	3976	3536	2301	1.84	977.7402
70	Tien (Branch Tieu)	10.283257	106.589603	Right ripal	21	2019-04-20T13:06	9	31.6	5.25	72.1	3991	3547	2307.5	1.84	977.7402
70	Tien (Branch Tieu)	10.283257	106.589603	Right ripal	21	2019-04-20T13:06	10	31.6	5.33	73.2	3971	3528	2294.5	1.83	977.7402
71	Tien (Branch Tieu)	10.285968	106.588315	Medial	21	2019-04-20T13:39	0	31.6	5.65	77.9	4808	4267	2775.5	2.24	977.1621	374	7.22	0.1	136
71	Tien (Branch Tieu)	10.285968	106.588315	Medial	21	2019-04-20T13:39	1	31.6	5.39	74.2	4779	4245	2756	2.23	977.1621
71	Tien (Branch Tieu)	10.285968	106.588315	Medial	21	2019-04-20T13:40	2	31.6	5.31	73	4783	4249	2762.5	2.23	977.1621
71	Tien (Branch Tieu)	10.285968	106.588315	Medial	21	2019-04-20T13:40	3	31.6	5.34	73.4	4764	4232	2749.5	2.22	977.1621
71	Tien (Branch Tieu)	10.285968	106.588315	Medial	21	2019-04-20T13:40	4	31.6	5.3	73	4786	4251	2762.5	2.23	977.1621
71	Tien (Branch Tieu)	10.285968	106.588315	Medial	21	2019-04-20T13:41	5	31.6	5.09	70.1	4770	4236	2756	2.22	977.1621
71	Tien (Branch Tieu)	10.285968	106.588315	Medial	21	2019-04-20T13:41	6	31.6	5.14	70.7	4721	4193	2723.5	2.2	977.1621
71	Tien (Branch Tieu)	10.285968	106.588315	Medial	21	2019-04-20T13:41	7	31.6	5.07	69.7	4605	4091	2658.5	2.14	977.1621
71	Tien (Branch Tieu)	10.285968	106.588315	Medial	21	2019-04-20T13:42	8	31.6	5.26	72.4	4632	4114	2671.5	2.16	977.1621
72	Tien (Branch Tieu)	10.290698	106.5798	Left ripal	21	2019-04-20T13:59	0	32.2	6.24	86.4	3152	2772	1800.5	1.42	976.5785	632	7.42	0.18	112
72	Tien (Branch Tieu)	10.290698	106.5798	Left ripal	21	2019-04-20T13:59	1	32.2	6.12	84.6	3188	2804	1820	1.44	976.5785
72	Tien (Branch Tieu)	10.290698	106.5798	Left ripal	21	2019-04-20T14:00	2	32.1	5.81	80.3	3292	2899	1885	1.49	976.5785
73	Hau	9.748613	106.066905	Right ripal	35	2019-04-24T07:40	0	31.7	5.97	81.3	297	263.3	171	0.12	975.9892	133	7.57	0.14	137
73	Hau	9.748613	106.066905	Right ripal	35	2019-04-24T07:41	1	31.7	5.67	77.2	297	263.4	171	0.12	975.9892
73	Hau	9.748613	106.066905	Right ripal	35	2019-04-24T07:41	2	31.7	5.75	78.4	297	263.4	171	0.12	975.9892
73	Hau	9.748613	106.066905	Right ripal	35	2019-04-24T07:41	3	31.7	5.78	78.8	297.1	263.4	171	0.12	975.9892
74	Hau	9.767557	106.077408	Medial	35	2019-04-24T08:36	0	31.7	6.26	85.3	337	298.7	194.3	0.14	975.3944	112	7.12	0.15	160
74	Hau	9.767557	106.077408	Medial	35	2019-04-24T08:36	1	31.7	6.29	85.7	334.2	296.3	192.4	0.14	975.3944
74	Hau	9.767557	106.077408	Medial	35	2019-04-24T08:37	2	31.7	6.15	83.8	341.1	302.4	196.3	0.14	975.3944
74	Hau	9.767557	106.077408	Medial	35	2019-04-24T08:37	3	31.7	5.96	81.2	373.1	330.8	215.2	0.16	975.3944
74	Hau	9.767557	106.077408	Medial	35	2019-04-24T08:38	4	31.7	5.89	80.3	343.1	304.1	197.6	0.14	975.3944
74	Hau	9.767557	106.077408	Medial	35	2019-04-24T08:38	5	31.7	5.9	80.5	348.6	309	200.8	0.14	975.3944
74	Hau	9.767557	106.077408	Medial	35	2019-04-24T08:38	6	31.7	5.97	81.3	371.9	329.7	214.5	0.15	975.3944
74	Hau	9.767557	106.077408	Medial	35	2019-04-24T08:38	7	31.7	5.96	81.3	345.8	306.4	198.9	0.14	975.3944
74	Hau	9.767557	106.077408	Medial	35	2019-04-24T08:39	8	31.7	5.92	80.7	342.5	303.5	197.6	0.14	975.3944
74	Hau	9.767557	106.077408	Medial	35	2019-04-24T08:39	9	31.7	5.87	80.1	344	304.9	198.3	0.14	975.3944
74	Hau	9.767557	106.077408	Medial	35	2019-04-24T08:39	10	31.7	5.99	81.7	355.7	315.3	204.7	0.15	975.3944
74	Hau	9.767557	106.077408	Medial	35	2019-04-24T08:39	11	31.7	5.68	77.4	374.8	332.3	215.8	0.16	975.3944
75	Hau	9.777197	106.084467	Left ripal	35	2019-04-24T09:10	0	31.6	5.74	78	315.3	280.1	182	0.13	974.7941	116	7.05	0.04	161
75	Hau	9.777197	106.084467	Left ripal	35	2019-04-24T09:11	1	31.6	6	81.7	315.1	279.7	182	0.13	974.7941
76	Hau	9.93267	105.922645	Left ripal	61	2019-04-24T12:24	0	32.1	4.39	60.2	283	249.3	161.8	0.12	974.1883	49.5	6.71	0.17	187
76	Hau	9.93267	105.922645	Left ripal	61	2019-04-24T12:25	1	32.1	4.25	58.3	282.9	249.3	161.8	0.12	974.1883
76	Hau	9.93267	105.922645	Left ripal	61	2019-04-24T12:25	2	32.1	4.13	56.6	282.8	249.3	161.8	0.12	974.1883
76	Hau	9.93267	105.922645	Left ripal	61	2019-04-24T12:25	3	32	4.21	57.7	282.5	249	161.8	0.12	974.1883
77	Hau	9.927962	105.913877	Medial	61	2019-04-24T13:03	0	32.1	5.3	72.8	280.7	247.1	160.5	0.11	973.5771	26.7	6.66	0.54	167
77	Hau	9.927962	105.913877	Medial	61	2019-04-24T13:04	1	32.1	4.99	68.4	280.7	247.1	160.5	0.11	973.5771
77	Hau	9.927962	105.913877	Medial	61	2019-04-24T13:04	2	32	4.9	67.1	280.2	247	160.5	0.11	973.5771
77	Hau	9.927962	105.913877	Medial	61	2019-04-24T13:04	3	31.9	4.72	64.6	279.7	247	160.5	0.11	973.5771
77	Hau	9.927962	105.913877	Medial	61	2019-04-24T13:05	4	31.8	4.48	61.1	278.9	246.9	160.5	0.11	973.5771
77	Hau	9.927962	105.913877	Medial	61	2019-04-24T13:05	5	31.8	4.49	61.2	278.8	246.8	160.5	0.11	973.5771
77	Hau	9.927962	105.913877	Medial	61	2019-04-24T13:06	6	31.8	4.46	60.8	278.8	246.9	160.5	0.11	973.5771
77	Hau	9.927962	105.913877	Medial	61	2019-04-24T13:06	7	31.8	4.42	60.3	278.8	246.8	160.5	0.11	973.5771
77	Hau	9.927962	105.913877	Medial	61	2019-04-24T13:06	8	31.7	4.36	59.4	278.7	246.8	160.5	0.11	973.5771
77	Hau	9.927962	105.913877	Medial	61	2019-04-24T13:07	9	31.7	4.36	59.5	278.7	246.9	160.5	0.11	973.5771
77	Hau	9.927962	105.913877	Medial	61	2019-04-24T13:07	10	31.7	4.38	59.7	278.7	246.9	160.5	0.11	973.5771
77	Hau	9.927962	105.913877	Medial	61	2019-04-24T13:07	11	31.7	4.34	59.2	278.7	246.8	160.5	0.11	973.5771
78	Hau	9.91696	105.911763	Right ripal	61	2019-04-24T13:43	0	32.3	5.25	72.2	284.7	249.8	162.5	0.12	972.9605	36.3	6.86	0.06	198
78	Hau	9.91696	105.911763	Right ripal	61	2019-04-24T13:43	1	32.3	5.01	68.9	284.2	249.5	162.5	0.12	972.9605
79	Hau (Branch Dinh An)	9.616403	106.27115	Left ripal	8	2019-04-25T10:33	0	31.6	6	85.2	15377	13654	3276.7	7.81	972.3384	195	7.61	0.51	161
79	Hau (Branch Dinh An)	9.616403	106.27115	Left ripal	8	2019-04-25T10:34	1	31.3	5.55	78.7	16846	15027	3276.7	8.66	972.3384
79	Hau (Branch Dinh An)	9.616403	106.27115	Left ripal	8	2019-04-25T10:34	2	31.2	5.28	74.9	18073	16171	3276.7	9.38	972.3384
79	Hau (Branch Dinh An)	9.616403	106.27115	Left ripal	8	2019-04-25T10:34	3	31.1	5.12	73	19408	17373	3276.7	10.15	972.3384
80	Hau (Branch Dinh An)	9.611378	106.265382	Medial	8	2019-04-25T11:10	0	31.7	6.74	93.9	8965	7951	3276.7	4.36	971.711	41.8	7.78	0.44	142
80	Hau (Branch Dinh An)	9.611378	106.265382	Medial	8	2019-04-25T11:10	1	31.2	6.69	93.3	11606	10372	3276.7	5.8	971.711
80	Hau (Branch Dinh An)	9.611378	106.265382	Medial	8	2019-04-25T11:11	2	31.2	6.69	94	13985	12496	8125	7.1	971.711
80	Hau (Branch Dinh An)	9.611378	106.265382	Medial	8	2019-04-25T11:11	3	31.1	6.46	90.9	15003	13427	3276.7	7.67	971.711
80	Hau (Branch Dinh An)	9.611378	106.265382	Medial	8	2019-04-25T11:11	4	31	5.98	84.2	16069	14422	9373	8.29	971.711
80	Hau (Branch Dinh An)	9.611378	106.265382	Medial	8	2019-04-25T11:12	5	31	5.84	82.6	17716	15905	10335	9.22	971.711
80	Hau (Branch Dinh An)	9.611378	106.265382	Medial	8	2019-04-25T11:12	6	30.9	5.78	82.8	21759	19540	12701	11.53	971.711
80	Hau (Branch Dinh An)	9.611378	106.265382	Medial	8	2019-04-25T11:13	7	30.9	5.7	83.2	27617	24804	16120	14.97	971.711
80	Hau (Branch Dinh An)	9.611378	106.265382	Medial	8	2019-04-25T11:13	8	30.9	5.75	84.6	30373	27280	17732	16.62	971.711
80	Hau (Branch Dinh An)	9.611378	106.265382	Medial	8	2019-04-25T11:13	9	30.9	5.63	82.9	30417	27318	17758	16.64	971.711
81	Hau (Branch Dinh An)	9.603705	106.248348	Right ripal	8	2019-04-25T11:52	0	31.7	6.05	83.9	6999	6205	3276.7	3.34	971.0783	171	7.52	0.07	154
81	Hau (Branch Dinh An)	9.603705	106.248348	Right ripal	8	2019-04-25T11:52	1	31.7	6.04	83.8	7059	6258	4069	3.37	971.0783
81	Hau (Branch Dinh An)	9.603705	106.248348	Right ripal	8	2019-04-25T11:53	2	31.3	5.87	81.9	11532	10296	6695	5.76	971.0783
81	Hau (Branch Dinh An)	9.603705	106.248348	Right ripal	8	2019-04-25T11:53	3	31.1	5.72	79.8	13075	11715	7618	6.62	971.0783
81	Hau (Branch Dinh An)	9.603705	106.248348	Right ripal	8	2019-04-25T11:53	4	31.1	5.66	79.2	13821	12385	3276.7	7.03	971.0783
82	Hau (Branch Dinh An)	9.688237	106.160075	Right ripal	23	2019-04-25T14:07	0	31.9	6.58	90	646	571	370.5	0.27	970.4402	186	7.11	0.13	156
82	Hau (Branch Dinh An)	9.688237	106.160075	Right ripal	23	2019-04-25T14:08	1	31.9	6.46	88.3	660	584	377	0.28	970.4402
82	Hau (Branch Dinh An)	9.688237	106.160075	Right ripal	23	2019-04-25T14:08	2	31.9	6.39	87.4	684	604	390	0.29	970.4402
83	Hau (Branch Dinh An)	9.699805	106.161172	Medial	23	2019-04-25T14:37	0	31.8	7.04	96.2	556	491	318.5	0.23	969.7969	176	7.3		146
84	Hau (Branch Dinh An)	9.710347	106.159267	Left ripal	23	2019-04-25T14:53	1	31.9	6.65	91	578	511	331.5	0.24	969.1483	184	7.44	0.05	140
84	Hau (Branch Dinh An)	9.710347	106.159267	Left ripal	23	2019-04-25T14:54	2	31.9	6.29	86	582	515	331.5	0.24	969.1483
84	Hau (Branch Dinh An)	9.710347	106.159267	Left ripal	23	2019-04-25T14:54	3	31.9	6.35	86.9	589	521	338	0.25	969.1483
85	Hau (Branch Tran De)	9.499637	106.21289	Right ripal	1.5	2019-04-26T07:56	0	30.1	6.88	93.9	10615	9668	3276.7	5.39	968.4945	259	7.87	0.46	147
85	Hau (Branch Tran De)	9.499637	106.21289	Right ripal	1.5	2019-04-26T07:57	1	30.1	6.73	91.9	10655	9706	3276.7	5.41	968.4945
85	Hau (Branch Tran De)	9.499637	106.21289	Right ripal	1.5	2019-04-26T07:57	2	30.1	6.81	93	10652	9704	6305	5.41	968.4945
86	Hau (Branch Tran De)	9.500353	106.221717	Medial	1.5	2019-04-26T08:28	0	30.7	7.07	97	9099	8199	5330	4.51	967.8355	97.9	7.93	0.64	133
86	Hau (Branch Tran De)	9.500353	106.221717	Medial	1.5	2019-04-26T08:28	1	30.7	6.64	91.6	11140	10047	3276.7	5.61	967.8355
86	Hau (Branch Tran De)	9.500353	106.221717	Medial	1.5	2019-04-26T08:29	2	30.8	6.44	89.9	14257	12842	8346	7.31	967.8355
86	Hau (Branch Tran De)	9.500353	106.221717	Medial	1.5	2019-04-26T08:29	3	30.5	6.16	87.6	21586	19524	12688	11.53	967.8355
86	Hau (Branch Tran De)	9.500353	106.221717	Medial	1.5	2019-04-26T08:29	4	30.5	6.08	86.6	22295	20169	3276.7	11.95	967.8355
86	Hau (Branch Tran De)	9.500353	106.221717	Medial	1.5	2019-04-26T08:30	5	30.5	5.97	85.2	22657	20495	3276.7	12.16	967.8355
86	Hau (Branch Tran De)	9.500353	106.221717	Medial	1.5	2019-04-26T08:30	6	30.5	5.9	84.2	22791	20615	13403	12.23	967.8355
87	Hau (Branch Tran De)	9.503963	106.228898	Left ripal	1.5	2019-04-26T08:56	0	30.9	7.38	102.8	12901	11590	3276.7	6.54	967.1713	63.8	7.96	0.3	130
87	Hau (Branch Tran De)	9.503963	106.228898	Left ripal	1.5	2019-04-26T08:56	1	30.8	7	97.7	14349	12925	8398	7.36	967.1713
87	Hau (Branch Tran De)	9.503963	106.228898	Left ripal	1.5	2019-04-26T08:57	2	30.7	6.72	94	15195	13703	8905	7.85	967.1713
87	Hau (Branch Tran De)	9.503963	106.228898	Left ripal	1.5	2019-04-26T08:57	3	30.7	6.78	94.8	15503	13985	9087	8.02	967.1713
87	Hau (Branch Tran De)	9.503963	106.228898	Left ripal	1.5	2019-04-26T08:57	4	29.8	6.41	89.3	18838	17253	3276.7	10.09	967.1713
87	Hau (Branch Tran De)	9.503963	106.228898	Left ripal	1.5	2019-04-26T08:58	5	29.9	6.4	89.7	19970	18252	3276.7	10.72	967.1713
87	Hau (Branch Tran De)	9.503963	106.228898	Left ripal	1.5	2019-04-26T08:58	6	30	6.27	88.1	20447	18674	3276.7	10.99	967.1713
87	Hau (Branch Tran De)	9.503963	106.228898	Left ripal	1.5	2019-04-26T08:58	7	29.9	6.27	87.9	20098	18370	3276.7	10.8	967.1713
88	Hau (Branch Tran De)	9.623457	106.155197	Left ripal	17	2019-04-26T11:03	0	31.5	6.35	87	3848	3424	2223	1.78	966.5019	187	7.43	0.11	152
88	Hau (Branch Tran De)	9.623457	106.155197	Left ripal	17	2019-04-26T11:03	1	31.4	6	82.2	4013	3573	2320.5	1.86	966.5019
88	Hau (Branch Tran De)	9.623457	106.155197	Left ripal	17	2019-04-26T11:03	2	31.4	5.66	77.5	4036	3595	2333.5	1.87	966.5019
89	Hau (Branch Tran De)	9.619232	106.15123	Medial	17	2019-04-26T11:32	0	31.8	6.73	92.6	3140	2778	1807	1.42	965.8275	80.4	7.23	0.08	126
89	Hau (Branch Tran De)	9.619232	106.15123	Medial	17	2019-04-26T11:32	1	31.3	6.09	83.1	3983	3557	2314	1.85	965.8275
89	Hau (Branch Tran De)	9.619232	106.15123	Medial	17	2019-04-26T11:33	2	31.2	6.12	83.6	4415	3945	2561	2.06	965.8275
89	Hau (Branch Tran De)	9.619232	106.15123	Medial	17	2019-04-26T11:33	3	31.3	6.1	83.6	5187	4631	3009.5	2.45	965.8275
89	Hau (Branch Tran De)	9.619232	106.15123	Medial	17	2019-04-26T11:33	4	31.3	5.99	82.2	5098	4548	2957.5	2.4	965.8275
89	Hau (Branch Tran De)	9.619232	106.15123	Medial	17	2019-04-26T11:34	5	31.3	5.87	80.5	5218	4655	3029	2.46	965.8275
89	Hau (Branch Tran De)	9.619232	106.15123	Medial	17	2019-04-26T11:34	6	31.3	6.04	82.9	5248	4684	3042	2.48	965.8275
89	Hau (Branch Tran De)	9.619232	106.15123	Medial	17	2019-04-26T11:34	7	31.3	5.92	81.1	5267	4701	3055	2.49	965.8275
89	Hau (Branch Tran De)	9.619232	106.15123	Medial	17	2019-04-26T11:34	8	31.3	5.79	79.5	5533	4939	3211	2.62	965.8274
89	Hau (Branch Tran De)	9.619232	106.15123	Medial	17	2019-04-26T11:35	9	31.3	5.65	77.5	5554	4959	3224	2.63	965.8274
90	Hau (Branch Tran De)	9.619732	106.144307	Right ripal	17	2019-04-26T11:57	0	31.5	6.11	83.5	2609	2322	1508	1.18	965.1479	150	7.65	0.27	134
90	Hau (Branch Tran De)	9.619732	106.144307	Right ripal	17	2019-04-26T11:58	1	31.2	5.81	79.1	3259	2912	1891.5	1.5	965.1479
90	Hau (Branch Tran De)	9.619732	106.144307	Right ripal	17	2019-04-26T11:58	2	31.2	5.92	80.8	4115	3680	2392	1.92	965.1479
90	Hau (Branch Tran De)	9.619732	106.144307	Right ripal	17	2019-04-26T11:58	3	31.2	5.98	81.8	4581	4097	2665	2.15	965.1479
90	Hau (Branch Tran De)	9.619732	106.144307	Right ripal	17	2019-04-26T11:58	4	31.2	6.12	83.7	4638	4147	2697.5	2.18	965.1479
90	Hau (Branch Tran De)	9.619732	106.144307	Right ripal	17	2019-04-26T11:59	5	31.2	5.56	76	4647	4155	2704	2.18	965.1479
90	Hau (Branch Tran De)	9.619732	106.144307	Right ripal	17	2019-04-26T11:59	6	31.2	5.76	78.7	4624	4135	2684.5	2.17	965.1479
