# Supplementary material for: Biodiversity of aquatic organisms in the Mekong Delta, Vietnam
Source: Biodivers Data J. 2023 Oct 24;11:e105314. doi: 10.3897/BDJ.11.e105314 (PMC10848352; doi:10.3897/BDJ.11.e105314)
Supplement: Supplementary material 2 — Bottom trawls hydrological parameters [file bdj-11-e105314-s002.csv]

Trawl	Waterbody	SLatitude	SLongitude	ELatitude	ELongitude	Length	Datetime	Depth	TSpeed	TDuration	s.T	b.T	s.S	b.S	s.DOX	b.DOX	s.DOXS	b.DOXS	s.SPS	b.SPS	s.TDS	b.TDS	s.pH	b.pH	Trans	PlastD	PlantD
BL-423	Tien (Branch Ba Lai)	10.13248	106.65481	10.12719	106.66011	850	2020-05-31T08:45		43	20	31	31.1	13.44	16.24	4.74	2.63							7.49	7.42	60	0.7	8.8
BL-424	Tien (Branch Ba Lai)	10.12718	106.65981	10.12039	106.66514	1000	2020-05-31T09:16		50	20	31.1	31.1	15.42	16.59	3.68	3.55							7.55	7.51	60	3.7	8.1
BL-425	Tien (Branch Ba Lai)	10.11304	106.66904	10.10136	106.67542	1500	2020-05-31T09:55		75	20	31.5	31.1	16.51	17.99	3.79	3.19							7.59	7.58	80	0.4	12.5
BL-426	Tien (Branch Ba Lai)	10.09845	106.67661	10.08714	106.6838	1500	2020-05-31T10:45		75	20	32	30.8	17.31	20.14	4.18	4.09							7.65	7.74	80	0.2	7.4
BL-427	Tien (Branch Ba Lai)	10.08642	106.68552	10.07646	106.69518	1540	2020-05-31T11:25		77	20	32.1	30.8	18.2	21.54	4.88	7.04							7.72	7.83	100	0.15	6.7
BL-428	Tien (Branch Ba Lai)	10.17321	106.6152	10.17575	106.61387	557	2020-06-01T08:20		28	20	30.9	30.9	3.93	3.93	3.88	4.07							7.26	7.27	30	0.95	9.7
BL-429	Tien (Branch Ba Lai)	10.17702	106.61324	10.17947	106.60647	802	2020-06-01T08:49		40	20	31	30.9	3.94	3.94	4.03	4.14							7.24	7.26	30	9.4	16
BL-430	Tien (Branch Ba Lai)	10.17849	106.60504	10.17865	106.59869	720	2020-06-01T09:53		36	20	31.1	31.1	3.9	3.92	3.82	3.73							7.19	7.2	20	3.8	21
BL-431	Tien (Branch Ba Lai)	10.1796	106.59428	10.1801	106.58804	720	2020-06-01T10:38		36	20	31.5	31.2	3.75	3.76	3.97	3.91							7.3	7.31	40	4.3	12
BL-432	Tien (Branch Ba Lai)	10.18248	106.58423	10.18785	106.57671	1100	2020-06-01T11:23		55	20	31.7	31.4	3.74	3.74	4.37	3.59							7.33	7.32	45	2.4	7.8
BL-64	Tien (Branch Ba Lai)	10.14736	106.632592	10.15709	106.622352	1647	2018-05-21T10:32	2	82	20	31		0.1	0.1
BL-65	Tien (Branch Ba Lai)	10.16029	106.620699	10.168719	106.618045	979	2018-05-21T11:14	4	61	16	31		0.1	1
BL-66	Tien (Branch Ba Lai)	10.178139	106.609357	10.179545	106.597427	1328	2018-05-21T12:00	4	78	17	31		0.1	1
BL-67	Tien (Branch Ba Lai)	10.180012	106.593527	10.183373	106.581441	1382	2018-05-21T12:27	4	86	16	31		0.1	1
BL-68	Tien (Branch Ba Lai)	10.136169	106.650027	10.131511	106.655578	800	2018-05-23T08:05	8	53	15	29.5		12	17
BL-69	Tien (Branch Ba Lai)	10.092996	106.680577	10.085738	106.685264	948	2018-05-23T09:08	8	59	16	29.5		16	16.5
BL-70	Tien (Branch Ba Lai)	10.056372	106.691885	10.046696	106.684227	1377	2018-05-23T10:06	7	77	18	29.5		18.5	18.5
BL-71	Tien (Branch Ba Lai)	10.033048	106.691817	10.024942	106.697879	1114	2018-05-23T10:50	7	74	15	29.5		19	21
BT-33	Tien (Branch Ben Tre)	10.220521	106.352393	10.233126	106.371559	1633	2018-05-10T09:01	5	327	5	29		0.1	0.1
BT-34	Tien (Branch Ben Tre)	10.233988	106.381531	10.234188	106.393579	1326	2018-05-10T09:55	5	95	14	29		0.1	0.1
BT-35	Tien (Branch Ben Tre)	10.231884	106.407276	10.229075	106.416893	1266	2018-05-10T10:40	5	127	10	29		0.1	0.5
C1-1	Tien (Branch Co Chien)	10.259119	105.962673	10.265319	105.954366	1142	2018-04-06T06:05		104	11	29		0.1
C1-2	Tien (Branch Co Chien)	10.167677	106.176357	10.180385	106.172121	1465	2018-04-08T08:36		77	19	29.4		0.1
C1-3	Tien (Branch Co Chien)	10.180585	106.172673	10.192391	106.159915	1945	2018-04-08T11:38		88	22	29.4		0.1
C1-364	Tien (Branch Co Chien)	10.27422	105.932923	10.268708	105.942029	1200	2020-02-20T08:30	3	80	15	28.2	27.8	0.134	0.138	3.67	3.83							7.5	7.6	50	0.2	2
C1-365	Tien (Branch Co Chien)	10.267181	105.944181	10.259959	105.955014	1300	2020-02-20T08:56	14	72	18																1.5	1.2
C1-366	Tien (Branch Co Chien)	10.259152	105.956532	10.258891	105.972279	1900	2020-02-20T09:26	15	112	17																0.3	0
C1-367	Tien (Branch Co Chien)	10.262283	105.976422	10.266481	105.99434	1000	2020-02-20T10:10	35	63	16																0.05	1.8
C1-368	Tien (Branch Co Chien)	10.26744	106.004141	10.266765	106.015124	1200	2020-02-20T10:47	11	75	16	30.3	29.4	0.131	0.133	4.05	3.82							7.5	7.6	69	1.3	1.4
C1-370	Tien (Branch Co Chien)	10.24614	106.060046	10.245694	106.072301	1410	2020-02-21T08:08	15	108	13	28.3	28.1	0.143	0.144	3.75	4.5							7.6	7.6	40	0	3
C1-371	Tien (Branch Co Chien)	10.241121	106.078787	10.239187	106.091454	1620	2020-02-21T08:35	14	108	15																0.2	4
C1-372	Tien (Branch Co Chien)	10.238487	106.098402	10.23195	106.113791	1960	2020-02-21T09:02	14	103	19																0.5	9.5
C1-373	Tien (Branch Co Chien)	10.230503	106.116321	10.22394	106.12515	1190	2020-02-21T09:34	9	74	16																0.6	6
C1-374	Tien (Branch Co Chien)	10.223149	106.131206	10.209844	106.140847	1830	2020-02-21T10:03	12	92	20	30.1	29.4	0.138	0.141	3.84	4.53							7.6	7.6	44	0.7	7
C1-382	Tien (Branch Co Chien)	10.06451	106.256641	10.061434	106.263692	849	2020-03-03T07:56	9	40	21	28.7	28.7	0.312	0.315	5.25	5.96							7.9	7.9	40	0.4	0.2
C1-383	Tien (Branch Co Chien)	10.06078	106.26266	10.057366	106.268395	731	2020-03-03T08:21	8	37	20			0.363													0.5	24
C1-384	Tien (Branch Co Chien)	10.056948	106.268932	10.052488	106.274369	827	2020-03-03T08:57	8	39	21	28.4	28.3	0.38	0.38	5.96	6.67							7.8	7.9		2	60
C1-385	Tien (Branch Co Chien)	10.049212	106.278703	10.044282	106.28422	886	2020-03-03T09:39	13	44	20			0.545	0.547												0.1	10.5
C1-386	Tien (Branch Co Chien)	10.04433	106.2849	10.037219	106.290584	1001	2020-03-03T10:12	15	83	12	28.5	28.2	0.72	1.42	6.15	6							7.8	7.9	45	0.1	3
C1-387	Tien (Branch Co Chien)	9.968784	106.36199	9.979863	106.351476	1630	2020-03-04T08:57	8	82	20	28.7	28.8	0.86	3.02	6.22	6.36							8	8	59	0.8	7.5
C1-388	Tien (Branch Co Chien)	9.98315	106.34898	9.993738	106.337225	1740	2020-03-04T09:24	11	87	20	28.9	29.9	0.8	0.856												0.15	5.7
C1-389	Tien (Branch Co Chien)	9.99557	106.3349	10.005824	106.323443	1650	2020-03-04T09:49	15	79	21	28.8	28.8	0.52	2.5												0.5	60
C1-390	Tien (Branch Co Chien)	10.006718	106.322893	10.015883	106.311534	1710	2020-03-04T10:15	20	81	21	29	28.8	0.46	0.25												0.2	1.8
C1-391	Tien (Branch Co Chien)	10.018359	106.308473	10.02772	106.298497	1470	2020-03-04T10:45	19	92	16	28.9	28.8	0.46	2.81	6.2	6.23							7.9	7.9		0.2	1.5
C1-515	Tien (Branch Co Chien)	10.276856	105.932433	10.270204	105.947324	1791	2021-01-09T00:00	16			26.7	26.7	0.07	0.07	5.96	6.45	73.8	81	153.7	153.7	100.1	100.1	7.12	7.15
C1-516	Tien (Branch Co Chien)	10.258134	105.963368	10.26121	105.980836	1957	2021-01-09T00:00	33			26.7	26.7	0.07	0.07	5.96	6.03	73.5	74.4	155.4	154.3	100.1	100.1	7.1	7.11
C1-517	Tien (Branch Co Chien)	10.264528	105.986489	10.266874	105.997413	1226	2021-01-09T00:00	22			26.8	26.7	0.07	0.07	6.18	6.29	77	78.6	154.5	154.9	100.75	100.75	7.08	7.09
C1-518	Tien (Branch Co Chien)	10.260283	106.002832	10.25934	106.008351	619	2021-01-09T00:00	9			26.9	26.8	0.07	0.07	5.93	6.25	74.1	78.2	157.7	159.1	103.35	104	7.08	7.08
C1-519	Tien (Branch Co Chien)	10.257854	106.009425	10.255437	106.016824	849	2021-01-09T00:00	4			26.8	26.8	0.07	0.07	5.64	7.04	73.5	88.5	159.1	159.8	103.35	104	7.06	7.12
C1-520	Tien (Branch Co Chien)	10.248706	106.045126	10.243401	106.064197	2213	2021-01-10T00:00	24			26.7	26.7	0.07	0.07	7.8	5.96	98.1	74.3	152.8	155	102	100.75	7.13	7.11
C1-521	Tien (Branch Co Chien)	10.241608	106.075787	10.239717	106.089141	1486	2021-01-10T00:00	14			26.8	26.8	0.07	0.07	5.52	5.7	70	72.4	156.2	156.7	101.4	102.7	7.1	7.15
C1-522	Tien (Branch Co Chien)	10.244038	106.092475	10.243046	106.105686	1451	2021-01-10T00:00	8			26.8	26.7	0.07	0.07	5.48	5.97	68.4	75.1	159.2	158.9	103.35	103.35	6.95	6.99
C1-523	Tien (Branch Co Chien)	10.242273	106.108321	10.236979	106.119175	1329	2021-01-10T00:00	15			26.8	26.8	0.07	0.07	5.71	5.71	71.8	71.2	156.2	155.9	101.4	101.4	6.99	7.01
C1-524	Tien (Branch Co Chien)	10.236596	106.122164	10.228744	106.129634	1199	2021-01-10T00:00	16			26.8	26.8	0.07	0.07	7.38	5.85	93.2	73.4	155.3	155.5	100.75	100.75	7.06	7.08
C1-525	Tien (Branch Co Chien)	10.165803	106.1796	10.146259	106.182807	2211	2021-01-11T00:00	13			26.9	26.8	0.07	0.07	7.62	5.78	96.1	72.6	157.1	157.2	102.05	102.05	7.06	7.01
C1-526	Tien (Branch Co Chien)	10.138504	106.187215	10.127184	106.196213	1592	2021-01-11T00:00	12			26.9	26.9	0.08	0.08	5.52	5.51	68.6	69.3	165.1	165	107.9	107.25	6.86	6.93
C1-527	Tien (Branch Co Chien)	10.124408	106.199166	10.115653	106.207056	1301	2021-01-11T00:00	3			26.9	26.9	0.07	0.07	5.52	5.57	69.7	71	160.6	160.6	104	104.65	7.05	7.16
C1-528	Tien (Branch Co Chien)	10.11547	106.20947	10.110896	106.21482	774	2021-01-11T00:00	2			27.4	27.1	0.09	0.09	5.38	5.44	66.7	67.9	201.9	193.9	131.95	126.1	6.87	6.93
C1-529	Tien (Branch Co Chien)	10.106568	106.212827	10.099713	106.217051	887	2021-01-11T00:00	16			27.1	26.9	0.07	0.07	5.97	5.85	75.1	73.6	158.8	160.1	104	104	7.05	7.19
C1-530	Tien (Branch Co Chien)	10.060079	106.265325	10.050413	106.277534	1714	2021-01-12T00:00	7			27	27	0.37	0.41	5.79	5.87	73.4	74	763	840	494	546	7.12	7.15
C1-531	Tien (Branch Co Chien)	10.044534	106.283723	10.035679	106.291227	1276	2021-01-12T00:00	13			27	26.9	0.53	0.7	5.81	5.87	73.1	73.9	1057	1399	689	910	7.12	7.12
C1-532	Tien (Branch Co Chien)	10.029316	106.296837	10.018293	106.307624	1694	2021-01-12T00:00	14			27	27.1	0.79	1.28	5.87	5.71	73.9	72.5	1576	2622	1020.5	1664	7.11	7.15
C1-533	Tien (Branch Co Chien)	10.016767	106.317089	9.999716	106.329339	2316	2021-01-12T00:00	11			27.4	27.2	0.95	0.83	6.02	5.79	76.7	73.7	2008	1650	1228	1066	7.14	7.19
C1-534	Tien (Branch Co Chien)	9.996436	106.335048	9.989698	106.342968	1151	2021-01-12T00:00	14			27.2	27.1	0.93	1.83	5.73	5.7	72.3	72.4	1863	3553	1105	2288	7.1	7.11
C1-80	Tien (Branch Co Chien)	10.043506	106.286534	10.050695	106.279289	1125	2018-06-05T10:20	9	70	16	30.7		0.15	0.14
C1-81	Tien (Branch Co Chien)	10.063419	106.259653	10.059341	106.268774	1098	2018-06-05T11:10		52	21	30.7		0.14
C1-82	Tien (Branch Co Chien)	10.057671	106.270655	10.050347	106.278641	1194	2018-06-05T11:50	4	60	20	30.7		0.15	0.14
C1-83	Tien (Branch Co Chien)	10.041995	106.286585	10.03412	106.292617	1097	2018-06-05T12:27	6	58	19	30.7		0.14	0.13
C1-84	Tien (Branch Co Chien)	9.975836	106.357414	9.994555	106.340203	2800	2018-06-07T07:47	12	147	19	29		0.13	0.14
C1-85	Tien (Branch Co Chien)	9.997424	106.338028	10.010114	106.324028	2081	2018-06-07T08:18		104	20	29		0.13	0.14
C1-86	Tien (Branch Co Chien)	10.015612	106.322181	10.02456	106.311371	1548	2018-06-07T08:58		91	17	29		0.13	0.14
C1-87	Tien (Branch Co Chien)	10.030121	106.299703	10.040032	106.289889	1528	2018-06-07T09:30		102	15	29		0.13	0.14
C2-411	Tien (Branch Co Chien)	9.82972	106.56807	9.837368	106.554536	1290	2020-03-08T09:33	7	65	20	28	28.5	16	21	6.4	6.26							8.1	8.2	15	0.15	0.1
C2-412	Tien (Branch Co Chien)	9.837459	106.558437	9.845455	106.550428	1170	2020-03-08T09:57	8	59	20	29.4	28.9	15	17												0.5	0.8
C2-413	Tien (Branch Co Chien)	9.845556	106.549894	9.853659	106.539349	1470	2020-03-08T10:22	10	74	20	29.7	29.4	12	16												2.1	4
C2-414	Tien (Branch Co Chien)	9.856244	106.536686	9.865841	106.526093	1600	2020-03-08T10:53	9	80	20	30.4	29.6	12	15												1.5	15
C2-415	Tien (Branch Co Chien)	9.869501	106.521148	9.883029	106.510572	1890	2020-03-08T11:30	7	95	20	31.2	30.3	10	13	6.29	6.17							8	8	50	0.6	19
C2-417	Tien (Branch Co Chien)	9.901659	106.497908	9.903384	106.496124	450	2020-03-09T08:25	6	30	15	28.3	28.2	9.48	18	5.56	5.52							7.9	8.1	25	1.5	12
C2-418	Tien (Branch Co Chien)	9.902299	106.495314	9.906569	106.49138	650	2020-03-09T08:59	3	43	15	29.4	28.9	8.9	13												1.5	38
C2-419	Tien (Branch Co Chien)	9.911846	106.486182	9.915322	106.481906	700	2020-03-09T09:44	4	50	14	30	29.1	7.96	9.92												0.3	12
C2-420	Tien (Branch Co Chien)	9.918956	106.477974	9.923158	106.472634	750	2020-03-09T10:17	6	50	15	30	29.2	7.66	9.29												0.1	5
C2-421	Tien (Branch Co Chien)	9.923126	106.470917	9.927298	106.463911	919	2020-03-09T10:44	6	61	15	30.3	29.3	7.43	7.79	5.8	5.57							8	8	30	0.3	13
CD-458	Tien (Branch My Tho)	10.18887	106.76972	10.18857	106.75333	1870	2020-06-13T08:50		94	20	29.9	30.3	18.69	25.83	6.94	4.62							7.95	8.02	70	0	1
CD-459	Tien (Branch My Tho)	10.18912	106.74785	10.19326	106.73285	1810	2020-06-13T09:27		91	20	30.3	30	16.36	23.71	5.4	4.5							7.95	7.97	65	4	4.7
CD-460	Tien (Branch My Tho)	10.19229	106.7291	10.19615	106.71945	1215	2020-06-13T10:18		61	20	30.2	30.2	18.08	23.92	5.33	4.57							7.93	8	60	1.15	1.5
CD-461	Tien (Branch My Tho)	10.19907	106.71509	10.2049	106.70568	1290	2020-06-13T11:00		65	20	30.8	30.2	16.95	23.48	5.16	4.64							7.95	7.99	70	2.5	3.1
CD-462	Tien (Branch My Tho)	10.21068	106.69577	10.21515	106.68724	1170	2020-06-13T11:45		78	15	30.5	30.2	17.23	22.04	4.62	4.45							7.91	7.98	65	2.5	7
CD-463	Tien (Branch My Tho)	10.24092	106.65901	10.24522	106.6384	2320	2020-06-14T08:22		116	20	29.9	30.3	6.43	20.97	4.65	4.37							7.63	7.93	60	0.25	0.25
CD-464	Tien (Branch My Tho)	10.24998	106.62891	10.25351	106.60962	2220	2020-06-14T09:00		111	20	30.1	30.2	6.72	14.73	4.94	4.43							7.68	7.82	65	0.8	2.7
CD-465	Tien (Branch My Tho)	10.25467	106.6037	10.25533	106.59644	830	2020-06-14T09:35		46	18	30.2	30.1	8.68	11.73	4.59	4.37							7.72	7.75	60	2.7	7
CD-466	Tien (Branch My Tho)	10.25682	106.5924	10.26114	106.57888	1640	2020-06-14T10:08		82	20	30.4	30.2	8.03	12.09	4.69	4.23							7.67	7.71	40	3.2	10
CD-467	Tien (Branch My Tho)	10.26173	106.57635	10.26569	106.56031	1880	2020-06-14T11:05		94	20	30.8	30.2	8.63	11.91	4.58	4.15							7.7	7.7	45	0.2	2.8
CD-468	Tien (Branch My Tho)	10.27102	106.51051	10.27784	106.49156	2270	2020-06-15T08:00		114	20	30.6	30.4	0.4	8.58	3.91	3.82							7.55	7.55	30	0.5	12
CD-469	Tien (Branch My Tho)	10.2837	106.48414	10.28777	106.47456	1160	2020-06-15T08:45		97	12	30.9	30.5	0.4	5.58	4.11	3.59							7.5	7.41	40	0.7	2.1
CD-470	Tien (Branch My Tho)	10.2925	106.4677	10.29908	106.45871	1350	2020-06-15T09:46		79	17	31	30.5	0.79	4.78	4.08	3.53							7.57	7.41	25	4	11
CD-73	Tien (Branch My Tho)	10.169991	106.778953	10.175362	106.769995	1161	2018-05-24T11:55	4	77	15	30		20	24
CD-74	Tien (Branch My Tho)	10.180597	106.757158	10.184406	106.748343	1055	2018-05-24T12:45	4	66	16	30		17	17
CD-75	Tien (Branch My Tho)	10.194743	106.723496	10.198023	106.715973	899	2018-05-24T13:28	4	64	14	30		14.5	21
CD-76	Tien (Branch My Tho)	10.208842	106.700625	10.216072	106.687606	1641	2018-05-25T08:31	9	103	16	29.5		3	6
CD-77	Tien (Branch My Tho)	10.239031	106.624898	10.242809	106.610226	1665	2018-05-25T09:29	9	111	15	29.5		1.5	2
CD-78	Tien (Branch My Tho)	10.260293	106.550128	10.263641	106.53462	1736	2018-05-25T10:26	12	109	16	29.5		0.5	0.5
CD-79	Tien (Branch My Tho)	10.288751	106.464484	10.296826	106.453564	1494	2018-05-25T11:33	13	100	15	29.5		0.5	0.5
CH-393	Tien (Branch Co Chien)	9.887792	106.444148	9.899159	106.433535	1790	2020-03-05T08:41	9	90	20	28.3	28.2	2.5	3.45	6.28	6.51							8	8.1	55	0.1	0.5
CH-394	Tien (Branch Co Chien)	9.90172	106.43111	9.91227	106.417466	1890	2020-03-05T09:07	14	90	21	28.8		2.52	9.86	6.62	6.29							7.9	7.9		0.3	0.5
CH-395	Tien (Branch Co Chien)	9.914944	106.41516	9.926945	106.401608	1810	2020-03-05T09:34	13	86	21	28.6	28.4	1.9	14												0.1	10
CH-396	Tien (Branch Co Chien)	9.93114	106.3981	9.945114	106.3847	2100	2020-03-05T10:02	13	88	24	28.9	28.6	1.68	11												0.1	2.5
CH-397	Tien (Branch Co Chien)	9.948167	106.382165	9.960055	106.371552	1760	2020-03-05T10:29	13	84	21	29.2	28.7	1.48	6.9	6.36	6.35							8	7.9	63	0.2	2.5
CH-399	Tien (Branch Co Chien)	9.81588	106.5135	9.823171	106.502383	1410	2020-03-06T08:38	8	67	21	27.8	28.2	7.74	19	6.78	6.2							8.2	8.2		0.4	5
CH-400	Tien (Branch Co Chien)	9.82501	106.50011	9.833249	106.493837	1090	2020-03-06T09:02	6	68	16	28.2	28.1	6.91	11												0.1	2
CH-401	Tien (Branch Co Chien)	9.83596	106.4929	9.846404	106.484513	1470	2020-03-06T09:24	8	74	20	28.6	28.2	6.2	10												0.15	1.8
CH-402	Tien (Branch Co Chien)	9.85234	106.4799	9.863758	106.468945	1750	2020-03-06T09:50	9	88	20	28.7	28.4	6.52	13												0.8	1.9
CH-403	Tien (Branch Co Chien)	9.86681	106.46654	9.880051	106.454222	2000	2020-03-06T10:14	11	95	21	28.5	28.3	5.93	12	6.71	6.1							8.3	8.1	63	0.5	1.3
CH-405	Tien (Branch Co Chien)	9.75637	106.57175	9.76066	106.561757	1330	2020-03-07T11:10	3	89	15	28.6	28.6	19	20	6.43	6.47							8.2	8.2	10	0.1	2.8
CH-406	Tien (Branch Co Chien)	9.761988	106.559118	9.762367	106.546949	1330	2020-03-07T11:30	3	67	20			20	21												0.5	4.4
CH-407	Tien (Branch Co Chien)	9.762333	106.544736	9.764135	106.534762	1150	2020-03-07T11:55	3	58	20			18	19												1	30
CH-408	Tien (Branch Co Chien)	9.785252	106.525003	9.797935	106.526148	1400	2020-03-07T12:35	4	93	15			17	18
CH-409	Tien (Branch Co Chien)	9.801196	106.525879	9.811898	106.521596	1340	2020-03-07T12:54	7	89	15	29.1	28.7	17	20	5.61	6.52							8	8.2		0.6	5.5
CH-535	Tien (Branch Co Chien)	9.947647	106.388866	9.935871	106.403351	2042	2021-01-13T00:00	6			27	27.3	4.6	5.7	6.04	5.77	77.7	75.9	8324	10203	5408	6617	7.21	7.2
CH-536	Tien (Branch Co Chien)	9.932059	106.409315	9.921167	106.418605	1569	2021-01-13T00:00	4			27.1	27.2	5.07	5.31	5.97	6.12	77	79.6	9053	9507	5902.5	6181.5	7.2	7.2
CH-537	Tien (Branch Co Chien)	9.909288	106.42039	9.898134	106.43419	1951	2021-01-13T00:00	7			27.2	27.3	5.21	6.04	5.74	6.06	71.7	79.4	9314	10876	6045	7033	7.24	7.26
CH-538	Tien (Branch Co Chien)	9.893193	106.438754	9.882099	106.450117	1747	2021-01-13T00:00	7			27.2	27	5.83	5.7	5.65	5.57	73.4	72.6	10117	10353	6552	6734	7.24	7.2
CH-539	Tien (Branch Co Chien)	9.876953	106.45432	9.869244	106.463022	1277	2021-01-13T00:00	7			27.6	27.5	5.87	5.88	5.77	5.8	75.6	76.6	10430	10398	6773	6773	7.24	7.32
CH-540	Tien (Branch Co Chien)	9.841889	106.488508	9.82335	106.501577	2500	2021-01-14T00:00	5			26.7	26.7	11.68	12.02	6.34	6.44	84.7	85.3	19671	20278	12811	13117	7.46	7.47
CH-541	Tien (Branch Co Chien)	9.820955	106.503195	9.810915	106.520767	2228	2021-01-14T00:00	4			26.8	26.8	10.88	10.96	6.38	6.38	85.2	85.1	18586	18522	12083	12064	7.45	7.46
CH-542	Tien (Branch Co Chien)	9.809455	106.522593	9.80418	106.541946	2232	2021-01-14T00:00	4			26.8	26.8	11.28	10.35	6.46	6.36	85.7	84.4	19056	18216	12389	11602	7.47	7.5
CH-543	Tien (Branch Co Chien)	9.802772	106.546448	9.794128	106.56385	2140	2021-01-14T00:00	6			27	26.9	11.37	11.56	6.28	6.23	84	83.7	19161	19486	12434	12662	7.47	7.5
CH-544	Tien (Branch Co Chien)	9.805606	106.537276	9.807498	106.529842	842	2021-01-14T00:00	2			27.2	27.2	9.55	9.94	6.18	6.24	81.9	82.8	15830	16749	10328	10998	7.4	7.45
CH-545	Tien (Branch Co Chien)	9.75932	106.572039	9.759379	106.579493	816	2021-01-15T00:00	1			26	26	17.15	17.15	7.58	7.58	102.7	102.7	27871	27871	18076	18076	7.68	7.68
CH-546	Tien (Branch Co Chien)	9.7581	106.578607	9.760375	106.583177	559	2021-01-15T00:00	1			26.3	26.3	18.92	18.92	7.68	7.68	106.4	106.4	30605	30605	19844	19844	7.72	7.72
CH-547	Tien (Branch Co Chien)	9.758078	106.581001	9.753669	106.586406	768	2021-01-15T00:00	1			26.4	26.5	17.74	18.46	7.47	7.5	102.5	103.3	28946	29770	18759	19461	7.69	7.71
CH-548	Tien (Branch Co Chien)	9.752951	106.580403	9.755304	106.568242	1365	2021-01-15T00:00	1			26.4	26.4	17.3	17.3	7.65	7.62	104.6	104.1	28199	28140	18297	18336	7.67	7.68
CH-549	Tien (Branch Co Chien)	9.757645	106.560956	9.758642	106.553113	863	2021-01-15T00:00				26.9	26.9	13.79	13.76	6.73	6.85	90.7	93	22901	22870	14891	14859	7.44	7.45
CH-88	Tien (Branch Co Chien)	9.758512	106.544456	9.766522	106.534019	1453	2018-06-09T09:02	3	85	17	28.9		12.5	12.5
CH-89	Tien (Branch Co Chien)	9.794387	106.526363	9.810075	106.523296	1764	2018-06-09T09:51	4	104	17	28.9		15	16
CH-90	Tien (Branch Co Chien)	9.828275	106.500918	9.84056	106.488954	1887	2018-06-09T10:44	11	99	19	28.9		9.5	26
CH-91	Tien (Branch Co Chien)	9.852811	106.47988	9.863839	106.468821	1718	2018-06-09T11:36	10	90	19	28.9		8	26
CH-94	Tien (Branch Co Chien)	9.70968	106.586105	9.720666	106.581417	1296	2018-06-10T10:13	3	81	16	31		30	30
CH-95	Tien (Branch Co Chien)	9.72258	106.582953	9.749629	106.563321	3677	2018-06-10T10:44	3	92	40	31		29	29
CH-96	Tien (Branch Co Chien)	9.753122	106.561495	9.758911	106.548723	1537	2018-06-10T11:41	3	85	18	31		15	15
CT-18	Tien (Branch Tieu)	10.309963	106.491645	10.307907	106.507243	1725	2018-04-21T10:55		86	20	29		0.1
CT-19	Tien (Branch Tieu)	10.306933	106.510461	10.294182	106.547592	4395	2018-04-21T11:23		98	45	29		0.1
CT-20	Tien (Branch Tieu)	10.289661	106.569596	10.288698	106.598948	3212	2018-04-21T12:20		61	53	29		0.5
CT-21	Tien (Branch Tieu)	10.279076	106.658786	10.283913	106.664207	798	2018-04-22T11:50		80	10	30		0.5
CT-22	Tien (Branch Tieu)	10.28757	106.668358	10.294436	106.678251	1358	2018-04-22T12:21		80	17	30		8
CT-23	Tien (Branch Tieu)	10.292598	106.684581	10.282508	106.697159	1781	2018-04-22T12:51		77	23	30		10.5
CT-24	Tien (Branch Tieu)	10.276122	106.721023	10.275754	106.722845	206	2018-04-22T13:47		69	3	30		10.5
CT-25	Tien (Branch Tieu)	10.276386	106.649933	10.28084	106.638083	1391	2018-04-23T07:55		93	15	29		4.5
CT-26	Tien (Branch Tieu)	10.282057	106.634199	10.287205	106.612495	2468	2018-04-23T08:18		99	25	29		3
CT-27	Tien (Branch Tieu)	10.288251	106.604362	10.287627	106.589975	1577	2018-04-23T09:21		99	16	29		3
CT-28	Tien (Branch Tieu)	10.287553	106.585714	10.289971	106.563372	2456	2018-04-23T09:44		82	30	29		1.5
CT-29	Tien (Branch Tieu)	10.270605	106.742081	10.273206	106.732634	1075	2018-04-24T09:12		108	10	28.5		11.5
CT-30	Tien (Branch Tieu)	10.273831	106.727703	10.276791	106.709924	1980	2018-04-24T09:30		94	21	28.5		11.25
CT-31	Tien (Branch Tieu)	10.282191	106.694949	10.293874	106.686883	1553	2018-04-24T09:58		60	26	28.5		9.75
CT-32	Tien (Branch Tieu)	10.287132	106.665508	10.279003	106.658316	1198	2018-04-24T10:52		86	14	28.5		7.5
CT-473	Tien (Branch Tieu)	10.27009	106.73306	10.27507	106.71537	2170	2020-06-16T08:35		109	20	30.1	29.9	8.32	17.33	4.8	4.36							7.69	7.82	80	3	2.2
CT-474	Tien (Branch Tieu)	10.27544	106.70768	10.28556	106.69076	2300	2020-06-16T09:12		115	20	30.5	29.9	7.66	15.54	4.56	4.34							7.72	7.8	80	2.25	5
CT-475	Tien (Branch Tieu)	10.29218	106.68441	10.28663	106.66779	2240	2020-06-16T09:50		112	20	30.3	30	8.14	11.51	4.87	4.5							7.74	7.7	60	0.7	0.5
CT-476	Tien (Branch Tieu)	10.27781	106.65533	10.28023	106.6423	1610	2020-06-16T10:38		81	20	30.1	30	10.12	12.65	4.09	4.01							7.66	7.69	35	15	50
CT-477	Tien (Branch Tieu)	10.28089	106.64065	10.28641	106.62942	1460	2020-06-16T11:30		73	20	30.4	30	8.67	11.94	6.01	3.8							7.68	7.65	40	2	5
CT-478	Tien (Branch Tieu)	10.28905	106.57562	10.28975	106.56269	1480	2020-06-17T07:30		74	20	30.5	30.4	2.67	2.66	4.18	4.11							7.54	7.49	35	2.4	3.2
CT-479	Tien (Branch Tieu)	10.28857	106.56103	10.29452	106.54417	2000	2020-06-17T08:09		100	20	30.5	30.3	2.66	2.72	4.71	3.88							7.61	7.49	40	2.4	1.3
CT-480	Tien (Branch Tieu)	10.30382	106.51667	10.30577	106.50163	1710	2020-06-17T09:48		86	20	30.6	30.6	2.68	2.67	4.46	4.13							7.6	7.52	20	6.7	15
CT-481	Tien (Branch Tieu)	10.31032	106.49301	10.3107	106.47752	1810	2020-06-17T10:35		91	20	30.5	30.4	2.47	2.48	4.18	3.9							7.56	7.45	25	8.5	30
DA-152	Hau (Branch Dinh An)	9.76456	106.07882	9.753069	106.099419	2600	2019-02-20T08:07	7	130	20	28.5	28.5	2.82	2.82												0	2.2
DA-153	Hau (Branch Dinh An)	9.7492	106.10394	9.73485	106.11576	2060	2019-02-20T08:34	7	103	20	28.4	28.5	2.8	4.92												6.2	15.5
DA-154	Hau (Branch Dinh An)	9.73278	106.11842	9.71743	106.13304	2340	2019-02-20T09:00	5	117	20	28.7	28.8	3.65	4.61												1.5	2.5
DA-155	Hau (Branch Dinh An)	9.71576	106.13473	9.70097	106.15198	2500	2019-02-20T09:25	9	125	20	28.7	28.8	4.2	4.28												1.8	0.5
DA-156	Hau (Branch Dinh An)	9.64514	106.20328	9.62991	106.21794	2350	2019-02-22T09:43	6	118	20	29	29.1	6.65	8.7												1.7	3.4
DA-157	Hau (Branch Dinh An)	9.62748	106.22137	9.61362	106.23584	2210	2019-02-22T10:09	6	111	20	29.2	29.4	7.03	8.14												1.3	11.8
DA-158	Hau (Branch Dinh An)	9.60712	106.23925	9.59805	106.25834	2340	2019-02-22T10:39	7	117	20	29.7	30	8.9	8.6												0.3	4.2
DA-159	Hau (Branch Dinh An)	9.59547	106.26237	9.58417	106.2832	2610	2019-02-22T11:14	7	131	20	29.6	30	9.27	9.63												0	0
DA-160	Hau (Branch Dinh An)	9.58212	106.28642	9.56829	106.30296	2370	2019-02-22T11:45	6	119	20	29.7	29.8														0.9	1
DA-321	Hau (Branch Dinh An)	9.764341	106.078819	9.758875	106.090033	1380	2019-11-20T07:57	8	69	20	29.2	29.1	0.062	0.064		5.57										0.45	0.6
DA-322	Hau (Branch Dinh An)	9.759167	106.089978	9.752606	106.100314	1320	2019-11-20T08:21	11	66	20			0.062	0.062												8	3.7
DA-323	Hau (Branch Dinh An)	9.75005	106.102196	9.738772	106.111463	1640	2019-11-20T09:16	8	82	20			0.063	0.062												1.7	9
DA-324	Hau (Branch Dinh An)	9.738273	106.111684	9.725888	106.121414	1770	2019-11-20T09:42	7	84	21			0.063	0.062												0.25	1.8
DA-325	Hau (Branch Dinh An)	9.724839	106.121732	9.71354	106.135366	2060	2019-11-20T10:09	6	94	22	29.8	29.6	0.077	0.073	5.57	5.55										0.1	1.9
DA-326	Hau (Branch Dinh An)	9.692318	106.157041	9.683452	106.164788	1320	2019-11-21T08:24	10	66	20	29.8	29.9	0.309	0.312												1.4	0.5
DA-327	Hau (Branch Dinh An)	9.670472	106.178485	9.663531	106.185851	1110	2019-11-22T09:26	11	50	22	29.4	29.3	0.287	0.506	5.45	5.38										2.9	6
DA-328	Hau (Branch Dinh An)	9.662636	106.18691	9.657048	106.192338	844	2019-11-22T09:56	11	42	20			0.407	3.9												0.2	2.5
DA-329	Hau (Branch Dinh An)	9.656217	106.193428	9.650854	106.198366	956	2019-11-22T10:22	11	43	22			0.432	11												0.05	0.1
DA-330	Hau (Branch Dinh An)	9.649541	106.199255	9.639963	106.208493	1480	2019-11-22T10:50	8	57	26	29.5	29.3	0.5	9.49	4.79	4.9										2	0.9
DA-331	Hau (Branch Dinh An)	9.621939	106.227001	9.615607	106.233571	1010	2019-11-23T09:01	7	51	20	30	29.8	0.937	3.34	4.24	4.43										2.5	32.5
DA-332	Hau (Branch Dinh An)	9.562041	106.306813	9.572437	106.297507	1480	2019-11-23T10:39	6	74	20	30.9	29.3	6.34	21	5.59	6.61										2.3	4.5
DA-333	Hau (Branch Dinh An)	9.572941	106.29697	9.581944	106.286767	1470	2019-11-23T11:05	7	70	21			5.18	14												1.7	14.5
DA-334	Hau (Branch Dinh An)	9.58219	106.28658	9.58937	106.27311	1690	2019-11-23T11:32	10	85	20			1.24	20												1	7
DA-335	Hau (Branch Dinh An)	9.59543	106.26192	9.603073	106.249899	1600	2019-11-23T12:08	9	80	20	30	29.7	1.08	20	5.59	6.61										0	0.7
H1-161	Hau	10.85379	105.08829	10.85341	105.07928	989	2019-03-07T08:21	8	49	20	30.5	30.7	0.1	0.1												3.75	3.25
H1-162	Hau	10.85339	105.0796	10.84414	105.07925	1030	2019-03-07T08:55	6	52	20	30.5	30.7	0.1	0.1												11	3.5
H1-163	Hau	10.84375	105.0795	10.83408	105.08212	1110	2019-03-07T09:20	6	56	20	30.5	30.7	0.1	0.1												1.5	3
H1-164	Hau	10.8337	105.08244	10.82532	105.08765	1090	2019-03-07T09:43	11	55	20	31.4	31.5	0.1	0.1												2	1
H1-165	Hau	10.804	105.1073	10.79652	105.11339	1060	2019-03-07T10:27	8	66	16	31.4	31.5	0.1	0.1												1.15	1.15
H1-166	Hau	10.79191	105.11572	10.78376	105.12161	1160	2019-03-07T10:48	8	58	20	31.4	31.5	0.1	0.1												0.7	2.75
H1-230	Hau	10.854153	105.086133	10.844972	105.079372	1180	2019-10-08T08:32	12	79	15	31.3	31.1	0.046	0.054												0.2	4.5
H1-231	Hau	10.83593	105.081655	10.828974	105.088328	1540	2019-10-08T08:58	10	171	9	31.3	31.1	0.046	0.054												0.13	2.6
H1-232	Hau	10.82595	105.0873	10.81441	105.09624	1590	2019-10-08T09:15	13	99	16	31.3	31.1	0.046	0.054												0.05	8.19
H1-233	Hau	10.809704	105.09934	10.802034	105.108736	1420	2019-10-08T09:40	8	118	12	31.3	31.1	0.046	0.054												0.05	2.9
H1-234	Hau	10.80067	105.11036	10.789303	105.117836	1460	2019-10-08T09:55	8	77	19	31.3	31.1	0.046	0.054												0.46	6.2
H2-167	Hau	10.70683	105.13398	10.70589	105.14275	968	2019-03-08T06:36	15	48	20	29.2	29.1	0.1	0.1												10.5	3.7
H2-168	Hau	10.70623	105.14226	10.70495	105.15096	966	2019-03-08T07:01	14	48	20	29.2	29.1	0.1	0.1												3.5	5.2
H2-169	Hau	10.70471	105.1505	10.70085	105.15907	1030	2019-03-08T07:27	8	52	20	29.2	29.1	0.1	0.1												6.8	5.7
H2-170	Hau	10.70047	105.16067	10.69973	105.16693	690	2019-03-08T07:58	9	49	14	29.7	29.7	0.1	0.1												3	1.9
H2-171	Hau	10.6998	105.17318	10.69797	105.18203	993	2019-03-08T08:19	11	50	20	29.7	29.7	0.1	0.1												0.4	1.8
H2-172	Hau	10.69928	105.18211	10.69488	105.19071	1050	2019-03-08T08:48	13	53	20	29.7	29.7	0.1	0.1												1	1.7
H2-173	Hau	10.64559	105.21542	10.63739	105.21303	952	2019-03-09T08:50	13	48	20	30.3	30.3	0.1	0.1												0.45	4
H2-174	Hau	10.63669	105.21378	10.62762	105.21287	1010	2019-03-09T09:16	17	51	20	30.3	30.3	0.1	0.1												0.2	1.3
H2-175	Hau	10.62681	105.2125	10.61781	105.21309	1000	2019-03-09T09:41	11	50	20	30.3	30.3	0.1	0.1												1.2	2.1
H2-176	Hau	10.61673	105.21407	10.60772	105.2185	1110	2019-03-09T10:07	11	56	20	30.9	30.5	0.1	0.1												1.1	1.4
H2-177	Hau	10.60729	105.21845	10.5982	105.22504	1240	2019-03-09T10:33	21	62	20	30.9	30.5	0.1	0.1												0.05	1.5
H2-178	Hau	10.55669	105.27462	10.55648	105.28065	659	2019-03-10T07:37	17	33	20	29.5	29.5	0.1	0.1												0.6	1.6
H2-179	Hau	10.55629	105.28263	10.55509	105.28981	795	2019-03-10T08:02	11	40	20	29.5	29.5	0.1	0.1												9.3	10.6
H2-235	Hau	10.706538	105.137709	10.704602	105.149586	1300	2019-10-09T06:31	17	87	15	30.1	30.3	0.05	0.09												0.5	2.3
H2-236	Hau	10.704	105.15057	10.70079	105.16255	1350	2019-10-09T06:49	9	90	15	30.1	30.3	0.05	0.09												0.25	7.7
H2-237	Hau	10.70018	105.16424	10.698553	105.176774	1360	2019-10-09T07:08	11	91	15	30.1	30.3	0.05	0.09												0.3	1.7
H2-238	Hau	10.698844	105.179464	10.695111	105.191238	1370	2019-10-09T07:27	13	65	21	30.1	30.3	0.05	0.09												0.2	3.1
H2-239	Hau	10.693445	105.193742	10.685275	105.204031	1320	2019-10-09T07:48	14	83	16	30.1	30.3	0.05	0.09												2.4	4.5
H2-240	Hau	10.705499	105.142698	10.704347	105.150252	936	2019-10-10T15:30	15	104	9	30.6	30.8	0.058	0.049		5.3										0.25	6.9
H2-241	Hau	10.70427	105.15116	10.702096	105.16558	1580	2019-10-10T15:47	11	105	15	30.6	30.8	0.058	0.049		5.3										5.7	8.5
H2-242	Hau	10.700259	105.169482	10.697151	105.181262	1450	2019-10-10T16:08	12	97	15	30.6	30.8	0.058	0.049		5.3										0.2	1.8
H2-243	Hau	10.697493	105.186168	10.68931	105.199642	1830	2019-10-10T16:27	16	92	20	30.6	30.8	0.058	0.049		5.3										0.9	11.8
H2-244	Hau	10.688231	105.198903	10.679016	105.204919	1220	2019-10-10T16:52	4	61	20	30.6	30.8	0.058	0.049		5.3										0.2	2.2
H2-245	Hau	10.636668	105.213981	10.625434	105.212238	1250	2019-10-11T07:09	16	83	15	30.6	31	0.049	0.048	4.48	4.6										0.2	0.6
H2-246	Hau	10.622101	105.213604	10.607527	105.219233	1730	2019-10-11T07:29	6	91	19	30.6	31	0.049	0.048	4.48	4.6										6.8	4.6
H2-247	Hau	10.60286	105.22273	10.594033	105.230284	1670	2019-10-11T08:02	8	111	15	30.6	31	0.049	0.048	4.48	4.6										0.95	3.2
H2-248	Hau	10.59305	105.23112	10.582172	105.242105	1700	2019-10-11T08:21	8	85	20	30.6	31	0.049	0.048	4.48	4.6										0.6	1.3
H3-100	Hau	9.98002	105.85355	9.98649	105.84821	931	2019-01-17T09:45		47	20	28	28	0.08	0.08												4.2	2.2
H3-101	Hau	9.98641	105.84828	9.98981	105.84557	445	2019-01-17T10:24		34	13	28	28	0.08	0.08												3.4
H3-102	Hau	10.00952	105.82909	10.01925	105.8234	1795	2019-01-17T11:11		90	20	28	28	0.08	0.08												5.2	18.3
H3-103	Hau	10.09421	105.72874	10.08436	105.74227	1947	2019-01-18T08:06		97	20	28.2	28.5	0.08	0.08												71.9	5.1
H3-104	Hau	10.07946	105.75202	10.07476	105.76659	2850	2019-01-18T08:47		143	20	28.7	28.7	0.08	0.08												2.1	5.6
H3-105	Hau	10.09229	105.75353	10.08291	105.76498	1471	2019-01-18T10:06		98	15	28.7	28.7	0.08	0.08												0.3	1.4
H3-106	Hau	10.07884	105.76849	10.06678	105.78603	2254	2019-01-18T10:32		102	22	28.7	28.7	0.08	0.08												0.2	0.3
H3-107	Hau	10.06409	105.79308	10.05521	105.80036	1418	2019-01-18T11:02		71	20	28.7	28.7	0.08	0.08												0	0
H3-108	Hau	10.17577	105.63152	10.16512	105.6422	1650	2019-01-19T07:56		92	18	28.6	28.3	0.08	0.08												2	1.7
H3-109	Hau	10.16559	105.64407	10.15435	105.65804	2060	2019-01-19T08:27		108	19	28.6	28.3	0.08	0.08												1	0.5
H3-110	Hau	10.14165	105.65285	10.14618	105.65857	810	2019-01-19T09:00		81	10	28.6	28.3	0.08	0.08												0.8	2.2
H3-111	Hau	10.14601	105.65882	10.13491	105.67677	2470	2019-01-19T09:23		124	20	28.9	28.9	0.08	0.08												12	9.4
H3-112	Hau	10.13944	105.6786	10.13053	105.69341	1900	2019-01-19T10:01		95	20	28.9	28.9	0.08	0.08												1.6	2.7
H3-113	Hau	10.29908	105.51815	10.2848	105.52541	1840	2019-01-20T09:07		92	20	28.2	28.2	0.08	0.08												1.3	2.3
H3-114	Hau	10.28579	105.52398	10.27399	105.53522	1910	2019-01-20T09:43		96	20	28.2	28.2	0.08	0.08												5	3.5
H3-115	Hau	10.26832	105.5411	10.25827	105.55491	1890	2019-01-20T10:34		95	20	28.2	28.2	0.08	0.08												8.6	14.3
H3-116	Hau	10.25997	105.55358	10.25072	105.56257	1420	2019-01-20T11:16		75	19	28.2	28.2	0.08	0.08												0.6	1.2
H3-117	Hau	10.24783	105.52271	10.23714	105.5741	1730	2019-01-20T11:41		87	20	29.7	29.7	0.08	0.08												1.1	3.9
H3-118	Hau	10.22975	105.57973	10.21749	105.58701	1640	2019-01-20T12:21		82	20	29.7	29.7	0.08	0.08												16.7	14.5
H3-119	Hau	10.30257	105.51976	10.29468	105.53288	1680	2019-01-21T08:00		84	20	28.6	28.6	0.08	0.08												2.9	2.1
H3-120	Hau	10.29287	105.53592	10.28409	105.54736	1600	2019-01-21T08:26		80	20	28.6	28.6	0.08	0.08												2.4	3
H3-121	Hau	10.28117	105.5489	10.27061	105.56149	1810	2019-01-21T09:00		91	20	28.6	28.6	0.08	0.08												0.8	2.3
H3-122	Hau	10.27016	105.56178	10.25884	105.57483	1910	2019-01-21T09:34		96	20	28.6	28.6	0.08	0.08												0.4	2.7
H3-123	Hau	10.25884	105.57528	10.24732	105.58689	1790	2019-01-21T10:15		90	20	28.6	28.6	0.08	0.08												1.2	5.9
H3-124	Hau	10.24402	105.5904	10.23017	105.60212	2020	2019-01-21T10:41		101	20	28.6	28.6	0.08	0.08												2.6	3.1
H3-125	Hau	9.92053	105.91077	9.91085	105.92142	1580	2019-02-14T07:45	12	79	20	28.2	28	0.9	0.9												5	0
H3-126	Hau	9.90988	105.92046	9.902	105.92955	1250	2019-02-14T08:12	16	63	20	28.3	28.3	0.9	0.9												1.2	3.8
H3-127	Hau	9.902	105.92955	9.89563	105.93609	1000	2019-02-14T08:38	9	50	20	28.3	28.4	0.9	0.9
H3-128	Hau	9.89575	105.93664	9.88929	105.94321	1030	2019-02-14T09:17	14	52	20	28.3	28.4	0.9	0.9												0	3
H3-129	Hau	9.88983	105.94312	9.88311	105.94965	1030	2019-02-14T09:43	14	52	20	28.3	28.3	0.9	0.9												0.5	4.7
H3-130	Hau	9.85147	105.98041	9.83933	105.99223	1880	2019-02-15T07:53	12	94	20	28.3	28.3	0.9	0.9												2.3	5.5
H3-131	Hau	9.83848	105.99411	9.82744	106.00467	1680	2019-02-15T08:21	12	84	20	29	28.7	0.9	0.9												2.6	4.7
H3-132	Hau	9.82545	106.00592	9.81511	106.01492	1510	2019-02-15T08:48	10	76	20	28.8	29	0.9	0.9												1.7	21
H3-133	Hau	9.80728	106.02291	9.79914	106.02935	1140	2019-02-15T09:25	8	57	20	28.7	28.7	0.9	0.9												7.2	3
H3-134	Hau	9.79989	106.02753	9.79347	106.03381	991	2019-02-15T09:54	9	50	20	29	29.2	0.9	0.9												5.9	38.5
H3-151	Hau	9.78187	106.06052	9.76657	106.07701	2000	2019-02-20T07:42	7	100	20	28.4	28.4	2.28	3.42												0.8	2
H3-183	Hau	10.4845	105.34641	10.47811	105.35516	1190	2019-03-11T07:08	16	60	20	29.3	29.3	0.1	0.1												0.5	0.1
H3-184	Hau	10.47767	105.35591	10.47194	105.36294	1000	2019-03-11T07:32	18	50	20	29.3	29.3	0.1	0.1												0.45	0.1
H3-185	Hau	10.47121	105.3642	10.46413	105.36967	990	2019-03-11T07:57	15	50	20	29.3	29.3	0.1	0.1												1.5	4.6
H3-186	Hau	10.46393	105.36969	10.45782	105.37608	975	2019-03-11T08:22	13	49	20	29.9	30.1	0.1	0.1												1.3	12.5
H3-187	Hau	10.45713	105.37496	10.45133	105.38184	990	2019-03-11T08:47	7	50	20	29.9	30.1	0.1	0.1												0	6.5
H3-188	Hau	10.43517	105.40943	10.42513	105.41238	1160	2019-03-12T06:57	15	58	20	29.8	29.7	0.1	0.1												0.4	0.1
H3-189	Hau	10.42505	105.41199	10.41653	105.4157	1030	2019-03-12T07:20	12	52	20	29.8	29.7	0.1	0.1												0.6	0.2
H3-190	Hau	10.41544	105.41845	10.40906	105.42291	861	2019-03-12T07:51	20	43	20	29.8	29.7	0.1	0.1												0.5	0.1
H3-191	Hau	10.40761	105.42472	10.40247	105.42986	801	2019-03-12T08:16	4	40	20	30.2	30.3	0.1	0.1												0.3	0.5
H3-192	Hau	10.40195	105.42989	10.4006	105.43179	246	2019-03-12T08:40	16	12	20	30.2	30.3	0.1	0.1												0.2	1.5
H3-193	Hau	10.40027	105.43017	10.39573	105.43402	661	2019-03-12T09:02	22	33	20	30.2	30.3	0.1	0.1												0.3	0.3
H3-249	Hau	10.535319	105.328671	10.521209	105.32795	1580	2019-10-12T08:09	12	79	20	30.7	30.7	0.049	0.051	4.17	4.15										0.6	1.5
H3-250	Hau	10.519835	105.328866	10.506098	105.335387	1680	2019-10-12T08:33	18	93	18	30.7	30.7	0.049	0.051	4.17	4.15										0.05	0.9
H3-251	Hau	10.503461	105.335794	10.489607	105.340803	1680	2019-10-12T08:54	7	84	20	30.7	30.7	0.049	0.051	4.17	4.15										0.35	3.6
H3-252	Hau	10.487904	105.34131	10.477578	105.351434	1630	2019-10-12T09:17	5	82	20	30.7	30.7	0.049	0.051	4.03	4.67										0.7	0.2
H3-253	Hau	10.476939	105.353332	10.465695	105.369295	2020	2019-10-12T09:47	18	101	20	31.6	31.6	0.051	0.049	4.03	4.67										0.15	0.6
H3-254	Hau	10.414218	105.418699	10.401364	105.430626	2040	2019-10-13T07:52	16	107	19	30.3	30.5	0.048	0.049												0.1	0.3
H3-255	Hau	10.431806	105.408413	10.416045	105.41521	1860	2019-10-13T09:01	13	93	20	30.3	30.5	0.048	0.049												0.35	1.8
H3-256	Hau	10.413633	105.417345	10.397447	105.431957	2420	2019-10-13T09:24	26	121	20	30.3	30.5	0.048	0.049												0.1	0.6
H3-257	Hau	10.396767	105.436262	10.400885	105.431639	700	2019-10-13T09:53	4	37	19	30.3	30.5	0.048	0.049												0.2	3.3
H3-258	Hau	10.40075	105.43174	10.40231	105.42989	267	2019-10-13T10:16	4	19	14	30.3	30.5	0.048	0.049												0.1	0.3
H3-260	Hau	10.32276	105.494661	10.309989	105.5057	1860	2019-10-25T08:41	16	93	20	31.5	31.6	0.047	0.054	4.27	4.21										0.5	1.7
H3-261	Hau	10.307687	105.50748	10.294871	105.516317	1690	2019-10-25T09:07	3	85	20	31.5	31.6	0.047	0.054	4.27	4.21										2.4	16.5
H3-262	Hau	10.29308	105.519717	10.283573	105.526576	1400	2019-10-25T09:54	9	108	13	31.5	31.6	0.047	0.054	4.27	4.21										2.8	9.3
H3-263	Hau	10.281423	105.527345	10.272286	105.536773	1430	2019-10-25T10:12	11	95	15	32.3	32.1	0.054	0.051	3.6	4.4										0.9	1.8
H3-264	Hau	10.268835	105.541283	10.262087	105.550456	1320	2019-10-25T10:39	10	94	14	32.3	32.1	0.054	0.051	3.6	4.4										0.8	2.7
H3-265	Hau	10.298769	105.524423	10.289853	105.538637	1820	2019-10-26T07:56	18	91	20	30.6	30.8	0.052	0.05	4.55	4.95										0.3	0.45
H3-266	Hau	10.289748	105.537616	10.279482	105.551337	1870	2019-10-26T08:22	10	94	20	30.6	30.8	0.052	0.05	4.55	4.95										0.05	7
H3-267	Hau	10.274115	105.551521	10.26841	105.563953	1850	2019-10-26T08:47	4	93	20	30.6	30.8	0.052	0.05	4.55	4.95										0.2	1.9
H3-268	Hau	10.267637	105.566057	10.25429	105.580099	2150	2019-10-26T09:11	11	102	21	31.6	31.8	0.053	0.051	4.62	4.85										0.7	2.7
H3-269	Hau	10.25287	105.58104	10.24105	105.59351	1860	2019-10-26T09:36	9	93	20	31.6	31.8	0.053	0.051	4.62	4.85										0.2	4.7
H3-270	Hau	10.262918	105.548179	10.251893	105.559013	1690	2019-10-27T07:26	11	89	19	31.1	30.7	0.053	0.054	3.82	3.83										3.5	4.6
H3-271	Hau	10.249508	105.560364	10.238339	105.570979	1680	2019-10-27T07:51	12	88	19	31.1	30.7	0.053	0.054	3.82	3.83										4.3	15.4
H3-272	Hau	10.23648	105.57213	10.227549	105.578097	1170	2019-10-27T08:16	4	78	15	31.1	30.7	0.053	0.054	3.82	3.83										3.8	6.7
H3-273	Hau	10.227459	105.578114	10.219424	105.58448	1140	2019-10-27T08:35	5	76	15	32.1	31.7	0.054	0.056	3.3	3.97										3.6	4.3
H3-274	Hau	10.217875	105.58571	10.209349	105.59258	1200	2019-10-27T08:55	6	86	14	32.1	31.7	0.054	0.056	3.3	3.97										1.6	14.5
H3-275	Hau	10.1855	105.61814	10.17654	105.62948	1590	2019-10-28T07:24	6	80	20	31.3	31.2	0.053	0.054	3.87	4.01										1.5	5
H3-276	Hau	10.17523	105.63101	10.1642	105.64281	1780	2019-10-28T07:48	15	94	19	31.3	31.2	0.053	0.054	3.87	4.01										1.1	2.1
H3-277	Hau	10.16229	105.64396	10.14979	105.65523	1860	2019-10-28T08:11	10	93	20	31.3	31.2	0.053	0.054	3.87	4.01										0.2	5.5
H3-278	Hau	10.14635	105.65777	10.13742	105.67406	2040	2019-10-28T08:35	30	102	20	31.4	32.3	0.054	0.053	3.82	4.24										0.15	1.5
H3-279	Hau	10.13949	105.67959	10.13121	105.6938	1800	2019-10-28T09:02	8	90	20	31.4	32.3	0.054	0.053	3.82	4.24										0.8	3.5
H3-280	Hau	10.123444	105.695319	10.115593	105.705447	1410	2019-10-29T06:53	20	71	20	30.4	30.3	0.053	0.054	4.15	4.1										0.7	3
H3-281	Hau	10.121266	105.709986	10.114902	105.722921	1570	2019-10-29T07:22	8	79	20	30.4	30.3	0.053	0.054	4.15	4.1										1.6	7.7
H3-282	Hau	10.114337	105.723956	10.10547	105.735213	1710	2019-10-29T07:47	8	86	20	30.4	30.3	0.053	0.054	4.15	4.1										5.1	4.3
H3-283	Hau	10.103676	105.738116	10.094448	105.751641	1950	2019-10-29T08:16	6	98	20	31.7	31.9	0.051	0.053	4.24	4.4										3	10.5
H3-284	Hau	10.087231	105.750827	10.078394	105.7614	1560	2019-10-29T08:47	6	104	15	31.7	31.9	0.051	0.053	4.24	4.4										1.2	3.5
H3-285	Hau	10.069667	105.773533	10.061759	105.784835	1490	2019-10-30T06:50	8	71	21	31.1	30.8	0.053	0.053	3.76	4.13										3.3	17.2
H3-286	Hau	10.060522	105.785975	10.047589	105.794717	1740	2019-10-30T07:15	5	87	20	31.1	30.8	0.053	0.053	3.76	4.13										5.2	11.4
H3-287	Hau	10.045724	105.795865	10.033854	105.80716	1830	2019-10-30T07:39	6	92	20	31.1	30.8	0.053	0.053	3.76	4.13										1.7	3.2
H3-288	Hau	10.031118	105.808975	10.015552	105.815564	1890	2019-10-30T08:03	6	95	20	31.9	32.1	0.052	0.053	3.47	4.03										0.65	2.8
H3-289	Hau	10.01135	105.81634	9.99883	105.824972	1940	2019-10-30T08:26	6	97	20	31.9	32.1	0.052	0.053	3.47	4.03										1.9	1.5
H3-290	Hau	10.050328	105.795873	10.037246	105.805614	1820	2019-10-31T15:29	11	91	20	31.7	34.1	0.055	0.054	3.86	3.99										1.8	6.9
H3-291	Hau	10.035805	105.805745	10.026472	105.811162	1190	2019-10-31T15:59	5	60	20	31.7	34.1	0.055	0.054	3.86	3.99										0.6	1.6
H3-292	Hau	10.025954	105.811299	10.018238	105.814186	976	2019-10-31T16:23	4	51	19	31.7	34.1	0.055	0.054	3.86	3.99										0.65	1.4
H3-293	Hau	10.0188	105.813744	10.011356	105.816412	892	2019-10-31T16:46	5	45	20	31.5	31.2	0.055	0.055	3.9	4.13										3.6	4.4
H3-294	Hau	10.011541	105.816346	10.005765	105.819676	730	2019-10-31T17:10	7	37	20	31.5	31.2	0.055	0.055	3.9	4.13										0.8	4.6
H3-295	Hau	9.92841	105.901106	9.916815	105.912789	1820	2019-11-15T07:57	8	91	20	29.1	29.3	0.06	0.06	4.19	4.16										3.7	15.2
H3-296	Hau	9.915116	105.914805	9.902633	105.928654	2000	2019-11-15T08:22	14	100	20	29.1	29.3	0.06	0.06	4.19	4.16										0.1	1
H3-297	Hau	9.900986	105.930987	9.887896	105.944061	2050	2019-11-15T08:45	14	103	20	29.1	29.3	0.06	0.06	4.19	4.16										0.15	7.8
H3-298	Hau	9.886284	105.945493	9.873449	105.958074	1970	2019-11-15T09:04	11	79	25	29.5	30	0.062	0.062	4	4.2										0.3	3.7
H3-299	Hau	9.87152	105.9603	9.856849	105.974378	2200	2019-11-15T09:42	12	110	20	29.5	30	0.062	0.062	4	4.2										0.3	7.9
H3-300	Hau	9.848999	105.982138	9.837563	105.993663	1700	2019-11-16T07:43	13	85	20	29.9	30	0.06	0.06	4.66	4.65										0.15	11.3
H3-301	Hau	9.836311	105.994907	9.824377	106.006603	1840	2019-11-16T08:08	7	92	20	29.9	30	0.06	0.06	4.66	4.65										0.35	4.3
H3-302	Hau	9.821046	106.009916	9.806351	106.021879	2030	2019-11-16T09:13	8	102	20	29.9	30	0.06	0.06	4.66	4.65										2.9	16.7
H3-303	Hau	9.803062	106.02469	9.788829	106.035481	1970	2019-11-16T09:40	9	99	20	30.3	30.6	0.064	0.063	4.33	4.57										1.8	16.2
H3-304	Hau	9.786921	106.037097	9.772955	106.04931	2120	2019-11-16T10:04	8	106	20	30.3	30.6	0.064	0.063	4.33	4.57										0.6	8.5
H3-97	Hau	10.0154	105.8148	10.00195	105.82098	1626	2019-01-17T07:57		86	19	28	28	0.08	0.08												8.4	7.1
H3-98	Hau	9.99927	105.82349	9.9882	105.83271	1637	2019-01-17T08:33		78	21	28	28	0.08	0.08												9.5	3.8
H3-99	Hau	9.98662	105.83591	9.97494	105.84737	1795	2019-01-17T09:10		90	20	28	28	0.08	0.08												1.5	0.6
HL-36	Tien (Branch Ham Luong)	10.264817	106.165366	10.274786	106.151481	1881	2018-05-11T10:11	13	94	20	30		0.1	0.5
HL-40	Tien (Branch Ham Luong)	10.252006	106.176424	10.243275	106.191988	1984	2018-05-12T08:09	5	104	19	30		0.1	0.1
HL-41	Tien (Branch Ham Luong)	10.242293	106.193782	10.238635	106.213888	2217	2018-05-12T08:34	12	85	26	30		0.1	0.1
HL-42	Tien (Branch Ham Luong)	10.239468	106.217844	10.248201	106.241456	2768	2018-05-12T09:15		126	22	30		0.1	0.1
HL-43	Tien (Branch Ham Luong)	10.24789	106.243721	10.250024	106.253805	1130	2018-05-12T09:48		51	22	30		0.1	0.1
HL-433	Tien (Branch Ham Luong)	10.25589	106.1775	10.25056	106.1906	1600	2020-06-02T07:58		80	20	32	32	0.13	0.13	3.32	3.23							7.44	7.44	60	0.4	0.7
HL-434	Tien (Branch Ham Luong)	10.24786	106.19417	10.24442	106.2036	1300	2020-06-02T08:38		65	20	32.1	32	0.13	0.13	3.32	3.2							7.43	7.44	65	1.4	1.2
HL-435	Tien (Branch Ham Luong)	10.24398	106.20602	10.24088	106.21467	1200	2020-06-02T09:15		60	20	32.4	32.1	0.14	0.14	3.76	3.15							7.44	7.41	50	0.7	2.3
HL-436	Tien (Branch Ham Luong)	10.24128	106.22861	10.24349	106.23427	740	2020-06-02T10:45		37	20	32	31.9	0.25	0.32	3.48	3.27							7.38	7.37	20	0.5	5.5
HL-437	Tien (Branch Ham Luong)	10.24823	106.23711	10.25047	106.2422	670	2020-06-02T11:30		34	20	32.2	31.9	0.62	0.68	3.5	3.28							7.34		30	2	4.2
HL-438	Tien (Branch Ham Luong)	10.22049	106.34695	10.20636	106.35659	1980	2020-06-03T06:55		99	20	31.5	31.5	2.27		3.81	3.63							7.41	7.39	50	2.8	3.2
HL-439	Tien (Branch Ham Luong)	10.20206	106.359	10.19113	106.36949	1790	2020-06-03T07:30		90	20	31.6	31.5	2.63	3.54	4.35	3.95							7.37	7.36	35	4.6	6.1
HL-44	Tien (Branch Ham Luong)	10.105057	106.404279	10.095328	106.412686	1412	2018-05-14T09:30	14	78	18	30		0.1	2
HL-440	Tien (Branch Ham Luong)	10.19031	106.3708	10.17848	106.3731	1450	2020-06-03T08:10		73	20	31.6	31.5	3.21	4.21	5.36	4.21							7.39	7.35	45	1.2	4.7
HL-441	Tien (Branch Ham Luong)	10.1763	106.37534	10.16877	106.37925	1000	2020-06-03T08:45		50	20	31.6	31.4	3.63	4.52	3.89	3.5							7.39	7.34	45	1.5	11.3
HL-442	Tien (Branch Ham Luong)	10.16329	106.38201	10.15715	106.38567	1070	2020-06-03T09:20		54	20	31.6	31.4	4.34	5.44	6.39	3.47							7.38	7.21	60	2	11.9
HL-443	Tien (Branch Ham Luong)	10.1244	106.40838	10.10936	106.41247	1840	2020-06-04T07:48		92	20	31.2	31.1	5.7	5.8	4.28	3.9							7.35	7.36	35	2.4	12.3
HL-444	Tien (Branch Ham Luong)	10.10576	106.41507	10.09507	106.4217	1510	2020-06-04T08:25		76	20	31.2	31.1	5.83	5.86	3.71	3.56							7.33	7.33	35	1.7	10.5
HL-445	Tien (Branch Ham Luong)	10.08889	106.42617	10.08144	106.43439	1330	2020-06-04T09:08		67	20	31.3	31.1	5.8	6.71	6.52	3.82							7.35	7.35	45	1.2	3.1
HL-446	Tien (Branch Ham Luong)	10.08033	106.43776	10.07659	106.44261	740	2020-06-04T09:50		37	20	31.4	31.1	6.55	7.2	6.82	3.76							7.38	7.39	45	4.35	11.5
HL-447	Tien (Branch Ham Luong)	10.07326	106.44647	10.06784	106.45167	900	2020-06-04T10:34		45	20	31.6	31.2	6.88	7.99	4.28	4.02							7.41	7.43	65	0.2	3.7
HL-448	Tien (Branch Ham Luong)	10.03193	106.48971	10.02793	106.50508	1830	2020-06-05T08:16		92	20	31.2	31	7.99	9.51	5.93	4.4							7.48	7.53	35	0.5	9
HL-449	Tien (Branch Ham Luong)	10.03018	106.51003	10.02671	106.5244	1750	2020-06-05T09:07		88	20	31.4	31.1	9.65	10.19	5.74	4.46							7.56	7.55	30	0.2	1
HL-45	Tien (Branch Ham Luong)	10.093923	106.413141	10.085636	106.419518	1159	2018-05-14T09:53	15	61	19	30		3	4
HL-450	Tien (Branch Ham Luong)	10.02674	106.52405	10.02338	106.534	1170	2020-06-05T09:42		59	20	31.4	31	10.59	11.35	4.37	4.57							7.58	7.59	35	1.2	8.7
HL-451	Tien (Branch Ham Luong)	10.02233	106.53515	10.01598	106.54108	1050	2020-06-05T10:21		53	20	31.6	31.1	9.96	11.64	4.76	4.52							7.58	7.59	45	0.3	3.7
HL-452	Tien (Branch Ham Luong)	10.01621	106.5443	10.01211	106.54923	800	2020-06-05T11:05		40	20	31.5	30.9	11.95	13.31	4.96	4.49							7.63	7.63	50	0.3	2.1
HL-453	Tien (Branch Ham Luong)	9.97516	106.60629	9.97038	106.62263	1970	2020-06-06T08:15		116	17	30.8	30.6	14.04	18.67	4.71	4.53							7.71	7.77	65	0.6	0.2
HL-454	Tien (Branch Ham Luong)	9.97	106.62924	9.96765	106.64684	2030	2020-06-06T08:45		102	20	30.5	30.5	15	18.44	4.37	4.66							7.71	7.78	45	1.1	7.4
HL-455	Tien (Branch Ham Luong)	9.96286	106.65704	9.96354	106.67125	1690	2020-06-06T09:27		85	20	30.9	30.5	16.72	20.01	5.72	4.75							7.77	7.81	45	0.5	9.7
HL-456	Tien (Branch Ham Luong)	9.93074	106.69713	9.93982	106.68861	1450	2020-06-06T10:30		73	20	31.1	30.8	20.19	26.29	4.8	4.89							7.87	7.99	50	1.5	1
HL-457	Tien (Branch Ham Luong)	9.95053	106.68549	9.96061	106.67213	2080	2020-06-06T11:10		104	20	31.3	30.8	19.34	21.15	5.01	4.8							7.84	7.87	65	0.3	2.5
HL-46	Tien (Branch Ham Luong)	10.059914	106.444774	10.069713	106.436105	1447	2018-05-14T12:02	13	103	14	30		3	4
HL-47	Tien (Branch Ham Luong)	10.07813	106.428665	10.088057	106.417129	1672	2018-05-14T12:29	13	105	16	30		3	4
HL-48	Tien (Branch Ham Luong)	10.171943	106.365145	10.152968	106.371784	2219	2018-05-15T07:17	14	111	20	30		1	1.5
HL-49	Tien (Branch Ham Luong)	10.135655	106.379929	10.125716	106.386849	1337	2018-05-15T08:05	15	96	14	30		1	2
HL-50	Tien (Branch Ham Luong)	10.124261	106.390546	10.112733	106.396839	1446	2018-05-15T08:44	14	90	16	30		1	2
HL-51	Tien (Branch Ham Luong)	10.106336	106.403699	10.09412	106.415579	1875	2018-05-15T09:12	13	94	20	30		1	2
HL-52	Tien (Branch Ham Luong)	9.986582	106.566451	9.977231	106.576295	1499	2018-05-17T09:02	13	100	15	30		7	14.5
HL-53	Tien (Branch Ham Luong)	9.973138	106.582624	9.966712	106.591312	1187	2018-05-17T09:34	14	85	14	30		10	14
HL-54	Tien (Branch Ham Luong)	9.962725	106.597756	9.955308	106.61392	1950	2018-05-17T10:12	8	93	21	30		9.5	15
HL-55	Tien (Branch Ham Luong)	9.940563	106.655617	9.950146	106.635162	2535	2018-05-17T11:10	3	87	29	30		15	16.5
HL-60	Tien (Branch Ham Luong)	10.071128	106.432928	10.058217	106.445185	1965	2018-05-19T09:08	11	89	22	30.5		1	2
HL-61	Tien (Branch Ham Luong)	10.045765	106.457397	10.032467	106.468835	1932	2018-05-19T09:49	10	88	22	30.5		2	3
HL-62	Tien (Branch Ham Luong)	10.020299	106.479085	10.008756	106.496471	2299	2018-05-19T10:25	8	88	26	30.5		2	5.5
HL-63	Tien (Branch Ham Luong)	9.999919	106.515585	9.996904	106.524064	991	2018-05-19T11:09	12	90	11	30.5		3	8
M1-10	Tien (Branch My Tho)	10.30884	106.025112	10.319893	106.014233	1694	2018-04-18T10:04		58	29	30.9		0.1
M1-11	Tien (Branch My Tho)	10.324175	106.001421	10.311317	106.017516	2260	2018-04-18T10:50		81	28	30.9		0.1
M1-12	Tien (Branch My Tho)	10.317359	106.020062	10.303246	106.037185	2441	2018-04-18T00:00		81	30	30.9		0.1
M1-13	Tien (Branch My Tho)	10.32187	106.016295	10.323171	106.007948	928	2018-04-19T10:27		55	17	30.9		0.1
M1-14	Tien (Branch My Tho)	10.284339	105.923995	10.297198	105.940361	2294	2018-04-19T11:55		76	30	30.9		0.1
M1-15	Tien (Branch My Tho)	10.302552	105.943528	10.32498	105.968829	3727	2018-04-19T00:00		93	40	30.9		0.1
M1-16	Tien (Branch My Tho)	10.329819	105.973629	10.32934	105.992461	2187	2018-04-19T00:00		73	30	30.9		0.1
M1-17	Tien (Branch My Tho)	10.322698	106.013936	10.324299	106.024441	1191	2018-04-19T00:00		60	20	30.9		0.1
M1-37	Tien (Branch My Tho)	10.278259	106.1464	10.281221	106.125023	2366	2018-05-11T10:55	12	139	17	30		0.1	0.5
M1-376	Tien (Branch My Tho)	10.318216	105.961159	10.327589	105.971036	1500	2020-02-22T08:18	4	83	18	28	28.2	0.589	0.702	3.97	4.14							7.5	7.5		0.1	0.7
M1-377	Tien (Branch My Tho)	10.330092	105.972463	10.33444	105.986299	1500	2020-02-22T08:45	20	75	20																7	7
M1-378	Tien (Branch My Tho)	10.324092	105.999053	10.315813	106.009575	1500	2020-02-22T09:24	10	94	16																3.2	5.5
M1-379	Tien (Branch My Tho)	10.311249	106.010889	10.302307	106.019584	1200	2020-02-22T09:52	5	60	20																26.5	8.5
M1-38	Tien (Branch My Tho)	10.279324	106.098526	10.276178	106.08697	1322	2018-05-11T11:42	15	88	15	30		0.1	0.5
M1-380	Tien (Branch My Tho)	10.297306	106.025914	10.292214	106.038557	1600	2020-02-22T10:30	3	84	19	28.7	28.8	1.48	1.51	4.96	4.74							7.4	7.5		0.9	6
M1-39	Tien (Branch My Tho)	10.277191	106.078877	10.285167	106.059263	2319	2018-05-11T12:08	15	86	27	30		0.1	0.5
M1-487	Tien (Branch My Tho)	10.32623	106.26754	10.32452	106.25868	1040	2020-06-19T09:17		52	20	30.9	30.9	0.2	0.2	6.68	4.17							7.55	7.42	40	1.5	5
M1-488	Tien (Branch My Tho)	10.31962	106.25439	10.31827	106.24271	1390	2020-06-19T10:00		70	20	30.9	30.9	0.19	0.19	4.26	3.68							7.58	7.43	45	1.2	1.5
M1-489	Tien (Branch My Tho)	10.31659	106.24014	10.31457	106.22819	1370	2020-06-19T10:44		69	20	30.9	30.9	0.18	0.18	4.18	4.16							7.45	7.39	45	0.3	1
M1-490	Tien (Branch My Tho)	10.31413	106.22497	10.31161	106.21043	1690	2020-06-19T11:13		85	20	30.9	30.9	0.17	0.17	4.25	4.29							7.73	7.52	40	0.2	3
M1-491	Tien (Branch My Tho)	10.31113	106.20934	10.30836	106.20108	1140	2020-06-19T11:52		76	15	31	31	0.17	0.17	4.66	4.38							7.58	7.51	35	2.7	3
M1-9	Tien (Branch My Tho)	10.319683	106.010104	10.308083	106.024479	2026	2018-04-18T09:33		88	23	30.9		0.1
M2-4	Tien (Branch My Tho)	10.331382	106.296936	10.330276	106.293318	415	2018-04-17T09:05		32	13	30.4		0.1
M2-471	Tien (Branch My Tho)	10.29876	106.44861	10.3084	106.43315	2050	2020-06-15T10:37		103	20	31.1	30.5	0.95	3.84	4.44	3.74							7.55	7.41	40	0.6	6
M2-472	Tien (Branch My Tho)	10.3107	106.43032	10.31999	106.41682	1840	2020-06-15T12:00		88	21	31.3	30.5	1.26	3.37	5.59	3.73							7.59	7.41	40	0.2	7
M2-482	Tien (Branch My Tho)	10.33977	106.39288	10.34052	106.38572	840	2020-06-18T07:17		42	20	30.7	30.7	0.23	0.23	3.16	3.1							7.32	7.29	35	1.2	3.4
M2-483	Tien (Branch My Tho)	10.33985	106.38048	10.33861	106.37173	1000	2020-06-18T07:55		50	20	30.7	30.7	0.23	0.23	3.04	2.57							7.39	7.24	40	3.1	6
M2-484	Tien (Branch My Tho)	10.34242	106.36549	10.34479	106.35559	1180	2020-06-18T08:40		59	20	30.7	30.7	0.23	0.23	3.16	3.09							7.37	7.26	40	1	3.5
M2-485	Tien (Branch My Tho)	10.34416	106.35129	10.34154	106.33782	1530	2020-06-18T09:17		77	20	30.8	30.7	0.23	0.23	3.38	3.23							7.44	7.26	50	1.3	15
M2-486	Tien (Branch My Tho)	10.33988	106.3356	10.33844	106.32178	1550	2020-06-18T09:57		78	20	30.9	30.8	0.23	0.23	3.9	3.46							7.47	7.3	50	4.6	2.1
M2-5	Tien (Branch My Tho)	10.326922	106.293529	10.321323	106.311496	2365	2018-04-17T09:25		74	32	30.4		0.1
M2-6	Tien (Branch My Tho)	10.318754	106.293747	10.318512	106.30657	1421	2018-04-17T10:24		89	16	30.4		0.1
M2-7	Tien (Branch My Tho)	10.329997	106.293886	10.336925	106.313656	2295	2018-04-17T12:40		57	40	30.4		0.1
M2-8	Tien (Branch My Tho)	10.338012	106.318319	10.340048	106.32554	820	2018-04-17T00:00		55	15	30.4		0.1
S-56	Estuary seaside	9.929691	106.662848	9.917577	106.669303	1541	2018-05-18T09:02	4	91	17	30		16	19
S-57	Estuary seaside	9.892869	106.685617	9.875511	106.688066	2025	2018-05-18T09:37	4	78	26	30		21	27
S-58	Estuary seaside	9.864213	106.681905	9.845211	106.671942	2378	2018-05-18T10:16	3	85	28	30		24	25
S-59	Estuary seaside	9.816595	106.64783	9.825795	106.656797	1420	2018-05-18T11:21	4	68	21	30		25	25
S-72	Estuary seaside	10.121597	106.80722	10.134371	106.808784	1419	2018-05-24T10:57	4	83	17	30		19	21.5
S-92	Estuary seaside	9.649242	106.582472	9.663494	106.586909	1640	2018-06-10T08:42	3	96	17	31		31	31
S-93	Estuary seaside	9.665215	106.58826	9.681845	106.588379	1825	2018-06-10T09:06	3	91	20	31		31	31
T1-336	Tien	10.833543	105.218627	10.823691	105.220928	1400	2020-02-15T09:35	13	70	20	28.1	28.6	0.132	0.126												0.1	0
T1-337	Tien	10.818019	105.225468	10.812725	105.229477	763	2020-02-15T10:24	20	45	17																0.1	0.1
T1-492	Tien	10.830485	105.221158	10.814848	105.231374	2075	2020-12-24T09:46	12		19	26.4	26.4	0.06	0.06	7.42	7.46	92.2	92.6	134.4	132.8	87.1	86.45	7.45	7.27		0	0
T2-194	Tien	10.80566	105.24994	10.80476	105.2591	1000	2019-03-24T07:57	7	50	20	30.1	30.1	0.1	0.11												1.5	0.2
T2-195	Tien	10.80543	105.25849	10.80363	105.26828	1000	2019-03-24T08:23	4	48	21	30.1	30.1	0.1	0.11												0.1	0.1
T2-196	Tien	10.80316	105.27011	10.8074	105.27882	1000	2019-03-24T08:48	15	45	22	30.1	30.1	0.1	0.11												0.2	0.1
T2-197	Tien	10.80734	105.27892	10.81245	105.28653	1000	2019-03-24T09:14	15	53	19	30.6	30.5	0.106	0.13												2	0.5
T2-198	Tien	10.81316	105.28642	10.81777	105.29402	978	2019-03-24T09:38	15	54	18	30.6	30.5	0.106	0.13												0.3	0.1
T2-199	Tien	10.82314	105.31551	10.81972	105.32416	1010	2019-03-24T10:13	25	51	20	30.6	30.5	0.106	0.13												0	0
T2-200	Tien	10.77524	105.35274	10.75928	105.35848	1880	2019-03-25T06:40	22	94	20	30.1	30	0.107	0.108												0.1	0
T2-201	Tien	10.74691	105.35944	10.73316	105.36208	1550	2019-03-25T07:11	22	78	20	30.1	30	0.107	0.108												0.5	11
T2-202	Tien	10.7309	105.36259	10.72203	105.36646	1070	2019-03-25T07:39	10	54	20	30.1	30	0.107	0.108												0.6	8.3
T2-203	Tien	10.72252	105.36674	10.71424	105.37183	1040	2019-03-25T08:04	6	52	20	30.3	30.3	0.105	0.103												0.05	3
T2-338	Tien	10.807408	105.240014	10.805769	105.247509	889	2020-02-15T10:56	13	49	18																1.2	0.2
T2-339	Tien	10.806054	105.249909	10.8054	105.25871	956	2020-02-15T11:25	8	48	20																1.5	0.2
T2-340	Tien	10.805322	105.263033	10.804902	105.271712	950	2020-02-15T12:00	3	48	20																0.45	0.1
T2-341	Tien	10.77434	105.353837	10.759998	105.358466	1600	2020-02-16T08:37	7	80	20	28.2	28.5	0.133	0.129	7.03	7.01							8	8.1	60	0.7	6
T2-342	Tien	10.75372	105.359292	10.739687	105.358474	1670	2020-02-16T09:22	21	84	20																0.2	0.2
T2-343	Tien	10.735754	105.361049	10.724933	105.366178	1360	2020-02-16T09:57	14	72	19																0.4	2
T2-344	Tien	10.723982	105.364885	10.716668	105.369225	940	2020-02-16T10:32	11	47	20																0.4	2
T2-345	Tien	10.717529	105.370306	10.710878	105.374763	870	2020-02-16T11:06	3	44	20																0.3	0.3
T2-346	Tien	10.644574	105.399047	10.629146	105.404308	1700	2020-02-17T08:21	13	89	19	28	28.2	0.135	0.133	6.01	5.84							8	7.9	60	0.5	1.7
T2-347	Tien	10.623056	105.407706	10.609362	105.414651	1800	2020-02-17T08:54	11	90	20																1.7	0.5
T2-348	Tien	10.5913	105.423894	10.573399	105.433176	1700	2020-02-17T09:44	14	85	20																0.3	0.1
T2-349	Tien	10.563444	105.441997	10.554553	105.448065	1300	2020-02-17T10:45	13	87	15																0.3	0.1
T2-350	Tien	10.553086	105.449894	10.548799	105.456217	883	2020-02-17T11:18	9	42	21	28.8	28.6	0.131	0.131	4.45	4.22							7.9	7.9	60	7	0.5
T2-352	Tien	10.415457	105.647037	10.413765	105.663095	1820	2020-02-18T08:38	14	96	19	28.4	28.3	0.133	0.132	5.36	5.7							7.9	7.9		0.5	1.3
T2-353	Tien	10.405624	105.671696	10.403418	105.687465	1710	2020-02-18T09:15	11	86	20																1.2	4.2
T2-354	Tien	10.40118	105.693353	10.395238	105.706066	1610	2020-02-18T09:50	7	81	20																0.7	2
T2-355	Tien	10.394	105.70731	10.386003	105.718071	1440	2020-02-18T10:21	7	72	20																1.8	12.7
T2-356	Tien	10.38507	105.71858	10.379186	105.729529	1370	2020-02-18T10:47	6	69	20	29.3	29.1	0.125	0.13	5.23	5.23							7.8	7.8		1.1	0.3
T2-358	Tien	10.294977	105.777562	10.29014	105.78802	1350	2020-02-19T09:33	11	68	20	28.6		0.131		4.36								7.7		56	0.5	1
T2-359	Tien	10.28865	105.78966	10.28981	105.80253	1410	2020-02-19T10:05	6	78	18																0.7	4.5
T2-360	Tien	10.29018	105.80869	10.294433	105.818562	1180	2020-02-19T10:38	25	84	14																0	0.3
T2-361	Tien	10.302273	105.825443	10.303134	105.829203	850	2020-02-19T11:05	14	57	15																0.2	0.3
T2-362	Tien	10.303123	105.830885	10.303084	105.839748	1050	2020-02-19T11:30	18	70	15	29.8		0.132		7.7								7.7			0.1	2
T2-493	Tien	10.811174	105.234384	10.805418	105.253062	2202	2020-12-24T10:12	13		23																0.2	0.1
T2-494	Tien	10.805422	105.255097	10.805493	105.270525	1686	2020-12-24T10:52	6		19	26.5	26.5	0.07	0.07	6.8	7.06	85.4	86.3	144.3	143.1	94.25	92.95	7.7	7.69		0.3	0.6
T2-495	Tien	10.805251	105.273075	10.811565	105.28466	1452	2020-12-24T11:28	11		22																13.5	2
T2-496	Tien	10.814466	105.286882	10.82253	105.300389	1755	2020-12-24T12:33	14		20	26.5	26.5	0.06	0.06	7.23	7.24	91	90.4	132.5	133	86.45	86.45	7.7	7.72		8	18.8
T2-497	Tien	10.771472	105.347611	10.756128	105.352865	1801	2020-12-26T08:14	12		22	26.2	26.2	0.06	0.06	6.86	7.08	85.8	87.7	135.3	136.9	87.75	89.05	7.69	7.73		0.5	0
T2-498	Tien	10.745574	105.359528	10.725464	105.365153	2323	2020-12-26T08:57	14		21																0.5	5.8
T3-204	Tien	10.71284	105.37405	10.70413	105.37646	1000	2019-03-25T08:29	9	50	20	30.3	30.3	0.105	0.103												0.2	2.1
T3-205	Tien	10.69734	105.37786	10.6888	105.38084	1000	2019-03-25T09:02	15	43	23	30.3	30.3	0.105	0.103												0	0
T3-206	Tien	10.65049	105.39715	10.63684	105.40145	1580	2019-03-26T07:02	12	83	19	30.1	30.2	0.1	0.1												0.6	0.9
T3-207	Tien	10.634	105.40222	10.62279	105.40782	1380	2019-03-26T07:27	15	73	19	30.1	30.2	0.1	0.1												0.3	0.5
T3-208	Tien	10.6211	105.40916	10.61138	105.41398	1200	2019-03-26T07:50	5	60	20	30.1	30.2	0.1	0.1												1.3	3
T3-209	Tien	10.61138	105.41363	10.60288	105.41819	1090	2019-03-26T08:15	8	55	20	30.1	30.2	0.1	0.1												4.22	1.1
T3-210	Tien	10.60286	105.4179	10.59494	105.42275	1030	2019-03-26T08:40	9	52	20	30.1	30.2	0.1	0.1												10	0
T3-211	Tien	10.59175	105.42522	10.58398	105.42992	1000	2019-03-26T09:23	9	48	21	30.1	30.2	0.1	0.1												0.7	2.2
T3-212	Tien	10.53603	105.49072	10.536	105.50375	1420	2019-03-27T07:57	6	71	20	30.3	30.4	0.102	0.111												0.8	0.3
T3-213	Tien	10.53448	105.52414	10.53303	105.53343	1030	2019-03-27T08:37	16	52	20	30.3	30.4	0.102	0.111												0.45	0.5
T3-214	Tien	10.53176	105.53976	10.52548	105.54636	1000	2019-03-27T09:03	19	50	20	30.3	30.4	0.102	0.111												6.85	0.7
T3-215	Tien	10.52391	105.54781	10.51612	105.55237	1000	2019-03-27T09:29	17	40	25	30.9	31	0.109	0.101												0.8	0.9
T3-216	Tien	10.51732	105.55328	10.50974	105.55833	1000	2019-03-27T09:58	23	45	22	30.9	31	0.109	0.101												0.3	6
T3-217	Tien	10.50977	105.5568	10.50115	105.5611	1000	2019-03-27T10:25	17	43	23	30.9	31	0.109	0.101												0.25	0.5
T3-218	Tien	10.40981	105.61041	10.41238	105.62312	1410	2019-03-28T07:03	9	71	20	30.1	30.1	0.108	0.108												0.7	0.55
T3-219	Tien	10.41218	105.62361	10.41241	105.63969	1750	2019-03-28T07:26	20	88	20	30.1	30.1	0.108	0.108												0.5	0.2
T3-220	Tien	10.41003	105.6521	10.40891	105.66505	1420	2019-03-28T07:55	13	71	20	30.1	30.1	0.108	0.108												0.1	5.5
T3-221	Tien	10.40865	105.66509	10.40749	105.67482	1070	2019-03-28T08:19	14	54	20	30.4	30.4	0.107	0.106												0.25	0.6
T3-222	Tien	10.40509	105.6766	10.40357	105.68607	1040	2019-03-28T08:45	13	52	20	30.4	30.4	0.107	0.106												0.3	14.7
T3-223	Tien	10.40393	105.68452	10.4012	105.69322	1000	2019-03-28T09:14	10	48	21	30.4	30.4	0.107	0.106												1.7	6.2
T3-224	Tien	10.29638	105.77551	10.28929	105.78719	1500	2019-03-29T07:10	12	75	20	30	29.7	0.1	0.1												0.2	2.1
T3-225	Tien	10.28967	105.78802	10.28714	105.79271	600	2019-03-29T07:34	3	60	10	30	29.7	0.1	0.1												0.8	2
T3-226	Tien	10.28712	105.79292	10.28912	105.80624	1470	2019-03-29T07:55	21	74	20	30	29.7	0.1	0.1												5.2	3
T3-227	Tien	10.2855	105.80766	10.29216	105.81634	1200	2019-03-29T08:21	20	55	22	31.5	31.4	0.1	0.1												0.1	0.5
T3-228	Tien	10.29483	105.81727	10.30167	105.82745	1340	2019-03-29T08:50	25	67	20	31.5	31.4	0.1	0.1												0.2	0.3
T3-229	Tien	10.30309	105.82847	10.30324	105.83841	1080	2019-03-29T09:14	8	49	22	31.5	31.4	0.1	0.1												0.6	0.2
T3-499	Tien	10.724006	105.365099	10.70986	105.374386	1859	2020-12-26T09:32	4		20	26.2	26.2	0.06	0.06	6.51	6.94	82.4	87.1	134.8	134.8	87.75	87.75	7.7	7.66		1.7	3.1
T3-500	Tien	10.708121	105.374947	10.685291	105.382279	2648	2020-12-26T10:09	12		21	26.3	26.3	0.06	0.06	6.13	7.03	76.6	87.7	135.9	136	88.4	88.4	7.65	7.52		0.1	4.5
T3-501	Tien	10.647081	105.397625	10.628171	105.404573	2227	2020-12-27T08:22	14		20	26.3	26.3	0.07	0.06	6.59	6.79	79.9	84	141.7	125	91.65	78	7.29	7.24		0.7	0.9
T3-502	Tien	10.610974	105.413883	10.592821	105.423966	2292	2020-12-27T09:24	9		20																0.6	5
T3-503	Tien	10.585709	105.428744	10.568746	105.438604	2162	2020-12-27T10:00	10		20	26.5	26.4	0.06	0.07	6.52	6.65	81.1	82.7	140.2	140.7	91	91.65	7.29	7.19		6	5.8
T3-504	Tien	10.552893	105.449733	10.543501	105.468044	2269	2020-12-27T10:47	8		22																1.2	4.5
T3-505	Tien	10.537272	105.481216	10.535935	105.500919	2172	2020-12-27T11:32	4		20	26.5	26.6	0.07	0.07	6.61	6.45	82.7	80.7	140.5	142.2	91	92.3	7.2	7.08		0.7	1.2
T3-506	Tien	10.407778	105.665794	10.402887	105.6887	2581	2020-12-28T08:52	13		21	26.7	26.7	0.06	0.06	6.13	6.44	77	80.2	138.2	138.1	89.7	89.7	7.24	7.27		0.35	2.1
T3-507	Tien	10.401218	105.693851	10.39269	105.709624	1974	2020-12-28T09:22	8		21																1	17.4
T3-508	Tien	10.39269	105.709624	10.379863	105.726173	1943	2020-12-28T10:01	5		18	26.8	26.7	0.06	0.06	5.96	6.29	74.5	78.5	137.5	137.6	89.7	89.7	7.21	7.22		2.4	15.5
T3-509	Tien	10.374923	105.737632	10.359053	105.748914	2147	2020-12-28T10:52	11		19																3.5	58
T3-510	Tien	10.349597	105.751831	10.329313	105.754525	2264	2020-12-28T11:25	11		22	26.8	26.7	0.06	0.06	5.82	6.34	72.8	78.9	137.3	137.2	89.05	89.05	7.21	7.9		0.6	4
T3-511	Tien	10.29082	105.781054	10.287603	105.795658	1682	2020-12-28T12:25	17		19	26.9	26.8	0.06	0.06	5.77	6.2	72.9	77.6	137.6	137.5	89.05	89.05	7.17	7.2		0.2	2
T3-512	Tien	10.28858	105.802848	10.295215	105.814601	1504	2020-12-28T12:59	18		17																0.05	0.2
T3-513	Tien	10.295361	105.825117	10.295981	105.833621	935	2020-12-28T13:34	17		16	27	26.9	0.06	0.06	5.59	5.86	69.4	73.7	138.2	138.1	89.7	89.7	7.12	7.18		1	3.2
TD-135	Hau (Branch Tran De)	9.75323	106.06433	9.73836	106.07295	1870	2019-02-16T07:51	6	94	20	28.6	28.8	1.73	1.68												1.1	18.7
TD-136	Hau (Branch Tran De)	9.73557	106.07584	9.722	106.08465	1800	2019-02-16T08:26	6	90	20	28.6	28.6	1.35	1.38												3.6	5.8
TD-137	Hau (Branch Tran De)	9.72062	106.08516	9.70927	106.0918	1450	2019-02-16T08:55	7	73	20	28.7	28.9	1.51	1.46												5.5	3.9
TD-138	Hau (Branch Tran De)	9.7058	106.09225	9.69596	106.0964	1190	2019-02-16T09:23	8	60	20	28.7	28.9	1.65	2.06												1.5	0.8
TD-139	Hau (Branch Tran De)	9.69587	106.09627	9.68694	106.10094	1120	2019-02-16T09:49	11	56	20	28.8	28.8	1.71	1.91												1.3	10.2
TD-140	Hau (Branch Tran De)	9.64307	106.13055	9.6269	106.14181	2180	2019-02-17T07:52	10	109	20	28.2	28.1	2.96	3.97												2	8
TD-141	Hau (Branch Tran De)	9.62396	106.14255	9.60922	106.15265	1990	2019-02-17T08:18	6	100	20	28.1	28.1	4.8	4.82												1.2	3.4
TD-142	Hau (Branch Tran De)	9.60744	106.15489	9.59218	106.16709	2160	2019-02-17T08:43	5	108	20	28	28	5	4.84												0.8	5.1
TD-143	Hau (Branch Tran De)	9.57966	106.17812	9.57074	106.18417	1190	2019-02-17T09:43	5	60	20	28.2	28.3	5.28	5.12												0.5	1.2
TD-144	Hau (Branch Tran De)	9.57041	106.18329	9.56516	106.18621	664	2019-02-17T10:08	5	33	20	28.3	28.3	5.81	5.64												2.1	8.4
TD-145	Hau (Branch Tran De)	9.54378	106.19895	9.52498	106.20639	2250	2019-02-18T08:25	4	113	20	28.1	28.2	8.7	9.02												0.5	1.2
TD-146	Hau (Branch Tran De)	9.52252	106.20643	9.50669	106.2131	1900	2019-02-18T08:51	4	95	20	28.2	28.2	8.62	8.87												0.5	0.3
TD-147	Hau (Branch Tran De)	9.50612	106.21233	9.489771	106.22121	2060	2019-02-18T09:19	5	103	20	28.3	28.3	9.04	9.1												0.5	0.5
TD-148	Hau (Branch Tran De)	9.48912	106.22435	9.49793	106.22145	1030	2019-02-18T09:46	4	52	20	28.4	28.7	9.43													2	1
TD-149	Hau (Branch Tran De)	9.49854	106.21985	9.5083	106.21416	1250	2019-02-18T10:12	6	63	20	28.8	28.7	7.97	8.35												2	1.5
TD-150	Hau (Branch Tran De)	9.45928	106.24132	9.48361	106.23131	2900	2019-02-19T11:29	6	145	20	29.1	29														1.2	1
TD-305	Hau (Branch Tran De)	9.758833	106.062141	9.746762	106.069796	1590	2019-11-17T07:23	6	80	20	29.8	29.9	0.063	0.063	5.7	6										1.7	8.8
TD-306	Hau (Branch Tran De)	9.745058	106.069332	9.731547	106.075263	1750	2019-11-17T07:48	8	88	20			0.063	0.063	5.7	6										0.1	2.4
TD-307	Hau (Branch Tran De)	9.730264	106.078108	9.71579	106.087132	1880	2019-11-17T08:13	6	94	20			0.063	0.063	5.7	6										6.8	22.3
TD-308	Hau (Branch Tran De)	9.714581	106.087807	9.699576	106.094241	1800	2019-11-17T08:40	8	90	20			0.064	0.064	5.7	6.33										2.5	16.1
TD-309	Hau (Branch Tran De)	9.697999	106.095164	9.685334	106.101914	1520	2019-11-17T09:05	10	84	18	30	30	0.065	0.064	5.7	6.33										0.05	2.5
TD-310	Hau (Branch Tran De)	9.66813	106.110928	9.65564	106.117727	1580	2019-11-18T07:43	13	79	20	29.3	29.5	0.079	2	4.75	5.23										0	0.4
TD-311	Hau (Branch Tran De)	9.654291	106.118628	9.643307	106.128702	1640	2019-11-18T08:07	13	82	20			0.095	4.08												0.1	0.25
TD-312	Hau (Branch Tran De)	9.667275	106.110844	9.64599	106.12568	2900	2019-11-18T09:00	13	94	31			0.079	0.18												0.2	1.9
TD-313	Hau (Branch Tran De)	9.641683	106.130674	9.625781	106.141331	2100	2019-11-18T09:37	11	100	21			0.117	0.748												0.6	0.4
TD-314	Hau (Branch Tran De)	9.623406	106.142631	9.606529	106.154762	2300	2019-11-18T10:02	6	115	20			0.438	0.446												1.5	4.4
TD-315	Hau (Branch Tran De)	9.605309	106.156222	9.585018	106.168835	2270	2019-11-18T10:27	5	114	20	33.2	33.3	0.342	0.352	4.67	4.83										2.6	12.5
TD-316	Hau (Branch Tran De)	9.572679	106.180602	9.558998	106.188646	1690	2019-11-19T08:04	5	85	20	29.3	29.5	0.903	1.01	5.27	5.41										1.4	5
TD-317	Hau (Branch Tran De)	9.557294	106.189293	9.534912	106.199173	2760	2019-11-19T08:28	5	92	30			1.19	2.1												1.4	1.4
TD-318	Hau (Branch Tran De)	9.533434	106.199517	9.514932	106.207924	2230	2019-11-19T09:07	5	106	21			2.06	2.13												0.2	0.5
TD-319	Hau (Branch Tran De)	9.513154	106.208128	9.495414	106.216113	2220	2019-11-19T09:34	4	117	19			1.77	2.03												3.3	6
TD-320	Hau (Branch Tran De)	9.492769	106.216981	9.476596	106.22437	1870	2019-11-19T09:58	2	117	16	29.8	29.7	2.49	2.52	6	6.12										0.7	1.4
VN-180	Tien (Branch Vam Nao)	10.54838	105.33428	10.55307	105.34589	1370	2019-03-10T08:59	11	69	20	29.5	29.5	0.1	0.1												0.4	1.9
VN-181	Tien (Branch Vam Nao)	10.55382	105.34668	10.5607	105.35585	1260	2019-03-10T09:23	16	63	20	30.4	30.4	0.1	0.1												1.1	0.4
VN-182	Tien (Branch Vam Nao)	10.56203	105.35625	10.5705	105.36451	1300	2019-03-10T09:47	11	65	20	30.4	30.4	0.1	0.1												0.6	0.1
