# Supplementary material for: Biodiversity of aquatic organisms in the Mekong Delta, Vietnam
Source: Biodivers Data J. 2023 Oct 24;11:e105314. doi: 10.3897/BDJ.11.e105314 (PMC10848352; doi:10.3897/BDJ.11.e105314)
Supplement: Supplementary material 3 — Bottom fish [file bdj-11-e105314-s003.csv]

Trawl	Waterbody	Depth	Datetime	Taxa	Number	Biomass
C1-1	Tien (Branch Co Chien)	0	2018-04-06T06:05	Akysidae	36	30.07
C1-1	Tien (Branch Co Chien)	0	2018-04-06T06:05	Ambassidae	3	81.05
C1-1	Tien (Branch Co Chien)	0	2018-04-06T06:05	Ariidae	67	202.46
C1-1	Tien (Branch Co Chien)	0	2018-04-06T06:05	Cynoglossidae	165	563.93
C1-1	Tien (Branch Co Chien)	0	2018-04-06T06:05	Engraulidae	5	8.57
C1-1	Tien (Branch Co Chien)	0	2018-04-06T06:05	Ophichthidae	1	55.49
C1-1	Tien (Branch Co Chien)	0	2018-04-06T06:05	Pangasiidae	33	11.79
C1-1	Tien (Branch Co Chien)	0	2018-04-06T06:05	Polynemidae	1485	2067.62
C1-1	Tien (Branch Co Chien)	0	2018-04-06T06:05	Siluridae	1	32.22
C1-1	Tien (Branch Co Chien)	0	2018-04-06T06:05	Soleidae	2	1.21
C1-2	Tien (Branch Co Chien)	0	2018-04-08T08:36	Akysidae	1	0.83
C1-2	Tien (Branch Co Chien)	0	2018-04-08T08:36	Ariidae	25	100.02
C1-2	Tien (Branch Co Chien)	0	2018-04-08T08:36	Callionymidae	1	1.06
C1-2	Tien (Branch Co Chien)	0	2018-04-08T08:36	Cynoglossidae	1	3.93
C1-2	Tien (Branch Co Chien)	0	2018-04-08T08:36	Engraulidae	8	13.33
C1-2	Tien (Branch Co Chien)	0	2018-04-08T08:36	Pangasiidae	108	60.89
C1-2	Tien (Branch Co Chien)	0	2018-04-08T08:36	Plotosidae	2	25.88
C1-2	Tien (Branch Co Chien)	0	2018-04-08T08:36	Polynemidae	152	151.68
C1-2	Tien (Branch Co Chien)	0	2018-04-08T08:36	Sciaenidae	4	1
C1-3	Tien (Branch Co Chien)	0	2018-04-08T11:38	Akysidae	3	2.91
C1-3	Tien (Branch Co Chien)	0	2018-04-08T11:38	Ariidae	208	182.61
C1-3	Tien (Branch Co Chien)	0	2018-04-08T11:38	Callionymidae	1	1.04
C1-3	Tien (Branch Co Chien)	0	2018-04-08T11:38	Cynoglossidae	31	168.02
C1-3	Tien (Branch Co Chien)	0	2018-04-08T11:38	Eleotridae	2	1.36
C1-3	Tien (Branch Co Chien)	0	2018-04-08T11:38	Engraulidae	81	187.5
C1-3	Tien (Branch Co Chien)	0	2018-04-08T11:38	Ophichthidae	2	58.26
C1-3	Tien (Branch Co Chien)	0	2018-04-08T11:38	Pangasiidae	9	3.11
C1-3	Tien (Branch Co Chien)	0	2018-04-08T11:38	Plotosidae	1	1
C1-3	Tien (Branch Co Chien)	0	2018-04-08T11:38	Polynemidae	755	714.05
C1-3	Tien (Branch Co Chien)	0	2018-04-08T11:38	Soleidae	9	3.61
M2-8	Tien (Branch My Tho)	0	2018-04-17T00:00	Akysidae	16	12.75
M2-8	Tien (Branch My Tho)	0	2018-04-17T00:00	Cynoglossidae	6	19.69
M2-8	Tien (Branch My Tho)	0	2018-04-17T00:00	Pangasiidae	12	141.27
M2-8	Tien (Branch My Tho)	0	2018-04-17T00:00	Plotosidae	1	4
M2-8	Tien (Branch My Tho)	0	2018-04-17T00:00	Polynemidae	6	85.57
M2-8	Tien (Branch My Tho)	0	2018-04-17T00:00	Sciaenidae	1	1.92
M2-8	Tien (Branch My Tho)	0	2018-04-17T00:00	Soleidae	4	10.75
M2-4	Tien (Branch My Tho)	0	2018-04-17T09:05	Akysidae	9	6.7
M2-4	Tien (Branch My Tho)	0	2018-04-17T09:05	Ariidae	35	57.32
M2-4	Tien (Branch My Tho)	0	2018-04-17T09:05	Cynoglossidae	7	13.41
M2-4	Tien (Branch My Tho)	0	2018-04-17T09:05	Plotosidae	1	3.49
M2-4	Tien (Branch My Tho)	0	2018-04-17T09:05	Polynemidae	44	78.61
M2-4	Tien (Branch My Tho)	0	2018-04-17T09:05	Sciaenidae	1	1.86
M2-4	Tien (Branch My Tho)	0	2018-04-17T09:05	Soleidae	6	5.86
M2-5	Tien (Branch My Tho)	0	2018-04-17T09:25	Akysidae	360	376.75
M2-5	Tien (Branch My Tho)	0	2018-04-17T09:25	Ariidae	111	118.25
M2-5	Tien (Branch My Tho)	0	2018-04-17T09:25	Cynoglossidae	9	18.06
M2-5	Tien (Branch My Tho)	0	2018-04-17T09:25	Cyprinidae	1	87.54
M2-5	Tien (Branch My Tho)	0	2018-04-17T09:25	Engraulidae	55	86.56
M2-5	Tien (Branch My Tho)	0	2018-04-17T09:25	Gobiidae	5	15.46
M2-5	Tien (Branch My Tho)	0	2018-04-17T09:25	Lobotidae	2	55.56
M2-5	Tien (Branch My Tho)	0	2018-04-17T09:25	Pangasiidae	9	65.55
M2-5	Tien (Branch My Tho)	0	2018-04-17T09:25	Plotosidae	1	8.61
M2-5	Tien (Branch My Tho)	0	2018-04-17T09:25	Polynemidae	618	1175.91
M2-5	Tien (Branch My Tho)	0	2018-04-17T09:25	Sciaenidae	22	79.45
M2-5	Tien (Branch My Tho)	0	2018-04-17T09:25	Soleidae	5	6.23
M2-6	Tien (Branch My Tho)	0	2018-04-17T10:24	Clupeidae	4	2.07
M2-6	Tien (Branch My Tho)	0	2018-04-17T10:24	Ambassidae	9	33.02
M2-6	Tien (Branch My Tho)	0	2018-04-17T10:24	Cyprinidae	31	365.32
M2-6	Tien (Branch My Tho)	0	2018-04-17T10:24	Engraulidae	4	28.62
M2-6	Tien (Branch My Tho)	0	2018-04-17T10:24	Gobiidae	18	61.05
M2-6	Tien (Branch My Tho)	0	2018-04-17T10:24	Leiognathidae	1	13.45
M2-6	Tien (Branch My Tho)	0	2018-04-17T10:24	Lobotidae	2	52.48
M2-6	Tien (Branch My Tho)	0	2018-04-17T10:24	Pangasiidae	1	1.25
M2-6	Tien (Branch My Tho)	0	2018-04-17T10:24	Polynemidae	17	121.78
M2-6	Tien (Branch My Tho)	0	2018-04-17T10:24	Sciaenidae	17	123.23
M2-6	Tien (Branch My Tho)	0	2018-04-17T10:24	Soleidae	1	4.6
M2-7	Tien (Branch My Tho)	0	2018-04-17T12:40	Akysidae	3	3.16
M2-7	Tien (Branch My Tho)	0	2018-04-17T12:40	Ambassidae	3	69.55
M2-7	Tien (Branch My Tho)	0	2018-04-17T12:40	Ariidae	7	80.37
M2-7	Tien (Branch My Tho)	0	2018-04-17T12:40	Cyprinidae	1	91.09
M2-7	Tien (Branch My Tho)	0	2018-04-17T12:40	Engraulidae	4	13.57
M2-7	Tien (Branch My Tho)	0	2018-04-17T12:40	Lobotidae	1	136.83
M2-7	Tien (Branch My Tho)	0	2018-04-17T12:40	Plotosidae	1	6.4
M2-7	Tien (Branch My Tho)	0	2018-04-17T12:40	Polynemidae	36	143.92
M2-7	Tien (Branch My Tho)	0	2018-04-17T12:40	Sciaenidae	1	20.76
M2-7	Tien (Branch My Tho)	0	2018-04-17T12:40	Soleidae	2	4.03
M1-12	Tien (Branch My Tho)	0	2018-04-18T00:00	Akysidae	67	6.42
M1-12	Tien (Branch My Tho)	0	2018-04-18T00:00	Ariidae	18	27.18
M1-12	Tien (Branch My Tho)	0	2018-04-18T00:00	Cynoglossidae	44	126.18
M1-12	Tien (Branch My Tho)	0	2018-04-18T00:00	Engraulidae	3	3.54
M1-12	Tien (Branch My Tho)	0	2018-04-18T00:00	Pangasiidae	1	10.69
M1-12	Tien (Branch My Tho)	0	2018-04-18T00:00	Polynemidae	322	944.19
M1-12	Tien (Branch My Tho)	0	2018-04-18T00:00	Soleidae	1	1.59
M1-9	Tien (Branch My Tho)	0	2018-04-18T09:33	Akysidae	21	20.87
M1-9	Tien (Branch My Tho)	0	2018-04-18T09:33	Ambassidae	6	106.15
M1-9	Tien (Branch My Tho)	0	2018-04-18T09:33	Ariidae	5	5.48
M1-9	Tien (Branch My Tho)	0	2018-04-18T09:33	Cynoglossidae	32	107.19
M1-9	Tien (Branch My Tho)	0	2018-04-18T09:33	Eleotridae	1	0.92
M1-9	Tien (Branch My Tho)	0	2018-04-18T09:33	Engraulidae	14	20.55
M1-9	Tien (Branch My Tho)	0	2018-04-18T09:33	Pangasiidae	1	31.82
M1-9	Tien (Branch My Tho)	0	2018-04-18T09:33	Polynemidae	171	670.45
M1-9	Tien (Branch My Tho)	0	2018-04-18T09:33	Sciaenidae	6	5.87
M1-10	Tien (Branch My Tho)	0	2018-04-18T10:04	Akysidae	361	332.1
M1-10	Tien (Branch My Tho)	0	2018-04-18T10:04	Ambassidae	6	110.83
M1-10	Tien (Branch My Tho)	0	2018-04-18T10:04	Ariidae	3	4.24
M1-10	Tien (Branch My Tho)	0	2018-04-18T10:04	Callionymidae	1	0.13
M1-10	Tien (Branch My Tho)	0	2018-04-18T10:04	Cynoglossidae	89	246.91
M1-10	Tien (Branch My Tho)	0	2018-04-18T10:04	Engraulidae	51	82.47
M1-10	Tien (Branch My Tho)	0	2018-04-18T10:04	Pangasiidae	6	3.02
M1-10	Tien (Branch My Tho)	0	2018-04-18T10:04	Polynemidae	228	620.65
M1-10	Tien (Branch My Tho)	0	2018-04-18T10:04	Sciaenidae	11	11.35
M1-10	Tien (Branch My Tho)	0	2018-04-18T10:04	Siluridae	1	11.7
M1-10	Tien (Branch My Tho)	0	2018-04-18T10:04	Soleidae	21	18.39
M1-11	Tien (Branch My Tho)	0	2018-04-18T10:50	Akysidae	21	21.09
M1-11	Tien (Branch My Tho)	0	2018-04-18T10:50	Ambassidae	5	99.11
M1-11	Tien (Branch My Tho)	0	2018-04-18T10:50	Ariidae	14	44.02
M1-11	Tien (Branch My Tho)	0	2018-04-18T10:50	Cynoglossidae	19	97.21
M1-11	Tien (Branch My Tho)	0	2018-04-18T10:50	Engraulidae	45	144.68
M1-11	Tien (Branch My Tho)	0	2018-04-18T10:50	Pangasiidae	10	6.31
M1-11	Tien (Branch My Tho)	0	2018-04-18T10:50	Plotosidae	1	2.71
M1-11	Tien (Branch My Tho)	0	2018-04-18T10:50	Polynemidae	338	936.31
M1-11	Tien (Branch My Tho)	0	2018-04-18T10:50	Sciaenidae	2	1.04
M1-11	Tien (Branch My Tho)	0	2018-04-18T10:50	Soleidae	3	29.28
M1-15	Tien (Branch My Tho)	0	2018-04-19T00:00	Clupeidae	3	5.6
M1-15	Tien (Branch My Tho)	0	2018-04-19T00:00	Akysidae	9	7.48
M1-15	Tien (Branch My Tho)	0	2018-04-19T00:00	Ambassidae	5	42.17
M1-15	Tien (Branch My Tho)	0	2018-04-19T00:00	Callionymidae	7	6.66
M1-15	Tien (Branch My Tho)	0	2018-04-19T00:00	Cobitidae	1	9.51
M1-15	Tien (Branch My Tho)	0	2018-04-19T00:00	Cynoglossidae	15	63.54
M1-15	Tien (Branch My Tho)	0	2018-04-19T00:00	Cyprinidae	86	627.68
M1-15	Tien (Branch My Tho)	0	2018-04-19T00:00	Engraulidae	2	9
M1-15	Tien (Branch My Tho)	0	2018-04-19T00:00	Gobiidae	3	12.78
M1-15	Tien (Branch My Tho)	0	2018-04-19T00:00	Pangasiidae	5	83.62
M1-15	Tien (Branch My Tho)	0	2018-04-19T00:00	Polynemidae	12	101.2
M1-15	Tien (Branch My Tho)	0	2018-04-19T00:00	Sciaenidae	2	2.11
M1-15	Tien (Branch My Tho)	0	2018-04-19T00:00	Soleidae	5	25.27
M1-16	Tien (Branch My Tho)	0	2018-04-19T00:00	Akysidae	56	45.75
M1-16	Tien (Branch My Tho)	0	2018-04-19T00:00	Ambassidae	3	69.48
M1-16	Tien (Branch My Tho)	0	2018-04-19T00:00	Ariidae	12	17.67
M1-16	Tien (Branch My Tho)	0	2018-04-19T00:00	Callionymidae	2	3.63
M1-16	Tien (Branch My Tho)	0	2018-04-19T00:00	Cynoglossidae	79	354.91
M1-16	Tien (Branch My Tho)	0	2018-04-19T00:00	Cyprinidae	6	108.5
M1-16	Tien (Branch My Tho)	0	2018-04-19T00:00	Engraulidae	8	37.61
M1-16	Tien (Branch My Tho)	0	2018-04-19T00:00	Lobotidae	1	111.58
M1-16	Tien (Branch My Tho)	0	2018-04-19T00:00	Pangasiidae	2	1.68
M1-16	Tien (Branch My Tho)	0	2018-04-19T00:00	Polynemidae	309	1088.72
M1-16	Tien (Branch My Tho)	0	2018-04-19T00:00	Sciaenidae	14	19.45
M1-16	Tien (Branch My Tho)	0	2018-04-19T00:00	Soleidae	2	6.38
M1-17	Tien (Branch My Tho)	0	2018-04-19T00:00	Clupeidae	17	19.53
M1-17	Tien (Branch My Tho)	0	2018-04-19T00:00	Ambassidae	6	9.07
M1-17	Tien (Branch My Tho)	0	2018-04-19T00:00	Cynoglossidae	2	26.14
M1-17	Tien (Branch My Tho)	0	2018-04-19T00:00	Cyprinidae	26	820.24
M1-17	Tien (Branch My Tho)	0	2018-04-19T00:00	Eleotridae	2	8.93
M1-17	Tien (Branch My Tho)	0	2018-04-19T00:00	Engraulidae	2	11.24
M1-17	Tien (Branch My Tho)	0	2018-04-19T00:00	Pangasiidae	4	15.4
M1-17	Tien (Branch My Tho)	0	2018-04-19T00:00	Polynemidae	11	76.12
M1-17	Tien (Branch My Tho)	0	2018-04-19T00:00	Sciaenidae	6	38.94
M1-17	Tien (Branch My Tho)	0	2018-04-19T00:00	Soleidae	1	5.87
M1-13	Tien (Branch My Tho)	0	2018-04-19T10:27	Akysidae	12	12.1
M1-13	Tien (Branch My Tho)	0	2018-04-19T10:27	Ambassidae	1	1.41
M1-13	Tien (Branch My Tho)	0	2018-04-19T10:27	Ariidae	1	1.77
M1-13	Tien (Branch My Tho)	0	2018-04-19T10:27	Cynoglossidae	18	71.93
M1-13	Tien (Branch My Tho)	0	2018-04-19T10:27	Cyprinidae	1	27.31
M1-13	Tien (Branch My Tho)	0	2018-04-19T10:27	Eleotridae	1	0.63
M1-13	Tien (Branch My Tho)	0	2018-04-19T10:27	Engraulidae	32	129.12
M1-13	Tien (Branch My Tho)	0	2018-04-19T10:27	Pangasiidae	10	73.05
M1-13	Tien (Branch My Tho)	0	2018-04-19T10:27	Polynemidae	375	1035.38
M1-13	Tien (Branch My Tho)	0	2018-04-19T10:27	Sciaenidae	13	9.69
M1-13	Tien (Branch My Tho)	0	2018-04-19T10:27	Soleidae	7	9.01
M1-14	Tien (Branch My Tho)	0	2018-04-19T11:55	Akysidae	576	537.63
M1-14	Tien (Branch My Tho)	0	2018-04-19T11:55	Ambassidae	4	60.04
M1-14	Tien (Branch My Tho)	0	2018-04-19T11:55	Ariidae	8	6.32
M1-14	Tien (Branch My Tho)	0	2018-04-19T11:55	Callionymidae	14	20.23
M1-14	Tien (Branch My Tho)	0	2018-04-19T11:55	Cynoglossidae	40	123.01
M1-14	Tien (Branch My Tho)	0	2018-04-19T11:55	Cyprinidae	19	307.01
M1-14	Tien (Branch My Tho)	0	2018-04-19T11:55	Engraulidae	40	161.94
M1-14	Tien (Branch My Tho)	0	2018-04-19T11:55	Gobiidae	4	17.98
M1-14	Tien (Branch My Tho)	0	2018-04-19T11:55	Pangasiidae	2	1.9
M1-14	Tien (Branch My Tho)	0	2018-04-19T11:55	Polynemidae	7	24.63
M1-14	Tien (Branch My Tho)	0	2018-04-19T11:55	Sciaenidae	3	25.96
M1-14	Tien (Branch My Tho)	0	2018-04-19T11:55	Soleidae	4	28.46
CT-18	Tien (Branch Tieu)	0	2018-04-21T10:55	Ariidae	94	1342.68
CT-18	Tien (Branch Tieu)	0	2018-04-21T10:55	Engraulidae	8	23.33
CT-18	Tien (Branch Tieu)	0	2018-04-21T10:55	Plotosidae	2	31.09
CT-18	Tien (Branch Tieu)	0	2018-04-21T10:55	Polynemidae	51	694.01
CT-18	Tien (Branch Tieu)	0	2018-04-21T10:55	Sciaenidae	3	7.33
CT-19	Tien (Branch Tieu)	0	2018-04-21T11:23	Ariidae	129	1132.13
CT-19	Tien (Branch Tieu)	0	2018-04-21T11:23	Engraulidae	5	21.02
CT-19	Tien (Branch Tieu)	0	2018-04-21T11:23	Lobotidae	1	47.49
CT-19	Tien (Branch Tieu)	0	2018-04-21T11:23	Plotosidae	18	211.7
CT-19	Tien (Branch Tieu)	0	2018-04-21T11:23	Polynemidae	17	174.78
CT-19	Tien (Branch Tieu)	0	2018-04-21T11:23	Sciaenidae	8	41.86
CT-20	Tien (Branch Tieu)	0	2018-04-21T12:20	Ariidae	264	1796.67
CT-20	Tien (Branch Tieu)	0	2018-04-21T12:20	Batrachoididae	3	93.85
CT-20	Tien (Branch Tieu)	0	2018-04-21T12:20	Cynoglossidae	2	7.74
CT-20	Tien (Branch Tieu)	0	2018-04-21T12:20	Engraulidae	41	202.94
CT-20	Tien (Branch Tieu)	0	2018-04-21T12:20	Plotosidae	21	339.77
CT-20	Tien (Branch Tieu)	0	2018-04-21T12:20	Polynemidae	60	507.6
CT-20	Tien (Branch Tieu)	0	2018-04-21T12:20	Sciaenidae	12	57.04
CT-20	Tien (Branch Tieu)	0	2018-04-21T12:20	Soleidae	1	33.14
CT-21	Tien (Branch Tieu)	0	2018-04-22T11:50	Ariidae	12	93.62
CT-21	Tien (Branch Tieu)	0	2018-04-22T11:50	Batrachoididae	2	102.78
CT-21	Tien (Branch Tieu)	0	2018-04-22T11:50	Engraulidae	10	107.28
CT-21	Tien (Branch Tieu)	0	2018-04-22T11:50	Gobiidae	1	6.67
CT-21	Tien (Branch Tieu)	0	2018-04-22T11:50	Plotosidae	5	334.47
CT-21	Tien (Branch Tieu)	0	2018-04-22T11:50	Polynemidae	17	236.6
CT-21	Tien (Branch Tieu)	0	2018-04-22T11:50	Sciaenidae	1	7.7
CT-21	Tien (Branch Tieu)	0	2018-04-22T11:50	Siganidae	1	0.71
CT-22	Tien (Branch Tieu)	0	2018-04-22T12:21	Ariidae	32	739.84
CT-22	Tien (Branch Tieu)	0	2018-04-22T12:21	Batrachoididae	1	47.58
CT-22	Tien (Branch Tieu)	0	2018-04-22T12:21	Engraulidae	7	13.72
CT-22	Tien (Branch Tieu)	0	2018-04-22T12:21	Plotosidae	3	178.86
CT-22	Tien (Branch Tieu)	0	2018-04-22T12:21	Polynemidae	15	119.99
CT-22	Tien (Branch Tieu)	0	2018-04-22T12:21	Sciaenidae	1	8.37
CT-23	Tien (Branch Tieu)	0	2018-04-22T12:51	Ariidae	80	1203.83
CT-23	Tien (Branch Tieu)	0	2018-04-22T12:51	Engraulidae	13	130.63
CT-23	Tien (Branch Tieu)	0	2018-04-22T12:51	Plotosidae	6	261.82
CT-23	Tien (Branch Tieu)	0	2018-04-22T12:51	Polynemidae	18	125.43
CT-23	Tien (Branch Tieu)	0	2018-04-22T12:51	Sciaenidae	11	40.71
CT-23	Tien (Branch Tieu)	0	2018-04-22T12:51	Siganidae	1	0.59
CT-24	Tien (Branch Tieu)	0	2018-04-22T13:47	Ambassidae	1	3.61
CT-24	Tien (Branch Tieu)	0	2018-04-22T13:47	Ariidae	104	1242.34
CT-24	Tien (Branch Tieu)	0	2018-04-22T13:47	Cynoglossidae	6	85.06
CT-24	Tien (Branch Tieu)	0	2018-04-22T13:47	Engraulidae	6	64.43
CT-24	Tien (Branch Tieu)	0	2018-04-22T13:47	Gobiidae	1	0.92
CT-24	Tien (Branch Tieu)	0	2018-04-22T13:47	Muraenesocidae	2	208.37
CT-24	Tien (Branch Tieu)	0	2018-04-22T13:47	Polynemidae	13	236.17
CT-24	Tien (Branch Tieu)	0	2018-04-22T13:47	Sciaenidae	30	61.04
CT-25	Tien (Branch Tieu)	0	2018-04-23T07:55	Ariidae	27	296.53
CT-25	Tien (Branch Tieu)	0	2018-04-23T07:55	Engraulidae	10	102.26
CT-25	Tien (Branch Tieu)	0	2018-04-23T07:55	Plotosidae	2	34.28
CT-25	Tien (Branch Tieu)	0	2018-04-23T07:55	Polynemidae	19	636.46
CT-25	Tien (Branch Tieu)	0	2018-04-23T07:55	Sciaenidae	8	33.79
CT-26	Tien (Branch Tieu)	0	2018-04-23T08:18	Ariidae	96	1660.62
CT-26	Tien (Branch Tieu)	0	2018-04-23T08:18	Batrachoididae	5	122.75
CT-26	Tien (Branch Tieu)	0	2018-04-23T08:18	Cynoglossidae	1	1.76
CT-26	Tien (Branch Tieu)	0	2018-04-23T08:18	Engraulidae	7	67.43
CT-26	Tien (Branch Tieu)	0	2018-04-23T08:18	Plotosidae	12	232.6
CT-26	Tien (Branch Tieu)	0	2018-04-23T08:18	Polynemidae	5	39.87
CT-26	Tien (Branch Tieu)	0	2018-04-23T08:18	Sciaenidae	40	373.3
CT-27	Tien (Branch Tieu)	0	2018-04-23T09:21	Ariidae	83	631.26
CT-27	Tien (Branch Tieu)	0	2018-04-23T09:21	Cynoglossidae	1	1.89
CT-27	Tien (Branch Tieu)	0	2018-04-23T09:21	Engraulidae	11	64.45
CT-27	Tien (Branch Tieu)	0	2018-04-23T09:21	Plotosidae	4	101.53
CT-27	Tien (Branch Tieu)	0	2018-04-23T09:21	Polynemidae	15	302.9
CT-27	Tien (Branch Tieu)	0	2018-04-23T09:21	Sciaenidae	6	31.08
CT-28	Tien (Branch Tieu)	0	2018-04-23T09:44	Ariidae	78	1027.23
CT-28	Tien (Branch Tieu)	0	2018-04-23T09:44	Cynoglossidae	1	3.64
CT-28	Tien (Branch Tieu)	0	2018-04-23T09:44	Engraulidae	27	125.04
CT-28	Tien (Branch Tieu)	0	2018-04-23T09:44	Plotosidae	11	283.68
CT-28	Tien (Branch Tieu)	0	2018-04-23T09:44	Polynemidae	23	292.38
CT-28	Tien (Branch Tieu)	0	2018-04-23T09:44	Sciaenidae	4	17.81
CT-29	Tien (Branch Tieu)	0	2018-04-24T09:12	Ariidae	14	265.66
CT-29	Tien (Branch Tieu)	0	2018-04-24T09:12	Cynoglossidae	3	13.06
CT-29	Tien (Branch Tieu)	0	2018-04-24T09:12	Engraulidae	6	55.01
CT-29	Tien (Branch Tieu)	0	2018-04-24T09:12	Polynemidae	14	186.58
CT-29	Tien (Branch Tieu)	0	2018-04-24T09:12	Sciaenidae	21	86.44
CT-30	Tien (Branch Tieu)	0	2018-04-24T09:30	Ariidae	38	904.67
CT-30	Tien (Branch Tieu)	0	2018-04-24T09:30	Cynoglossidae	1	3.82
CT-30	Tien (Branch Tieu)	0	2018-04-24T09:30	Engraulidae	8	42.38
CT-30	Tien (Branch Tieu)	0	2018-04-24T09:30	Polynemidae	51	415.52
CT-30	Tien (Branch Tieu)	0	2018-04-24T09:30	Sciaenidae	42	181.85
CT-30	Tien (Branch Tieu)	0	2018-04-24T09:30	Soleidae	1	1.49
CT-31	Tien (Branch Tieu)	0	2018-04-24T09:58	Ariidae	62	1629.83
CT-31	Tien (Branch Tieu)	0	2018-04-24T09:58	Engraulidae	11	98.51
CT-31	Tien (Branch Tieu)	0	2018-04-24T09:58	Plotosidae	3	190.53
CT-31	Tien (Branch Tieu)	0	2018-04-24T09:58	Polynemidae	115	927.1
CT-31	Tien (Branch Tieu)	0	2018-04-24T09:58	Sciaenidae	25	108.9
CT-31	Tien (Branch Tieu)	0	2018-04-24T09:58	Soleidae	1	1.14
CT-32	Tien (Branch Tieu)	0	2018-04-24T10:52	Ariidae	22	320.38
CT-32	Tien (Branch Tieu)	0	2018-04-24T10:52	Batrachoididae	1	14.42
CT-32	Tien (Branch Tieu)	0	2018-04-24T10:52	Eleotridae	1	2.75
CT-32	Tien (Branch Tieu)	0	2018-04-24T10:52	Engraulidae	8	117.07
CT-32	Tien (Branch Tieu)	0	2018-04-24T10:52	Mugilidae	1	27.25
CT-32	Tien (Branch Tieu)	0	2018-04-24T10:52	Plotosidae	19	1059.59
CT-32	Tien (Branch Tieu)	0	2018-04-24T10:52	Polynemidae	39	464.96
CT-32	Tien (Branch Tieu)	0	2018-04-24T10:52	Sciaenidae	13	77.8
CT-32	Tien (Branch Tieu)	0	2018-04-24T10:52	Scorpaenidae	1	100.41
BT-33	Tien (Branch Ben Tre)	5	2018-05-10T09:01	Ariidae	1	3.13
BT-33	Tien (Branch Ben Tre)	5	2018-05-10T09:01	Cynoglossidae	2	4.12
BT-33	Tien (Branch Ben Tre)	5	2018-05-10T09:01	Cyprinidae	2	129.39
BT-33	Tien (Branch Ben Tre)	5	2018-05-10T09:01	Gobiidae	1	25.3
BT-33	Tien (Branch Ben Tre)	5	2018-05-10T09:01	Pangasiidae	1	2.5
BT-33	Tien (Branch Ben Tre)	5	2018-05-10T09:01	Polynemidae	12	352.58
BT-33	Tien (Branch Ben Tre)	5	2018-05-10T09:01	Soleidae	1	4.91
BT-34	Tien (Branch Ben Tre)	5	2018-05-10T09:55	Cyprinidae	1	5.68
BT-34	Tien (Branch Ben Tre)	5	2018-05-10T09:55	Engraulidae	1	9.32
BT-34	Tien (Branch Ben Tre)	5	2018-05-10T09:55	Pangasiidae	1	25.8
BT-34	Tien (Branch Ben Tre)	5	2018-05-10T09:55	Plotosidae	5	204.6
BT-34	Tien (Branch Ben Tre)	5	2018-05-10T09:55	Polynemidae	10	80.11
BT-34	Tien (Branch Ben Tre)	5	2018-05-10T09:55	Sciaenidae	1	7.73
BT-35	Tien (Branch Ben Tre)	5	2018-05-10T10:40	Akysidae	2	1.58
BT-35	Tien (Branch Ben Tre)	5	2018-05-10T10:40	Ariidae	2	6.13
BT-35	Tien (Branch Ben Tre)	5	2018-05-10T10:40	Batrachoididae	2	33.38
BT-35	Tien (Branch Ben Tre)	5	2018-05-10T10:40	Cyprinidae	10	544.52
BT-35	Tien (Branch Ben Tre)	5	2018-05-10T10:40	Eleotridae	1	0.64
BT-35	Tien (Branch Ben Tre)	5	2018-05-10T10:40	Engraulidae	1	5.94
BT-35	Tien (Branch Ben Tre)	5	2018-05-10T10:40	Plotosidae	3	11.52
BT-35	Tien (Branch Ben Tre)	5	2018-05-10T10:40	Polynemidae	27	226.98
BT-35	Tien (Branch Ben Tre)	5	2018-05-10T10:40	Sciaenidae	1	7.73
HL-36	Tien (Branch Ham Luong)	13	2018-05-11T10:11	Akysidae	8	8.77
HL-36	Tien (Branch Ham Luong)	13	2018-05-11T10:11	Ambassidae	3	128.86
HL-36	Tien (Branch Ham Luong)	13	2018-05-11T10:11	Ariidae	142	1216.91
HL-36	Tien (Branch Ham Luong)	13	2018-05-11T10:11	Cynoglossidae	10	80.58
HL-36	Tien (Branch Ham Luong)	13	2018-05-11T10:11	Cyprinidae	1	24.01
HL-36	Tien (Branch Ham Luong)	13	2018-05-11T10:11	Eleotridae	1	1.31
HL-36	Tien (Branch Ham Luong)	13	2018-05-11T10:11	Engraulidae	46	74.25
HL-36	Tien (Branch Ham Luong)	13	2018-05-11T10:11	Pangasiidae	2	11.71
HL-36	Tien (Branch Ham Luong)	13	2018-05-11T10:11	Polynemidae	240	644.57
HL-36	Tien (Branch Ham Luong)	13	2018-05-11T10:11	Soleidae	2	4.16
M1-37	Tien (Branch My Tho)	12	2018-05-11T10:55	Akysidae	5	4.98
M1-37	Tien (Branch My Tho)	12	2018-05-11T10:55	Ambassidae	8	234.03
M1-37	Tien (Branch My Tho)	12	2018-05-11T10:55	Ariidae	102	617.17
M1-37	Tien (Branch My Tho)	12	2018-05-11T10:55	Cynoglossidae	1	14.99
M1-37	Tien (Branch My Tho)	12	2018-05-11T10:55	Engraulidae	70	151.85
M1-37	Tien (Branch My Tho)	12	2018-05-11T10:55	Pangasiidae	2	14.5
M1-37	Tien (Branch My Tho)	12	2018-05-11T10:55	Polynemidae	127	366.38
M1-38	Tien (Branch My Tho)	15	2018-05-11T11:42	Akysidae	17	16.93
M1-38	Tien (Branch My Tho)	15	2018-05-11T11:42	Ambassidae	3	65.1
M1-38	Tien (Branch My Tho)	15	2018-05-11T11:42	Ariidae	1	1.22
M1-38	Tien (Branch My Tho)	15	2018-05-11T11:42	Cynoglossidae	7	27.9
M1-38	Tien (Branch My Tho)	15	2018-05-11T11:42	Engraulidae	34	63.58
M1-38	Tien (Branch My Tho)	15	2018-05-11T11:42	Pangasiidae	2	16.75
M1-38	Tien (Branch My Tho)	15	2018-05-11T11:42	Plotosidae	1	3.61
M1-38	Tien (Branch My Tho)	15	2018-05-11T11:42	Polynemidae	254	874.81
M1-38	Tien (Branch My Tho)	15	2018-05-11T11:42	Sciaenidae	2	3.29
M1-38	Tien (Branch My Tho)	15	2018-05-11T11:42	Soleidae	1	1.37
M1-39	Tien (Branch My Tho)	15	2018-05-11T12:08	Akysidae	48	53.42
M1-39	Tien (Branch My Tho)	15	2018-05-11T12:08	Ambassidae	1	23.16
M1-39	Tien (Branch My Tho)	15	2018-05-11T12:08	Ariidae	20	319.01
M1-39	Tien (Branch My Tho)	15	2018-05-11T12:08	Cynoglossidae	13	59.59
M1-39	Tien (Branch My Tho)	15	2018-05-11T12:08	Cyprinidae	1	128.11
M1-39	Tien (Branch My Tho)	15	2018-05-11T12:08	Eleotridae	3	6.84
M1-39	Tien (Branch My Tho)	15	2018-05-11T12:08	Engraulidae	8	20.33
M1-39	Tien (Branch My Tho)	15	2018-05-11T12:08	Gobiidae	1	83.34
M1-39	Tien (Branch My Tho)	15	2018-05-11T12:08	Pangasiidae	12	206.44
M1-39	Tien (Branch My Tho)	15	2018-05-11T12:08	Polynemidae	290	860.2
M1-39	Tien (Branch My Tho)	15	2018-05-11T12:08	Sciaenidae	3	27.82
M1-39	Tien (Branch My Tho)	15	2018-05-11T12:08	Soleidae	7	4.61
HL-40	Tien (Branch Ham Luong)	5	2018-05-12T08:09	Ambassidae	8	59.48
HL-40	Tien (Branch Ham Luong)	5	2018-05-12T08:09	Ariidae	78	1216.5
HL-40	Tien (Branch Ham Luong)	5	2018-05-12T08:09	Cynoglossidae	2	5.77
HL-40	Tien (Branch Ham Luong)	5	2018-05-12T08:09	Cyprinidae	6	105.9
HL-40	Tien (Branch Ham Luong)	5	2018-05-12T08:09	Engraulidae	43	130.06
HL-40	Tien (Branch Ham Luong)	5	2018-05-12T08:09	Pangasiidae	2	2.92
HL-40	Tien (Branch Ham Luong)	5	2018-05-12T08:09	Polynemidae	61	484.36
HL-40	Tien (Branch Ham Luong)	5	2018-05-12T08:09	Sciaenidae	18	30.67
HL-41	Tien (Branch Ham Luong)	12	2018-05-12T08:34	Akysidae	1	1.02
HL-41	Tien (Branch Ham Luong)	12	2018-05-12T08:34	Ambassidae	4	54.86
HL-41	Tien (Branch Ham Luong)	12	2018-05-12T08:34	Ariidae	92	1340.9
HL-41	Tien (Branch Ham Luong)	12	2018-05-12T08:34	Cynoglossidae	6	52.08
HL-41	Tien (Branch Ham Luong)	12	2018-05-12T08:34	Eleotridae	1	0.36
HL-41	Tien (Branch Ham Luong)	12	2018-05-12T08:34	Engraulidae	61	183.65
HL-41	Tien (Branch Ham Luong)	12	2018-05-12T08:34	Polynemidae	116	515.34
HL-41	Tien (Branch Ham Luong)	12	2018-05-12T08:34	Sciaenidae	1	0.3
HL-42	Tien (Branch Ham Luong)	0	2018-05-12T09:15	Akysidae	6	5.68
HL-42	Tien (Branch Ham Luong)	0	2018-05-12T09:15	Ambassidae	6	181.28
HL-42	Tien (Branch Ham Luong)	0	2018-05-12T09:15	Ariidae	177	646.4
HL-42	Tien (Branch Ham Luong)	0	2018-05-12T09:15	Cynoglossidae	3	6.85
HL-42	Tien (Branch Ham Luong)	0	2018-05-12T09:15	Eleotridae	1	2.07
HL-42	Tien (Branch Ham Luong)	0	2018-05-12T09:15	Engraulidae	134	309.92
HL-42	Tien (Branch Ham Luong)	0	2018-05-12T09:15	Pangasiidae	21	14.5
HL-42	Tien (Branch Ham Luong)	0	2018-05-12T09:15	Plotosidae	2	26.76
HL-42	Tien (Branch Ham Luong)	0	2018-05-12T09:15	Polynemidae	280	955.23
HL-42	Tien (Branch Ham Luong)	0	2018-05-12T09:15	Soleidae	4	11.14
HL-43	Tien (Branch Ham Luong)	0	2018-05-12T09:48	Akysidae	88	70.49
HL-43	Tien (Branch Ham Luong)	0	2018-05-12T09:48	Ambassidae	2	23.8
HL-43	Tien (Branch Ham Luong)	0	2018-05-12T09:48	Ariidae	33	298.93
HL-43	Tien (Branch Ham Luong)	0	2018-05-12T09:48	Batrachoididae	1	26.92
HL-43	Tien (Branch Ham Luong)	0	2018-05-12T09:48	Engraulidae	37	66.76
HL-43	Tien (Branch Ham Luong)	0	2018-05-12T09:48	Gobiidae	1	55.13
HL-43	Tien (Branch Ham Luong)	0	2018-05-12T09:48	Polynemidae	131	467.53
HL-44	Tien (Branch Ham Luong)	14	2018-05-14T09:30	Ariidae	16	132.59
HL-44	Tien (Branch Ham Luong)	14	2018-05-14T09:30	Engraulidae	11	34.82
HL-44	Tien (Branch Ham Luong)	14	2018-05-14T09:30	Gobiidae	1	0.3
HL-44	Tien (Branch Ham Luong)	14	2018-05-14T09:30	Polynemidae	6	64.5
HL-44	Tien (Branch Ham Luong)	14	2018-05-14T09:30	Sciaenidae	2	13.6
HL-44	Tien (Branch Ham Luong)	14	2018-05-14T09:30	Siganidae	1	0.49
HL-45	Tien (Branch Ham Luong)	15	2018-05-14T09:53	Ariidae	17	95.07
HL-45	Tien (Branch Ham Luong)	15	2018-05-14T09:53	Engraulidae	25	45.74
HL-45	Tien (Branch Ham Luong)	15	2018-05-14T09:53	Gobiidae	1	29.28
HL-45	Tien (Branch Ham Luong)	15	2018-05-14T09:53	Polynemidae	14	173.75
HL-46	Tien (Branch Ham Luong)	13	2018-05-14T12:02	Ariidae	26	665.21
HL-46	Tien (Branch Ham Luong)	13	2018-05-14T12:02	Engraulidae	92	325.92
HL-46	Tien (Branch Ham Luong)	13	2018-05-14T12:02	Mastacembelidae	1	34.59
HL-46	Tien (Branch Ham Luong)	13	2018-05-14T12:02	Polynemidae	12	115.1
HL-46	Tien (Branch Ham Luong)	13	2018-05-14T12:02	Sciaenidae	8	51.21
HL-47	Tien (Branch Ham Luong)	13	2018-05-14T12:29	Ariidae	76	1031.75
HL-47	Tien (Branch Ham Luong)	13	2018-05-14T12:29	Engraulidae	119	296.02
HL-47	Tien (Branch Ham Luong)	13	2018-05-14T12:29	Polynemidae	8	114.99
HL-47	Tien (Branch Ham Luong)	13	2018-05-14T12:29	Sciaenidae	4	13.17
HL-48	Tien (Branch Ham Luong)	14	2018-05-15T07:17	Ariidae	64	645.14
HL-48	Tien (Branch Ham Luong)	14	2018-05-15T07:17	Engraulidae	109	281.78
HL-48	Tien (Branch Ham Luong)	14	2018-05-15T07:17	Plotosidae	2	8.64
HL-48	Tien (Branch Ham Luong)	14	2018-05-15T07:17	Polynemidae	21	353.22
HL-48	Tien (Branch Ham Luong)	14	2018-05-15T07:17	Sciaenidae	18	125.3
HL-49	Tien (Branch Ham Luong)	15	2018-05-15T08:05	Ariidae	52	570.43
HL-49	Tien (Branch Ham Luong)	15	2018-05-15T08:05	Engraulidae	28	74.46
HL-49	Tien (Branch Ham Luong)	15	2018-05-15T08:05	Pangasiidae	1	31.69
HL-49	Tien (Branch Ham Luong)	15	2018-05-15T08:05	Plotosidae	1	15.47
HL-49	Tien (Branch Ham Luong)	15	2018-05-15T08:05	Polynemidae	9	275.59
HL-49	Tien (Branch Ham Luong)	15	2018-05-15T08:05	Sciaenidae	8	58.41
HL-50	Tien (Branch Ham Luong)	14	2018-05-15T08:44	Ariidae	50	598.76
HL-50	Tien (Branch Ham Luong)	14	2018-05-15T08:44	Cyprinidae	1	70.27
HL-50	Tien (Branch Ham Luong)	14	2018-05-15T08:44	Engraulidae	71	196.84
HL-50	Tien (Branch Ham Luong)	14	2018-05-15T08:44	Polynemidae	9	208.47
HL-50	Tien (Branch Ham Luong)	14	2018-05-15T08:44	Sciaenidae	13	85.39
HL-51	Tien (Branch Ham Luong)	13	2018-05-15T09:12	Ariidae	74	793
HL-51	Tien (Branch Ham Luong)	13	2018-05-15T09:12	Engraulidae	4	12.61
HL-51	Tien (Branch Ham Luong)	13	2018-05-15T09:12	Plotosidae	2	21.75
HL-51	Tien (Branch Ham Luong)	13	2018-05-15T09:12	Polynemidae	3	59.51
HL-51	Tien (Branch Ham Luong)	13	2018-05-15T09:12	Sciaenidae	12	70.15
HL-51	Tien (Branch Ham Luong)	13	2018-05-15T09:12	Soleidae	1	1.3
HL-52	Tien (Branch Ham Luong)	13	2018-05-17T09:02	Ariidae	27	402.03
HL-52	Tien (Branch Ham Luong)	13	2018-05-17T09:02	Batrachoididae	1	20.42
HL-52	Tien (Branch Ham Luong)	13	2018-05-17T09:02	Engraulidae	12	97.11
HL-52	Tien (Branch Ham Luong)	13	2018-05-17T09:02	Gobiidae	1	12.5
HL-52	Tien (Branch Ham Luong)	13	2018-05-17T09:02	Plotosidae	1	56.12
HL-52	Tien (Branch Ham Luong)	13	2018-05-17T09:02	Polynemidae	5	96.05
HL-52	Tien (Branch Ham Luong)	13	2018-05-17T09:02	Sciaenidae	2	23.06
HL-53	Tien (Branch Ham Luong)	14	2018-05-17T09:34	Ariidae	4	65.19
HL-53	Tien (Branch Ham Luong)	14	2018-05-17T09:34	Batrachoididae	1	9.4
HL-53	Tien (Branch Ham Luong)	14	2018-05-17T09:34	Cynoglossidae	1	9.42
HL-53	Tien (Branch Ham Luong)	14	2018-05-17T09:34	Engraulidae	14	106.84
HL-53	Tien (Branch Ham Luong)	14	2018-05-17T09:34	Polynemidae	6	177.19
HL-53	Tien (Branch Ham Luong)	14	2018-05-17T09:34	Sciaenidae	7	16.98
HL-54	Tien (Branch Ham Luong)	8	2018-05-17T10:12	Ariidae	15	614.29
HL-54	Tien (Branch Ham Luong)	8	2018-05-17T10:12	Engraulidae	55	222.98
HL-54	Tien (Branch Ham Luong)	8	2018-05-17T10:12	Muraenesocidae	2	126.09
HL-54	Tien (Branch Ham Luong)	8	2018-05-17T10:12	Polynemidae	4	29.12
HL-54	Tien (Branch Ham Luong)	8	2018-05-17T10:12	Sciaenidae	17	40.69
HL-55	Tien (Branch Ham Luong)	3	2018-05-17T11:10	Ariidae	9	155.96
HL-55	Tien (Branch Ham Luong)	3	2018-05-17T11:10	Cynoglossidae	1	8.06
HL-55	Tien (Branch Ham Luong)	3	2018-05-17T11:10	Drepaneidae	1	2.45
HL-55	Tien (Branch Ham Luong)	3	2018-05-17T11:10	Engraulidae	391	2147.75
HL-55	Tien (Branch Ham Luong)	3	2018-05-17T11:10	Gobiidae	1	1.55
HL-55	Tien (Branch Ham Luong)	3	2018-05-17T11:10	Plotosidae	2	104.12
HL-55	Tien (Branch Ham Luong)	3	2018-05-17T11:10	Polynemidae	5	106
HL-55	Tien (Branch Ham Luong)	3	2018-05-17T11:10	Sciaenidae	23	97.57
HL-55	Tien (Branch Ham Luong)	3	2018-05-17T11:10	Soleidae	1	4.39
S-56	Estuary seaside	4	2018-05-18T09:02	Ariidae	3	105.08
S-56	Estuary seaside	4	2018-05-18T09:02	Drepaneidae	9	33.45
S-56	Estuary seaside	4	2018-05-18T09:02	Eleotridae	2	6.3
S-56	Estuary seaside	4	2018-05-18T09:02	Engraulidae	8	48.74
S-56	Estuary seaside	4	2018-05-18T09:02	Plotosidae	1	11.86
S-56	Estuary seaside	4	2018-05-18T09:02	Polynemidae	1	2.31
S-56	Estuary seaside	4	2018-05-18T09:02	Sciaenidae	18	54.49
S-56	Estuary seaside	4	2018-05-18T09:02	Siganidae	3	8.55
S-57	Estuary seaside	4	2018-05-18T09:37	Cynoglossidae	1	3.35
S-57	Estuary seaside	4	2018-05-18T09:37	Engraulidae	10	89.22
S-57	Estuary seaside	4	2018-05-18T09:37	Gobiidae	3	25.58
S-57	Estuary seaside	4	2018-05-18T09:37	Polynemidae	13	330.28
S-57	Estuary seaside	4	2018-05-18T09:37	Scatophagidae	1	26.02
S-57	Estuary seaside	4	2018-05-18T09:37	Sciaenidae	85	166.35
S-57	Estuary seaside	4	2018-05-18T09:37	Siganidae	2	6.04
S-57	Estuary seaside	4	2018-05-18T09:37	Synodontidae	3	1.36
S-58	Estuary seaside	3	2018-05-18T10:16	Clupeidae	2	5.55
S-58	Estuary seaside	3	2018-05-18T10:16	Ambassidae	1	2.5
S-58	Estuary seaside	3	2018-05-18T10:16	Cynoglossidae	11	49.86
S-58	Estuary seaside	3	2018-05-18T10:16	Drepaneidae	4	9.86
S-58	Estuary seaside	3	2018-05-18T10:16	Engraulidae	9	34.58
S-58	Estuary seaside	3	2018-05-18T10:16	Leiognathidae	5	3.31
S-58	Estuary seaside	3	2018-05-18T10:16	Lobotidae	1	12.38
S-58	Estuary seaside	3	2018-05-18T10:16	Mugilidae	1	49.09
S-58	Estuary seaside	3	2018-05-18T10:16	Polynemidae	3	24.61
S-58	Estuary seaside	3	2018-05-18T10:16	Sciaenidae	29	67.93
S-58	Estuary seaside	3	2018-05-18T10:16	Siganidae	2	3.26
S-58	Estuary seaside	3	2018-05-18T10:16	Sillaginidae	6	10.39
S-59	Estuary seaside	4	2018-05-18T11:21	Clupeidae	2	2.73
S-59	Estuary seaside	4	2018-05-18T11:21	Cynoglossidae	14	220.48
S-59	Estuary seaside	4	2018-05-18T11:21	Drepaneidae	2	2.33
S-59	Estuary seaside	4	2018-05-18T11:21	Engraulidae	2	8.24
S-59	Estuary seaside	4	2018-05-18T11:21	Leiognathidae	36	23.43
S-59	Estuary seaside	4	2018-05-18T11:21	Mugilidae	9	97.65
S-59	Estuary seaside	4	2018-05-18T11:21	Polynemidae	3	31.47
S-59	Estuary seaside	4	2018-05-18T11:21	Pristigasteridae	3	8.89
S-59	Estuary seaside	4	2018-05-18T11:21	Sciaenidae	166	303.21
S-59	Estuary seaside	4	2018-05-18T11:21	Siganidae	1	0.84
S-59	Estuary seaside	4	2018-05-18T11:21	Sillaginidae	5	9.13
HL-60	Tien (Branch Ham Luong)	11	2018-05-19T09:08	Ariidae	73	626.31
HL-60	Tien (Branch Ham Luong)	11	2018-05-19T09:08	Cynoglossidae	2	6.7
HL-60	Tien (Branch Ham Luong)	11	2018-05-19T09:08	Engraulidae	72	248.1
HL-60	Tien (Branch Ham Luong)	11	2018-05-19T09:08	Polynemidae	37	471.97
HL-60	Tien (Branch Ham Luong)	11	2018-05-19T09:08	Sciaenidae	7	38.49
HL-61	Tien (Branch Ham Luong)	10	2018-05-19T09:49	Ariidae	37	202.23
HL-61	Tien (Branch Ham Luong)	10	2018-05-19T09:49	Cynoglossidae	1	3.49
HL-61	Tien (Branch Ham Luong)	10	2018-05-19T09:49	Engraulidae	35	122.72
HL-61	Tien (Branch Ham Luong)	10	2018-05-19T09:49	Polynemidae	10	145.52
HL-61	Tien (Branch Ham Luong)	10	2018-05-19T09:49	Sciaenidae	8	28.24
HL-61	Tien (Branch Ham Luong)	10	2018-05-19T09:49	Soleidae	3	1.96
HL-62	Tien (Branch Ham Luong)	8	2018-05-19T10:25	Ariidae	5	40.56
HL-62	Tien (Branch Ham Luong)	8	2018-05-19T10:25	Cynoglossidae	1	3.13
HL-62	Tien (Branch Ham Luong)	8	2018-05-19T10:25	Engraulidae	33	70.72
HL-62	Tien (Branch Ham Luong)	8	2018-05-19T10:25	Gobiidae	1	18
HL-62	Tien (Branch Ham Luong)	8	2018-05-19T10:25	Polynemidae	4	51.02
HL-62	Tien (Branch Ham Luong)	8	2018-05-19T10:25	Sciaenidae	3	16.22
HL-62	Tien (Branch Ham Luong)	8	2018-05-19T10:25	Siganidae	2	1.87
HL-63	Tien (Branch Ham Luong)	12	2018-05-19T11:09	Ariidae	35	484.22
HL-63	Tien (Branch Ham Luong)	12	2018-05-19T11:09	Engraulidae	55	266.43
HL-63	Tien (Branch Ham Luong)	12	2018-05-19T11:09	Gobiidae	1	3.5
HL-63	Tien (Branch Ham Luong)	12	2018-05-19T11:09	Polynemidae	10	97.23
HL-63	Tien (Branch Ham Luong)	12	2018-05-19T11:09	Sciaenidae	2	1.42
BL-64	Tien (Branch Ba Lai)	2	2018-05-21T10:32	Ambassidae	1	1.72
BL-64	Tien (Branch Ba Lai)	2	2018-05-21T10:32	Ariidae	90	683.68
BL-64	Tien (Branch Ba Lai)	2	2018-05-21T10:32	Eleotridae	3	9.09
BL-64	Tien (Branch Ba Lai)	2	2018-05-21T10:32	Engraulidae	7	31.85
BL-64	Tien (Branch Ba Lai)	2	2018-05-21T10:32	Gobiidae	1	11.13
BL-64	Tien (Branch Ba Lai)	2	2018-05-21T10:32	Polynemidae	228	2114.37
BL-64	Tien (Branch Ba Lai)	2	2018-05-21T10:32	Sciaenidae	8	105.35
BL-65	Tien (Branch Ba Lai)	4	2018-05-21T11:14	Ambassidae	1	7.59
BL-65	Tien (Branch Ba Lai)	4	2018-05-21T11:14	Ariidae	2	1.57
BL-65	Tien (Branch Ba Lai)	4	2018-05-21T11:14	Engraulidae	7	50.08
BL-65	Tien (Branch Ba Lai)	4	2018-05-21T11:14	Polynemidae	67	660.53
BL-65	Tien (Branch Ba Lai)	4	2018-05-21T11:14	Sciaenidae	18	140.67
BL-65	Tien (Branch Ba Lai)	4	2018-05-21T11:14	Soleidae	1	4.31
BL-66	Tien (Branch Ba Lai)	4	2018-05-21T12:00	Ambassidae	1	27.05
BL-66	Tien (Branch Ba Lai)	4	2018-05-21T12:00	Ariidae	3	2.41
BL-66	Tien (Branch Ba Lai)	4	2018-05-21T12:00	Engraulidae	57	239.89
BL-66	Tien (Branch Ba Lai)	4	2018-05-21T12:00	Plotosidae	1	6.84
BL-66	Tien (Branch Ba Lai)	4	2018-05-21T12:00	Polynemidae	42	394.95
BL-66	Tien (Branch Ba Lai)	4	2018-05-21T12:00	Sciaenidae	10	318.32
BL-67	Tien (Branch Ba Lai)	4	2018-05-21T12:27	Ambassidae	1	9.44
BL-67	Tien (Branch Ba Lai)	4	2018-05-21T12:27	Ariidae	42	230.54
BL-67	Tien (Branch Ba Lai)	4	2018-05-21T12:27	Engraulidae	59	209.87
BL-67	Tien (Branch Ba Lai)	4	2018-05-21T12:27	Plotosidae	1	7.58
BL-67	Tien (Branch Ba Lai)	4	2018-05-21T12:27	Polynemidae	60	632.68
BL-67	Tien (Branch Ba Lai)	4	2018-05-21T12:27	Sciaenidae	11	74.32
BL-67	Tien (Branch Ba Lai)	4	2018-05-21T12:27	Soleidae	3	1.9
BL-68	Tien (Branch Ba Lai)	8	2018-05-23T08:05	Ariidae	501	642.68
BL-68	Tien (Branch Ba Lai)	8	2018-05-23T08:05	Engraulidae	40	122.37
BL-68	Tien (Branch Ba Lai)	8	2018-05-23T08:05	Polynemidae	17	207.81
BL-68	Tien (Branch Ba Lai)	8	2018-05-23T08:05	Sciaenidae	17	30.76
BL-68	Tien (Branch Ba Lai)	8	2018-05-23T08:05	Soleidae	1	10.13
BL-69	Tien (Branch Ba Lai)	8	2018-05-23T09:08	Ariidae	9	109.24
BL-69	Tien (Branch Ba Lai)	8	2018-05-23T09:08	Cynoglossidae	1	1.27
BL-69	Tien (Branch Ba Lai)	8	2018-05-23T09:08	Polynemidae	3	23.39
BL-69	Tien (Branch Ba Lai)	8	2018-05-23T09:08	Sciaenidae	53	128.16
BL-69	Tien (Branch Ba Lai)	8	2018-05-23T09:08	Siganidae	1	1.25
BL-70	Tien (Branch Ba Lai)	7	2018-05-23T10:06	Ariidae	2	63.75
BL-70	Tien (Branch Ba Lai)	7	2018-05-23T10:06	Cynoglossidae	3	104.81
BL-70	Tien (Branch Ba Lai)	7	2018-05-23T10:06	Gobiidae	2	13.92
BL-70	Tien (Branch Ba Lai)	7	2018-05-23T10:06	Sciaenidae	17	58.76
BL-70	Tien (Branch Ba Lai)	7	2018-05-23T10:06	Synodontidae	1	1.5
BL-71	Tien (Branch Ba Lai)	7	2018-05-23T10:50	Ambassidae	9	31.93
BL-71	Tien (Branch Ba Lai)	7	2018-05-23T10:50	Cynoglossidae	2	69.35
BL-71	Tien (Branch Ba Lai)	7	2018-05-23T10:50	Engraulidae	22	123.84
BL-71	Tien (Branch Ba Lai)	7	2018-05-23T10:50	Gobiidae	1	4.57
BL-71	Tien (Branch Ba Lai)	7	2018-05-23T10:50	Leiognathidae	241	344.61
BL-71	Tien (Branch Ba Lai)	7	2018-05-23T10:50	Plotosidae	6	380
BL-71	Tien (Branch Ba Lai)	7	2018-05-23T10:50	Sciaenidae	12	36.19
BL-71	Tien (Branch Ba Lai)	7	2018-05-23T10:50	Sillaginidae	2	3.85
BL-71	Tien (Branch Ba Lai)	7	2018-05-23T10:50	Tetraodontidae	1	9.28
S-72	Estuary seaside	4	2018-05-24T10:57	Clupeidae	14	2.68
S-72	Estuary seaside	4	2018-05-24T10:57	Carangidae	1	3.6
S-72	Estuary seaside	4	2018-05-24T10:57	Cynoglossidae	5	49.54
S-72	Estuary seaside	4	2018-05-24T10:57	Drepaneidae	3	7.88
S-72	Estuary seaside	4	2018-05-24T10:57	Engraulidae	6	51.02
S-72	Estuary seaside	4	2018-05-24T10:57	Platycephalidae	1	45.62
S-72	Estuary seaside	4	2018-05-24T10:57	Polynemidae	4	60.4
S-72	Estuary seaside	4	2018-05-24T10:57	Sciaenidae	19	65.92
S-72	Estuary seaside	4	2018-05-24T10:57	Soleidae	1	4.28
CD-73	Tien (Branch My Tho)	4	2018-05-24T11:55	Clupeidae	1	0.2
CD-73	Tien (Branch My Tho)	4	2018-05-24T11:55	Ariidae	2	9.47
CD-73	Tien (Branch My Tho)	4	2018-05-24T11:55	Cynoglossidae	4	31.88
CD-73	Tien (Branch My Tho)	4	2018-05-24T11:55	Drepaneidae	6	30.7
CD-73	Tien (Branch My Tho)	4	2018-05-24T11:55	Eleotridae	2	7.82
CD-73	Tien (Branch My Tho)	4	2018-05-24T11:55	Engraulidae	9	56.4
CD-73	Tien (Branch My Tho)	4	2018-05-24T11:55	Gobiidae	1	7.29
CD-73	Tien (Branch My Tho)	4	2018-05-24T11:55	Mugilidae	8	344.21
CD-73	Tien (Branch My Tho)	4	2018-05-24T11:55	Plotosidae	1	44.48
CD-73	Tien (Branch My Tho)	4	2018-05-24T11:55	Polynemidae	8	303.15
CD-73	Tien (Branch My Tho)	4	2018-05-24T11:55	Sciaenidae	24	46.94
CD-73	Tien (Branch My Tho)	4	2018-05-24T11:55	Synodontidae	1	1.16
CD-74	Tien (Branch My Tho)	4	2018-05-24T12:45	Ariidae	1	66.46
CD-74	Tien (Branch My Tho)	4	2018-05-24T12:45	Cynoglossidae	1	4.2
CD-74	Tien (Branch My Tho)	4	2018-05-24T12:45	Drepaneidae	1	48.63
CD-74	Tien (Branch My Tho)	4	2018-05-24T12:45	Eleotridae	1	2.86
CD-74	Tien (Branch My Tho)	4	2018-05-24T12:45	Engraulidae	3	31.01
CD-74	Tien (Branch My Tho)	4	2018-05-24T12:45	Gobiidae	1	0.82
CD-74	Tien (Branch My Tho)	4	2018-05-24T12:45	Leiognathidae	1	1.51
CD-74	Tien (Branch My Tho)	4	2018-05-24T12:45	Mugilidae	6	201.47
CD-74	Tien (Branch My Tho)	4	2018-05-24T12:45	Polynemidae	1	17.21
CD-74	Tien (Branch My Tho)	4	2018-05-24T12:45	Sciaenidae	35	115.49
CD-74	Tien (Branch My Tho)	4	2018-05-24T12:45	Soleidae	1	11.86
CD-75	Tien (Branch My Tho)	4	2018-05-24T13:28	Clupeidae	1	0.2
CD-75	Tien (Branch My Tho)	4	2018-05-24T13:28	Batrachoididae	1	30.3
CD-75	Tien (Branch My Tho)	4	2018-05-24T13:28	Engraulidae	12	71.25
CD-75	Tien (Branch My Tho)	4	2018-05-24T13:28	Gobiidae	1	22.36
CD-75	Tien (Branch My Tho)	4	2018-05-24T13:28	Plotosidae	1	480
CD-75	Tien (Branch My Tho)	4	2018-05-24T13:28	Polynemidae	6	127.98
CD-75	Tien (Branch My Tho)	4	2018-05-24T13:28	Sciaenidae	28	42.04
CD-76	Tien (Branch My Tho)	9	2018-05-25T08:31	Ariidae	71	496.08
CD-76	Tien (Branch My Tho)	9	2018-05-25T08:31	Engraulidae	4	7.82
CD-76	Tien (Branch My Tho)	9	2018-05-25T08:31	Polynemidae	16	289.21
CD-76	Tien (Branch My Tho)	9	2018-05-25T08:31	Sciaenidae	1	0.92
CD-77	Tien (Branch My Tho)	9	2018-05-25T09:29	Ariidae	67	177.8
CD-77	Tien (Branch My Tho)	9	2018-05-25T09:29	Engraulidae	16	26.38
CD-77	Tien (Branch My Tho)	9	2018-05-25T09:29	Plotosidae	1	48.4
CD-77	Tien (Branch My Tho)	9	2018-05-25T09:29	Polynemidae	15	125.67
CD-77	Tien (Branch My Tho)	9	2018-05-25T09:29	Sciaenidae	7	16.9
CD-78	Tien (Branch My Tho)	12	2018-05-25T10:26	Ariidae	108	1204.75
CD-78	Tien (Branch My Tho)	12	2018-05-25T10:26	Batrachoididae	1	9.62
CD-78	Tien (Branch My Tho)	12	2018-05-25T10:26	Engraulidae	315	1027.94
CD-78	Tien (Branch My Tho)	12	2018-05-25T10:26	Gobiidae	1	22.12
CD-78	Tien (Branch My Tho)	12	2018-05-25T10:26	Polynemidae	126	88.26
CD-78	Tien (Branch My Tho)	12	2018-05-25T10:26	Sciaenidae	6	43.65
CD-79	Tien (Branch My Tho)	13	2018-05-25T11:33	Ariidae	2	25
CD-79	Tien (Branch My Tho)	13	2018-05-25T11:33	Engraulidae	3	7.43
CD-79	Tien (Branch My Tho)	13	2018-05-25T11:33	Pangasiidae	1	12.75
CD-79	Tien (Branch My Tho)	13	2018-05-25T11:33	Polynemidae	8	106.07
C1-80	Tien (Branch Co Chien)	9	2018-06-05T10:20	Ariidae	4	22.4
C1-80	Tien (Branch Co Chien)	9	2018-06-05T10:20	Engraulidae	1	5.88
C1-80	Tien (Branch Co Chien)	9	2018-06-05T10:20	Pangasiidae	4	0.61
C1-80	Tien (Branch Co Chien)	9	2018-06-05T10:20	Plotosidae	1	15.95
C1-80	Tien (Branch Co Chien)	9	2018-06-05T10:20	Polynemidae	66	249.51
C1-81	Tien (Branch Co Chien)	0	2018-06-05T11:10	Ariidae	21	350.17
C1-81	Tien (Branch Co Chien)	0	2018-06-05T11:10	Callionymidae	1	1.31
C1-81	Tien (Branch Co Chien)	0	2018-06-05T11:10	Engraulidae	1	3.16
C1-81	Tien (Branch Co Chien)	0	2018-06-05T11:10	Lobotidae	1	28.01
C1-81	Tien (Branch Co Chien)	0	2018-06-05T11:10	Pangasiidae	3	2.17
C1-81	Tien (Branch Co Chien)	0	2018-06-05T11:10	Polynemidae	25	153.2
C1-82	Tien (Branch Co Chien)	4	2018-06-05T11:50	Ariidae	10	108.04
C1-82	Tien (Branch Co Chien)	4	2018-06-05T11:50	Cynoglossidae	1	4.03
C1-82	Tien (Branch Co Chien)	4	2018-06-05T11:50	Polynemidae	93	219.66
C1-83	Tien (Branch Co Chien)	6	2018-06-05T12:27	Ariidae	1	20.23
C1-83	Tien (Branch Co Chien)	6	2018-06-05T12:27	Pangasiidae	2	12
C1-83	Tien (Branch Co Chien)	6	2018-06-05T12:27	Polynemidae	42	131.86
C1-84	Tien (Branch Co Chien)	12	2018-06-07T07:47	Ariidae	34	300.49
C1-84	Tien (Branch Co Chien)	12	2018-06-07T07:47	Engraulidae	5	21.2
C1-84	Tien (Branch Co Chien)	12	2018-06-07T07:47	Gobiidae	1	0.09
C1-84	Tien (Branch Co Chien)	12	2018-06-07T07:47	Pangasiidae	1	0.12
C1-84	Tien (Branch Co Chien)	12	2018-06-07T07:47	Plotosidae	4	31.1
C1-84	Tien (Branch Co Chien)	12	2018-06-07T07:47	Polynemidae	90	361.31
C1-85	Tien (Branch Co Chien)	0	2018-06-07T08:18	Ariidae	171	3201.13
C1-85	Tien (Branch Co Chien)	0	2018-06-07T08:18	Engraulidae	8	63.23
C1-85	Tien (Branch Co Chien)	0	2018-06-07T08:18	Pangasiidae	3	74.22
C1-85	Tien (Branch Co Chien)	0	2018-06-07T08:18	Polynemidae	83	649.67
C1-85	Tien (Branch Co Chien)	0	2018-06-07T08:18	Sciaenidae	3	9.97
C1-86	Tien (Branch Co Chien)	0	2018-06-07T08:58	Akysidae	2	1.77
C1-86	Tien (Branch Co Chien)	0	2018-06-07T08:58	Ariidae	119	1586.32
C1-86	Tien (Branch Co Chien)	0	2018-06-07T08:58	Cyprinidae	1	86.67
C1-86	Tien (Branch Co Chien)	0	2018-06-07T08:58	Engraulidae	2	20.86
C1-86	Tien (Branch Co Chien)	0	2018-06-07T08:58	Pangasiidae	2	23.58
C1-86	Tien (Branch Co Chien)	0	2018-06-07T08:58	Plotosidae	5	51.46
C1-86	Tien (Branch Co Chien)	0	2018-06-07T08:58	Polynemidae	130	601.07
C1-86	Tien (Branch Co Chien)	0	2018-06-07T08:58	Sciaenidae	4	27.32
C1-87	Tien (Branch Co Chien)	0	2018-06-07T09:30	Ariidae	67	962.21
C1-87	Tien (Branch Co Chien)	0	2018-06-07T09:30	Engraulidae	1	5.77
C1-87	Tien (Branch Co Chien)	0	2018-06-07T09:30	Pangasiidae	3	76.34
C1-87	Tien (Branch Co Chien)	0	2018-06-07T09:30	Plotosidae	4	184.37
C1-87	Tien (Branch Co Chien)	0	2018-06-07T09:30	Polynemidae	26	147.83
C1-87	Tien (Branch Co Chien)	0	2018-06-07T09:30	Sciaenidae	2	14.18
CH-88	Tien (Branch Co Chien)	3	2018-06-09T09:02	Clupeidae	26	62.27
CH-88	Tien (Branch Co Chien)	3	2018-06-09T09:02	Ambassidae	4	8.78
CH-88	Tien (Branch Co Chien)	3	2018-06-09T09:02	Ariidae	3	5.57
CH-88	Tien (Branch Co Chien)	3	2018-06-09T09:02	Carangidae	1	10.35
CH-88	Tien (Branch Co Chien)	3	2018-06-09T09:02	Cynoglossidae	1	5.17
CH-88	Tien (Branch Co Chien)	3	2018-06-09T09:02	Eleotridae	3	12.44
CH-88	Tien (Branch Co Chien)	3	2018-06-09T09:02	Engraulidae	51	78.76
CH-88	Tien (Branch Co Chien)	3	2018-06-09T09:02	Gobiidae	1	3.46
CH-88	Tien (Branch Co Chien)	3	2018-06-09T09:02	Plotosidae	3	810
CH-88	Tien (Branch Co Chien)	3	2018-06-09T09:02	Polynemidae	3	94.42
CH-88	Tien (Branch Co Chien)	3	2018-06-09T09:02	Scatophagidae	1	31.91
CH-88	Tien (Branch Co Chien)	3	2018-06-09T09:02	Sciaenidae	6	23.8
CH-88	Tien (Branch Co Chien)	3	2018-06-09T09:02	Siganidae	1	2.26
CH-88	Tien (Branch Co Chien)	3	2018-06-09T09:02	Sphyraenidae	1	12.45
CH-89	Tien (Branch Co Chien)	4	2018-06-09T09:51	Clupeidae	1	3.14
CH-89	Tien (Branch Co Chien)	4	2018-06-09T09:51	Ariidae	15	465.2
CH-89	Tien (Branch Co Chien)	4	2018-06-09T09:51	Cynoglossidae	4	75.47
CH-89	Tien (Branch Co Chien)	4	2018-06-09T09:51	Eleotridae	4	7.86
CH-89	Tien (Branch Co Chien)	4	2018-06-09T09:51	Engraulidae	5	12.27
CH-89	Tien (Branch Co Chien)	4	2018-06-09T09:51	Plotosidae	1	95.82
CH-89	Tien (Branch Co Chien)	4	2018-06-09T09:51	Polynemidae	3	22.44
CH-89	Tien (Branch Co Chien)	4	2018-06-09T09:51	Sciaenidae	35	94.79
CH-90	Tien (Branch Co Chien)	11	2018-06-09T10:44	Ariidae	46	789.77
CH-90	Tien (Branch Co Chien)	11	2018-06-09T10:44	Engraulidae	5	32.35
CH-90	Tien (Branch Co Chien)	11	2018-06-09T10:44	Plotosidae	4	1011.4
CH-90	Tien (Branch Co Chien)	11	2018-06-09T10:44	Polynemidae	55	475.68
CH-90	Tien (Branch Co Chien)	11	2018-06-09T10:44	Sciaenidae	25	153.59
CH-90	Tien (Branch Co Chien)	11	2018-06-09T10:44	Siganidae	1	1.1
CH-91	Tien (Branch Co Chien)	10	2018-06-09T11:36	Ariidae	7	27.32
CH-91	Tien (Branch Co Chien)	10	2018-06-09T11:36	Engraulidae	48	285.12
CH-91	Tien (Branch Co Chien)	10	2018-06-09T11:36	Polynemidae	30	219.7
CH-91	Tien (Branch Co Chien)	10	2018-06-09T11:36	Sciaenidae	10	119.83
CH-91	Tien (Branch Co Chien)	10	2018-06-09T11:36	Synodontidae	10	103.96
S-92	Estuary seaside	3	2018-06-10T08:42	Clupeidae	4	8.35
S-92	Estuary seaside	3	2018-06-10T08:42	Carangidae	1	0.77
S-92	Estuary seaside	3	2018-06-10T08:42	Cynoglossidae	20	296.23
S-92	Estuary seaside	3	2018-06-10T08:42	Engraulidae	1	0.38
S-92	Estuary seaside	3	2018-06-10T08:42	Leiognathidae	3	2.74
S-92	Estuary seaside	3	2018-06-10T08:42	Megalopidae	1	137.97
S-92	Estuary seaside	3	2018-06-10T08:42	Mugilidae	50	1746.35
S-92	Estuary seaside	3	2018-06-10T08:42	Polynemidae	1	21.95
S-92	Estuary seaside	3	2018-06-10T08:42	Pristigasteridae	1	2.85
S-92	Estuary seaside	3	2018-06-10T08:42	Sciaenidae	50	165.41
S-92	Estuary seaside	3	2018-06-10T08:42	Sillaginidae	2	7.54
S-93	Estuary seaside	3	2018-06-10T09:06	Ambassidae	1	2.81
S-93	Estuary seaside	3	2018-06-10T09:06	Carangidae	1	1.38
S-93	Estuary seaside	3	2018-06-10T09:06	Cynoglossidae	33	307.39
S-93	Estuary seaside	3	2018-06-10T09:06	Engraulidae	1	0.42
S-93	Estuary seaside	3	2018-06-10T09:06	Leiognathidae	1	0.24
S-93	Estuary seaside	3	2018-06-10T09:06	Mugilidae	1	11.4
S-93	Estuary seaside	3	2018-06-10T09:06	Polynemidae	1	16.47
S-93	Estuary seaside	3	2018-06-10T09:06	Sciaenidae	32	137.98
S-93	Estuary seaside	3	2018-06-10T09:06	Sillaginidae	50	175.15
CH-94	Tien (Branch Co Chien)	3	2018-06-10T10:13	Ambassidae	1	3.68
CH-94	Tien (Branch Co Chien)	3	2018-06-10T10:13	Ariidae	8	17.67
CH-94	Tien (Branch Co Chien)	3	2018-06-10T10:13	Carangidae	1	3.76
CH-94	Tien (Branch Co Chien)	3	2018-06-10T10:13	Cynoglossidae	4	18.13
CH-94	Tien (Branch Co Chien)	3	2018-06-10T10:13	Engraulidae	5	6.37
CH-94	Tien (Branch Co Chien)	3	2018-06-10T10:13	Gobiidae	1	1.06
CH-94	Tien (Branch Co Chien)	3	2018-06-10T10:13	Leiognathidae	3	4.81
CH-94	Tien (Branch Co Chien)	3	2018-06-10T10:13	Muraenesocidae	1	78.07
CH-94	Tien (Branch Co Chien)	3	2018-06-10T10:13	Sciaenidae	108	428.96
CH-95	Tien (Branch Co Chien)	3	2018-06-10T10:44	Clupeidae	15	30.7
CH-95	Tien (Branch Co Chien)	3	2018-06-10T10:44	Carangidae	1	0.3
CH-95	Tien (Branch Co Chien)	3	2018-06-10T10:44	Cynoglossidae	14	218.92
CH-95	Tien (Branch Co Chien)	3	2018-06-10T10:44	Dasyatidae	1	72.78
CH-95	Tien (Branch Co Chien)	3	2018-06-10T10:44	Engraulidae	19	57.26
CH-95	Tien (Branch Co Chien)	3	2018-06-10T10:44	Leiognathidae	16	17.78
CH-95	Tien (Branch Co Chien)	3	2018-06-10T10:44	Mugilidae	21	670.82
CH-95	Tien (Branch Co Chien)	3	2018-06-10T10:44	Polynemidae	1	7.45
CH-95	Tien (Branch Co Chien)	3	2018-06-10T10:44	Pristigasteridae	1	4.8
CH-95	Tien (Branch Co Chien)	3	2018-06-10T10:44	Scatophagidae	1	41.38
CH-95	Tien (Branch Co Chien)	3	2018-06-10T10:44	Sciaenidae	161	601.53
CH-95	Tien (Branch Co Chien)	3	2018-06-10T10:44	Sillaginidae	3	9.48
CH-95	Tien (Branch Co Chien)	3	2018-06-10T10:44	Trichiuridae	1	5.44
CH-96	Tien (Branch Co Chien)	3	2018-06-10T11:41	Clupeidae	57	110.69
CH-96	Tien (Branch Co Chien)	3	2018-06-10T11:41	Ariidae	42	799.25
CH-96	Tien (Branch Co Chien)	3	2018-06-10T11:41	Carangidae	1	0.85
CH-96	Tien (Branch Co Chien)	3	2018-06-10T11:41	Cynoglossidae	2	9.48
CH-96	Tien (Branch Co Chien)	3	2018-06-10T11:41	Engraulidae	8	17.29
CH-96	Tien (Branch Co Chien)	3	2018-06-10T11:41	Leiognathidae	8	9.8
CH-96	Tien (Branch Co Chien)	3	2018-06-10T11:41	Plotosidae	3	700
CH-96	Tien (Branch Co Chien)	3	2018-06-10T11:41	Polynemidae	2	49.72
CH-96	Tien (Branch Co Chien)	3	2018-06-10T11:41	Scatophagidae	2	98.86
CH-96	Tien (Branch Co Chien)	3	2018-06-10T11:41	Sciaenidae	22	66.97
CH-96	Tien (Branch Co Chien)	3	2018-06-10T11:41	Scombridae	1	34.42
CH-96	Tien (Branch Co Chien)	3	2018-06-10T11:41	Synodontidae	1	4.25
H3-97	Hau	0	2019-01-17T07:57	Clupeidae	2	3.78
H3-97	Hau	0	2019-01-17T07:57	Ambassidae	4	31.19
H3-97	Hau	0	2019-01-17T07:57	Ariidae	3	42.42
H3-97	Hau	0	2019-01-17T07:57	Bagridae	1	85.06
H3-97	Hau	0	2019-01-17T07:57	Botiidae	2	30.5
H3-97	Hau	0	2019-01-17T07:57	Callionymidae	4	4.04
H3-97	Hau	0	2019-01-17T07:57	Cynoglossidae	25	115.65
H3-97	Hau	0	2019-01-17T07:57	Cyprinidae	15	181.99
H3-97	Hau	0	2019-01-17T07:57	Eleotridae	14	78.66
H3-97	Hau	0	2019-01-17T07:57	Gobiidae	4	48.8
H3-97	Hau	0	2019-01-17T07:57	Ophichthidae	1	59.16
H3-97	Hau	0	2019-01-17T07:57	Pangasiidae	4	34.02
H3-97	Hau	0	2019-01-17T07:57	Polynemidae	1	6.36
H3-97	Hau	0	2019-01-17T07:57	Siluridae	3	133.45
H3-97	Hau	0	2019-01-17T07:57	Soleidae	8	64.16
H3-98	Hau	0	2019-01-17T08:33	Akysidae	2	0.94
H3-98	Hau	0	2019-01-17T08:33	Callionymidae	6	3.8
H3-98	Hau	0	2019-01-17T08:33	Cynoglossidae	53	253.13
H3-98	Hau	0	2019-01-17T08:33	Cyprinidae	8	50
H3-98	Hau	0	2019-01-17T08:33	Engraulidae	12	85.16
H3-98	Hau	0	2019-01-17T08:33	Pangasiidae	9	28.26
H3-98	Hau	0	2019-01-17T08:33	Sciaenidae	2	1.81
H3-98	Hau	0	2019-01-17T08:33	Soleidae	3	27.7
H3-99	Hau	0	2019-01-17T09:10	Akysidae	1	0.57
H3-99	Hau	0	2019-01-17T09:10	Ambassidae	8	116.42
H3-99	Hau	0	2019-01-17T09:10	Callionymidae	1	1.2
H3-99	Hau	0	2019-01-17T09:10	Cynoglossidae	25	87.06
H3-99	Hau	0	2019-01-17T09:10	Cyprinidae	5	39.69
H3-99	Hau	0	2019-01-17T09:10	Engraulidae	4	37.66
H3-99	Hau	0	2019-01-17T09:10	Pangasiidae	8	11.06
H3-99	Hau	0	2019-01-17T09:10	Polynemidae	35	66.14
H3-99	Hau	0	2019-01-17T09:10	Sciaenidae	1	0.14
H3-99	Hau	0	2019-01-17T09:10	Siluridae	1	4.88
H3-99	Hau	0	2019-01-17T09:10	Soleidae	6	2.99
H3-100	Hau	0	2019-01-17T09:45	Akysidae	2	1.24
H3-100	Hau	0	2019-01-17T09:45	Ambassidae	1	16.26
H3-100	Hau	0	2019-01-17T09:45	Ariidae	7	12.91
H3-100	Hau	0	2019-01-17T09:45	Callionymidae	2	2.39
H3-100	Hau	0	2019-01-17T09:45	Cobitidae	1	1.14
H3-100	Hau	0	2019-01-17T09:45	Cynoglossidae	45	221.42
H3-100	Hau	0	2019-01-17T09:45	Cyprinidae	4	46.74
H3-100	Hau	0	2019-01-17T09:45	Pangasiidae	1	0.29
H3-100	Hau	0	2019-01-17T09:45	Plotosidae	3	10.98
H3-100	Hau	0	2019-01-17T09:45	Polynemidae	32	116.55
H3-100	Hau	0	2019-01-17T09:45	Sciaenidae	2	0.32
H3-100	Hau	0	2019-01-17T09:45	Soleidae	4	11.85
H3-101	Hau	0	2019-01-17T10:24	Ariidae	7	11.94
H3-101	Hau	0	2019-01-17T10:24	Cynoglossidae	29	175.69
H3-101	Hau	0	2019-01-17T10:24	Cyprinidae	1	5.23
H3-101	Hau	0	2019-01-17T10:24	Polynemidae	11	19.89
H3-101	Hau	0	2019-01-17T10:24	Sciaenidae	1	60.3
H3-101	Hau	0	2019-01-17T10:24	Soleidae	2	1.84
H3-102	Hau	0	2019-01-17T11:11	Akysidae	1	1.53
H3-102	Hau	0	2019-01-17T11:11	Ambassidae	1	19.67
H3-102	Hau	0	2019-01-17T11:11	Ariidae	4	239.29
H3-102	Hau	0	2019-01-17T11:11	Cynoglossidae	50	434
H3-102	Hau	0	2019-01-17T11:11	Cyprinidae	2	141.07
H3-102	Hau	0	2019-01-17T11:11	Eleotridae	10	52.05
H3-102	Hau	0	2019-01-17T11:11	Engraulidae	1	0.43
H3-102	Hau	0	2019-01-17T11:11	Gobiidae	2	19.51
H3-102	Hau	0	2019-01-17T11:11	Lobotidae	1	34.18
H3-102	Hau	0	2019-01-17T11:11	Plotosidae	1	13.14
H3-102	Hau	0	2019-01-17T11:11	Polynemidae	61	124.74
H3-102	Hau	0	2019-01-17T11:11	Sciaenidae	2	0.35
H3-102	Hau	0	2019-01-17T11:11	Siluridae	1	62.14
H3-102	Hau	0	2019-01-17T11:11	Soleidae	1	0.44
H3-103	Hau	0	2019-01-18T08:06	Cynoglossidae	29	106.71
H3-103	Hau	0	2019-01-18T08:06	Cyprinidae	21	138.53
H3-103	Hau	0	2019-01-18T08:06	Pangasiidae	328	245.56
H3-103	Hau	0	2019-01-18T08:06	Polynemidae	58	110.48
H3-103	Hau	0	2019-01-18T08:06	Sciaenidae	3	1.99
H3-103	Hau	0	2019-01-18T08:06	Soleidae	1	0.65
H3-104	Hau	0	2019-01-18T08:47	Akysidae	49	29.65
H3-104	Hau	0	2019-01-18T08:47	Ambassidae	1	20.52
H3-104	Hau	0	2019-01-18T08:47	Callionymidae	71	62.61
H3-104	Hau	0	2019-01-18T08:47	Cynoglossidae	102	486.19
H3-104	Hau	0	2019-01-18T08:47	Cyprinidae	41	455.78
H3-104	Hau	0	2019-01-18T08:47	Eleotridae	1	4.82
H3-104	Hau	0	2019-01-18T08:47	Engraulidae	1	11.45
H3-104	Hau	0	2019-01-18T08:47	Polynemidae	69	165.09
H3-104	Hau	0	2019-01-18T08:47	Sciaenidae	1	0.98
H3-104	Hau	0	2019-01-18T08:47	Soleidae	2	4.69
H3-105	Hau	0	2019-01-18T10:06	Akysidae	2	1.62
H3-105	Hau	0	2019-01-18T10:06	Callionymidae	1	1.25
H3-105	Hau	0	2019-01-18T10:06	Cynoglossidae	34	137.86
H3-105	Hau	0	2019-01-18T10:06	Cyprinidae	10	57.68
H3-105	Hau	0	2019-01-18T10:06	Pangasiidae	147	504.04
H3-105	Hau	0	2019-01-18T10:06	Polynemidae	10	24.36
H3-106	Hau	0	2019-01-18T10:32	Ambassidae	2	59.87
H3-106	Hau	0	2019-01-18T10:32	Callionymidae	1	3.48
H3-106	Hau	0	2019-01-18T10:32	Cynoglossidae	2	2.31
H3-106	Hau	0	2019-01-18T10:32	Cyprinidae	1	5
H3-106	Hau	0	2019-01-18T10:32	Pangasiidae	4	4.29
H3-106	Hau	0	2019-01-18T10:32	Polynemidae	1	3.62
H3-106	Hau	0	2019-01-18T10:32	Siluridae	1	4.91
H3-107	Hau	0	2019-01-18T11:02	Cynoglossidae	5	7.74
H3-107	Hau	0	2019-01-18T11:02	Cyprinidae	1	0.3
H3-107	Hau	0	2019-01-18T11:02	Pangasiidae	2	1.62
H3-107	Hau	0	2019-01-18T11:02	Polynemidae	7	7.47
H3-107	Hau	0	2019-01-18T11:02	Soleidae	2	4.48
H3-108	Hau	0	2019-01-19T07:56	Akysidae	4	2.91
H3-108	Hau	0	2019-01-19T07:56	Botiidae	1	3.31
H3-108	Hau	0	2019-01-19T07:56	Cynoglossidae	30	122.61
H3-108	Hau	0	2019-01-19T07:56	Cyprinidae	18	367.01
H3-108	Hau	0	2019-01-19T07:56	Eleotridae	2	9.21
H3-108	Hau	0	2019-01-19T07:56	Pangasiidae	24	24.48
H3-108	Hau	0	2019-01-19T07:56	Polynemidae	12	37.92
H3-108	Hau	0	2019-01-19T07:56	Sciaenidae	1	0.42
H3-108	Hau	0	2019-01-19T07:56	Soleidae	1	5.93
H3-109	Hau	0	2019-01-19T08:27	Akysidae	2	1.54
H3-109	Hau	0	2019-01-19T08:27	Ambassidae	4	84.51
H3-109	Hau	0	2019-01-19T08:27	Botiidae	1	3.39
H3-109	Hau	0	2019-01-19T08:27	Callionymidae	2	4.5
H3-109	Hau	0	2019-01-19T08:27	Cynoglossidae	6	19.11
H3-109	Hau	0	2019-01-19T08:27	Pangasiidae	41	42.4
H3-109	Hau	0	2019-01-19T08:27	Polynemidae	105	189.24
H3-109	Hau	0	2019-01-19T08:27	Siluridae	1	5.57
H3-110	Hau	0	2019-01-19T09:00	Akysidae	1	0.63
H3-110	Hau	0	2019-01-19T09:00	Cynoglossidae	2	9.5
H3-110	Hau	0	2019-01-19T09:00	Cyprinidae	22	516.97
H3-110	Hau	0	2019-01-19T09:00	Eleotridae	1	0.33
H3-110	Hau	0	2019-01-19T09:00	Pangasiidae	1	2.55
H3-110	Hau	0	2019-01-19T09:00	Polynemidae	3	18.22
H3-111	Hau	0	2019-01-19T09:23	Botiidae	1	7.84
H3-111	Hau	0	2019-01-19T09:23	Callionymidae	1	1.04
H3-111	Hau	0	2019-01-19T09:23	Cyprinidae	3	15.8
H3-111	Hau	0	2019-01-19T09:23	Eleotridae	3	12.5
H3-111	Hau	0	2019-01-19T09:23	Pangasiidae	29	31.97
H3-111	Hau	0	2019-01-19T09:23	Polynemidae	1	9.7
H3-112	Hau	0	2019-01-19T10:01	Akysidae	12	8.75
H3-112	Hau	0	2019-01-19T10:01	Callionymidae	7	11.34
H3-112	Hau	0	2019-01-19T10:01	Cynoglossidae	67	192.62
H3-112	Hau	0	2019-01-19T10:01	Cyprinidae	26	344.71
H3-112	Hau	0	2019-01-19T10:01	Eleotridae	3	14.28
H3-112	Hau	0	2019-01-19T10:01	Engraulidae	3	23.09
H3-112	Hau	0	2019-01-19T10:01	Gobiidae	1	3.3
H3-112	Hau	0	2019-01-19T10:01	Pangasiidae	83	98.05
H3-112	Hau	0	2019-01-19T10:01	Plotosidae	1	24.78
H3-112	Hau	0	2019-01-19T10:01	Polynemidae	284	398.93
H3-112	Hau	0	2019-01-19T10:01	Sciaenidae	5	3.06
H3-112	Hau	0	2019-01-19T10:01	Soleidae	3	3.45
H3-113	Hau	0	2019-01-20T09:07	Akysidae	45	20.81
H3-113	Hau	0	2019-01-20T09:07	Callionymidae	1	0.68
H3-113	Hau	0	2019-01-20T09:07	Cynoglossidae	82	272.88
H3-113	Hau	0	2019-01-20T09:07	Cyprinidae	54	407.67
H3-113	Hau	0	2019-01-20T09:07	Sciaenidae	22	22.4
H3-113	Hau	0	2019-01-20T09:07	Soleidae	1	0.48
H3-114	Hau	0	2019-01-20T09:43	Akysidae	47	19.81
H3-114	Hau	0	2019-01-20T09:43	Cynoglossidae	140	535.39
H3-114	Hau	0	2019-01-20T09:43	Cyprinidae	30	442.31
H3-114	Hau	0	2019-01-20T09:43	Pangasiidae	11	6.93
H3-114	Hau	0	2019-01-20T09:43	Polynemidae	6	11.39
H3-114	Hau	0	2019-01-20T09:43	Sciaenidae	34	53.42
H3-115	Hau	0	2019-01-20T10:34	Akysidae	2	0.72
H3-115	Hau	0	2019-01-20T10:34	Callionymidae	1	0.7
H3-115	Hau	0	2019-01-20T10:34	Cynoglossidae	48	156.78
H3-115	Hau	0	2019-01-20T10:34	Cyprinidae	5	250.15
H3-115	Hau	0	2019-01-20T10:34	Eleotridae	7	21.91
H3-115	Hau	0	2019-01-20T10:34	Pangasiidae	62	106.57
H3-115	Hau	0	2019-01-20T10:34	Polynemidae	1	0.86
H3-115	Hau	0	2019-01-20T10:34	Sciaenidae	6	9.05
H3-115	Hau	0	2019-01-20T10:34	Siluridae	1	31.61
H3-116	Hau	0	2019-01-20T11:16	Akysidae	1	1.01
H3-116	Hau	0	2019-01-20T11:16	Cynoglossidae	3	14.16
H3-116	Hau	0	2019-01-20T11:16	Cyprinidae	8	118.55
H3-116	Hau	0	2019-01-20T11:16	Pangasiidae	6	7.19
H3-116	Hau	0	2019-01-20T11:16	Sciaenidae	3	3.33
H3-116	Hau	0	2019-01-20T11:16	Soleidae	3	5.7
H3-117	Hau	0	2019-01-20T11:41	Akysidae	19	9.05
H3-117	Hau	0	2019-01-20T11:41	Cynoglossidae	63	173.57
H3-117	Hau	0	2019-01-20T11:41	Cyprinidae	31	254.37
H3-117	Hau	0	2019-01-20T11:41	Pangasiidae	211	1157.79
H3-117	Hau	0	2019-01-20T11:41	Polynemidae	6	27.97
H3-117	Hau	0	2019-01-20T11:41	Sciaenidae	22	30.3
H3-117	Hau	0	2019-01-20T11:41	Soleidae	3	5.83
H3-118	Hau	0	2019-01-20T12:21	Cynoglossidae	45	211.15
H3-118	Hau	0	2019-01-20T12:21	Cyprinidae	76	916.42
H3-118	Hau	0	2019-01-20T12:21	Eleotridae	10	57
H3-118	Hau	0	2019-01-20T12:21	Pangasiidae	1	0.84
H3-118	Hau	0	2019-01-20T12:21	Polynemidae	1	18.7
H3-118	Hau	0	2019-01-20T12:21	Sciaenidae	2	4.4
H3-118	Hau	0	2019-01-20T12:21	Soleidae	6	22.13
H3-119	Hau	0	2019-01-21T08:00	Akysidae	25	15.38
H3-119	Hau	0	2019-01-21T08:00	Ariidae	1	7.36
H3-119	Hau	0	2019-01-21T08:00	Callionymidae	7	9.38
H3-119	Hau	0	2019-01-21T08:00	Cynoglossidae	65	286.58
H3-119	Hau	0	2019-01-21T08:00	Cyprinidae	2	35.04
H3-119	Hau	0	2019-01-21T08:00	Eleotridae	1	0.76
H3-119	Hau	0	2019-01-21T08:00	Pangasiidae	1746	2123.58
H3-119	Hau	0	2019-01-21T08:00	Plotosidae	1	0.93
H3-119	Hau	0	2019-01-21T08:00	Polynemidae	296	581.4
H3-119	Hau	0	2019-01-21T08:00	Sciaenidae	2	0.83
H3-119	Hau	0	2019-01-21T08:00	Siluridae	1	6.7
H3-119	Hau	0	2019-01-21T08:00	Soleidae	2	5.95
H3-120	Hau	0	2019-01-21T08:26	Akysidae	20	13.67
H3-120	Hau	0	2019-01-21T08:26	Callionymidae	5	8.6
H3-120	Hau	0	2019-01-21T08:26	Cynoglossidae	55	180.58
H3-120	Hau	0	2019-01-21T08:26	Pangasiidae	38	25.07
H3-120	Hau	0	2019-01-21T08:26	Plotosidae	1	4.36
H3-120	Hau	0	2019-01-21T08:26	Polynemidae	72	155.79
H3-120	Hau	0	2019-01-21T08:26	Siluridae	1	38.71
H3-121	Hau	0	2019-01-21T09:00	Clupeidae	47	80.24
H3-121	Hau	0	2019-01-21T09:00	Ambassidae	3	39.84
H3-121	Hau	0	2019-01-21T09:00	Botiidae	1	6.25
H3-121	Hau	0	2019-01-21T09:00	Callionymidae	7	7.14
H3-121	Hau	0	2019-01-21T09:00	Cobitidae	11	46.39
H3-121	Hau	0	2019-01-21T09:00	Cynoglossidae	2	13.45
H3-121	Hau	0	2019-01-21T09:00	Cyprinidae	276	2061.02
H3-121	Hau	0	2019-01-21T09:00	Eleotridae	2	4.64
H3-121	Hau	0	2019-01-21T09:00	Loricariidae	2	700
H3-121	Hau	0	2019-01-21T09:00	Pangasiidae	3	17.58
H3-121	Hau	0	2019-01-21T09:00	Polynemidae	1	2.3
H3-121	Hau	0	2019-01-21T09:00	Sciaenidae	1	2.9
H3-121	Hau	0	2019-01-21T09:00	Soleidae	3	16.53
H3-122	Hau	0	2019-01-21T09:34	Clupeidae	4	7.48
H3-122	Hau	0	2019-01-21T09:34	Akysidae	4	3.45
H3-122	Hau	0	2019-01-21T09:34	Callionymidae	7	4.6
H3-122	Hau	0	2019-01-21T09:34	Cobitidae	1	4.91
H3-122	Hau	0	2019-01-21T09:34	Cynoglossidae	11	32.09
H3-122	Hau	0	2019-01-21T09:34	Cyprinidae	115	1679.46
H3-122	Hau	0	2019-01-21T09:34	Gobiidae	5	55.28
H3-122	Hau	0	2019-01-21T09:34	Polynemidae	7	28.8
H3-122	Hau	0	2019-01-21T09:34	Sciaenidae	5	8.18
H3-122	Hau	0	2019-01-21T09:34	Soleidae	16	23.67
H3-123	Hau	0	2019-01-21T10:15	Clupeidae	1	2.14
H3-123	Hau	0	2019-01-21T10:15	Akysidae	1	0.73
H3-123	Hau	0	2019-01-21T10:15	Callionymidae	1	0.34
H3-123	Hau	0	2019-01-21T10:15	Cynoglossidae	22	77.55
H3-123	Hau	0	2019-01-21T10:15	Cyprinidae	83	964.48
H3-123	Hau	0	2019-01-21T10:15	Gobiidae	3	26.78
H3-123	Hau	0	2019-01-21T10:15	Pangasiidae	203	239.76
H3-123	Hau	0	2019-01-21T10:15	Polynemidae	5	47.89
H3-123	Hau	0	2019-01-21T10:15	Sciaenidae	5	10.55
H3-123	Hau	0	2019-01-21T10:15	Sisoridae	1	4.95
H3-123	Hau	0	2019-01-21T10:15	Soleidae	13	20.92
H3-124	Hau	0	2019-01-21T10:41	Akysidae	1	0.69
H3-124	Hau	0	2019-01-21T10:41	Ambassidae	1	13.59
H3-124	Hau	0	2019-01-21T10:41	Callionymidae	1	0.77
H3-124	Hau	0	2019-01-21T10:41	Cynoglossidae	17	96.32
H3-124	Hau	0	2019-01-21T10:41	Cyprinidae	34	484.41
H3-124	Hau	0	2019-01-21T10:41	Eleotridae	3	22.17
H3-124	Hau	0	2019-01-21T10:41	Pangasiidae	74	63.7
H3-124	Hau	0	2019-01-21T10:41	Polynemidae	3	13.36
H3-124	Hau	0	2019-01-21T10:41	Sciaenidae	10	8.79
H3-124	Hau	0	2019-01-21T10:41	Soleidae	8	11.23
H3-125	Hau	12	2019-02-14T07:45	Ambassidae	1	16.21
H3-125	Hau	12	2019-02-14T07:45	Ariidae	11	356.17
H3-125	Hau	12	2019-02-14T07:45	Callionymidae	3	3.71
H3-125	Hau	12	2019-02-14T07:45	Cynoglossidae	27	108.24
H3-125	Hau	12	2019-02-14T07:45	Cyprinidae	2	49.81
H3-125	Hau	12	2019-02-14T07:45	Eleotridae	1	9.07
H3-125	Hau	12	2019-02-14T07:45	Pangasiidae	11	30.22
H3-125	Hau	12	2019-02-14T07:45	Plotosidae	1	11.97
H3-125	Hau	12	2019-02-14T07:45	Polynemidae	1	48.85
H3-125	Hau	12	2019-02-14T07:45	Sciaenidae	26	143.18
H3-125	Hau	12	2019-02-14T07:45	Siluridae	1	6.95
H3-125	Hau	12	2019-02-14T07:45	Soleidae	4	56.95
H3-126	Hau	16	2019-02-14T08:12	Akysidae	1	0.66
H3-126	Hau	16	2019-02-14T08:12	Ariidae	49	1439.55
H3-126	Hau	16	2019-02-14T08:12	Cynoglossidae	17	120.19
H3-126	Hau	16	2019-02-14T08:12	Eleotridae	1	4.68
H3-126	Hau	16	2019-02-14T08:12	Engraulidae	1	6.57
H3-126	Hau	16	2019-02-14T08:12	Pangasiidae	2	3.36
H3-126	Hau	16	2019-02-14T08:12	Plotosidae	3	15.27
H3-126	Hau	16	2019-02-14T08:12	Polynemidae	8	44.76
H3-126	Hau	16	2019-02-14T08:12	Soleidae	5	70.36
H3-127	Hau	9	2019-02-14T08:38	Ambassidae	1	8.6
H3-127	Hau	9	2019-02-14T08:38	Ariidae	54	1606
H3-127	Hau	9	2019-02-14T08:38	Botiidae	1	8
H3-127	Hau	9	2019-02-14T08:38	Cyprinidae	9	161
H3-127	Hau	9	2019-02-14T08:38	Eleotridae	1	7
H3-127	Hau	9	2019-02-14T08:38	Loricariidae	2	331
H3-127	Hau	9	2019-02-14T08:38	Pangasiidae	43	777
H3-128	Hau	14	2019-02-14T09:17	Akysidae	1	0.94
H3-128	Hau	14	2019-02-14T09:17	Ariidae	125	3368.9
H3-128	Hau	14	2019-02-14T09:17	Cynoglossidae	3	19.85
H3-128	Hau	14	2019-02-14T09:17	Eleotridae	1	5.19
H3-128	Hau	14	2019-02-14T09:17	Pangasiidae	7	90
H3-128	Hau	14	2019-02-14T09:17	Plotosidae	4	30.27
H3-128	Hau	14	2019-02-14T09:17	Polynemidae	3	28.95
H3-128	Hau	14	2019-02-14T09:17	Soleidae	2	32.7
H3-129	Hau	14	2019-02-14T09:43	Akysidae	4	3.05
H3-129	Hau	14	2019-02-14T09:43	Ariidae	55	1590.64
H3-129	Hau	14	2019-02-14T09:43	Callionymidae	5	8.22
H3-129	Hau	14	2019-02-14T09:43	Cynoglossidae	7	55.96
H3-129	Hau	14	2019-02-14T09:43	Cyprinidae	1	14.26
H3-129	Hau	14	2019-02-14T09:43	Pangasiidae	7	65
H3-129	Hau	14	2019-02-14T09:43	Plotosidae	1	24.48
H3-129	Hau	14	2019-02-14T09:43	Polynemidae	10	26.44
H3-130	Hau	12	2019-02-15T07:53	Akysidae	1	0.75
H3-130	Hau	12	2019-02-15T07:53	Ambassidae	1	24
H3-130	Hau	12	2019-02-15T07:53	Cynoglossidae	7	74.17
H3-130	Hau	12	2019-02-15T07:53	Eleotridae	2	7.11
H3-130	Hau	12	2019-02-15T07:53	Gobiidae	1	16.17
H3-130	Hau	12	2019-02-15T07:53	Pangasiidae	29	53.68
H3-130	Hau	12	2019-02-15T07:53	Plotosidae	16	85.16
H3-130	Hau	12	2019-02-15T07:53	Polynemidae	30	212.01
H3-130	Hau	12	2019-02-15T07:53	Sciaenidae	1	36.15
H3-131	Hau	12	2019-02-15T08:21	Akysidae	1	0.76
H3-131	Hau	12	2019-02-15T08:21	Ambassidae	2	71.54
H3-131	Hau	12	2019-02-15T08:21	Callionymidae	2	2.51
H3-131	Hau	12	2019-02-15T08:21	Cynoglossidae	7	67.77
H3-131	Hau	12	2019-02-15T08:21	Pangasiidae	3	6.51
H3-131	Hau	12	2019-02-15T08:21	Polynemidae	30	154.36
H3-132	Hau	10	2019-02-15T08:48	Akysidae	1	0.83
H3-132	Hau	10	2019-02-15T08:48	Ambassidae	1	20.29
H3-132	Hau	10	2019-02-15T08:48	Ariidae	2	54.75
H3-132	Hau	10	2019-02-15T08:48	Batrachoididae	1	8.15
H3-132	Hau	10	2019-02-15T08:48	Cynoglossidae	1	5.74
H3-132	Hau	10	2019-02-15T08:48	Cyprinidae	7	108.22
H3-132	Hau	10	2019-02-15T08:48	Eleotridae	2	18.03
H3-132	Hau	10	2019-02-15T08:48	Lobotidae	1	20.52
H3-132	Hau	10	2019-02-15T08:48	Ophichthidae	1	87.62
H3-132	Hau	10	2019-02-15T08:48	Pangasiidae	1	2.07
H3-132	Hau	10	2019-02-15T08:48	Polynemidae	14	151.17
H3-132	Hau	10	2019-02-15T08:48	Sciaenidae	1	74.83
H3-133	Hau	8	2019-02-15T09:25	Clupeidae	6	12.22
H3-133	Hau	8	2019-02-15T09:25	Ambassidae	2	19.64
H3-133	Hau	8	2019-02-15T09:25	Ariidae	18	60.79
H3-133	Hau	8	2019-02-15T09:25	Batrachoididae	1	5.62
H3-133	Hau	8	2019-02-15T09:25	Callionymidae	9	13.83
H3-133	Hau	8	2019-02-15T09:25	Cynoglossidae	7	51.73
H3-133	Hau	8	2019-02-15T09:25	Cyprinidae	4	40.42
H3-133	Hau	8	2019-02-15T09:25	Lobotidae	1	33.6
H3-133	Hau	8	2019-02-15T09:25	Pangasiidae	3	7.05
H3-133	Hau	8	2019-02-15T09:25	Plotosidae	1	12.31
H3-133	Hau	8	2019-02-15T09:25	Polynemidae	6	36.84
H3-133	Hau	8	2019-02-15T09:25	Siluridae	1	4.08
H3-134	Hau	9	2019-02-15T09:54	Ambassidae	1	8.69
H3-134	Hau	9	2019-02-15T09:54	Ariidae	7	110.22
H3-134	Hau	9	2019-02-15T09:54	Batrachoididae	1	38.35
H3-134	Hau	9	2019-02-15T09:54	Callionymidae	4	12.29
H3-134	Hau	9	2019-02-15T09:54	Cynoglossidae	32	174.41
H3-134	Hau	9	2019-02-15T09:54	Cyprinidae	2	22.09
H3-134	Hau	9	2019-02-15T09:54	Gobiidae	1	17.08
H3-134	Hau	9	2019-02-15T09:54	Plotosidae	3	18.79
H3-134	Hau	9	2019-02-15T09:54	Polynemidae	7	91.19
H3-134	Hau	9	2019-02-15T09:54	Sciaenidae	3	9.02
H3-134	Hau	9	2019-02-15T09:54	Soleidae	2	30.09
TD-135	Hau (Branch Tran De)	6	2019-02-16T07:51	Ariidae	89	366.69
TD-135	Hau (Branch Tran De)	6	2019-02-16T07:51	Cyprinidae	1	17.19
TD-135	Hau (Branch Tran De)	6	2019-02-16T07:51	Pangasiidae	3	9.98
TD-135	Hau (Branch Tran De)	6	2019-02-16T07:51	Plotosidae	16	111.42
TD-135	Hau (Branch Tran De)	6	2019-02-16T07:51	Polynemidae	30	363.28
TD-135	Hau (Branch Tran De)	6	2019-02-16T07:51	Sciaenidae	10	40.13
TD-136	Hau (Branch Tran De)	6	2019-02-16T08:26	Clupeidae	3	3.2
TD-136	Hau (Branch Tran De)	6	2019-02-16T08:26	Ambassidae	15	131.86
TD-136	Hau (Branch Tran De)	6	2019-02-16T08:26	Ariidae	28	224.15
TD-136	Hau (Branch Tran De)	6	2019-02-16T08:26	Batrachoididae	1	17.26
TD-136	Hau (Branch Tran De)	6	2019-02-16T08:26	Cyprinidae	14	268.18
TD-136	Hau (Branch Tran De)	6	2019-02-16T08:26	Pangasiidae	26	138
TD-136	Hau (Branch Tran De)	6	2019-02-16T08:26	Plotosidae	2	25.65
TD-136	Hau (Branch Tran De)	6	2019-02-16T08:26	Polynemidae	17	277.65
TD-136	Hau (Branch Tran De)	6	2019-02-16T08:26	Sciaenidae	3	27.11
TD-137	Hau (Branch Tran De)	7	2019-02-16T08:55	Ambassidae	3	53.24
TD-137	Hau (Branch Tran De)	7	2019-02-16T08:55	Ariidae	117	756.63
TD-137	Hau (Branch Tran De)	7	2019-02-16T08:55	Cyprinidae	11	86.56
TD-137	Hau (Branch Tran De)	7	2019-02-16T08:55	Engraulidae	1	8.76
TD-137	Hau (Branch Tran De)	7	2019-02-16T08:55	Pangasiidae	5	14.91
TD-137	Hau (Branch Tran De)	7	2019-02-16T08:55	Plotosidae	2	8.24
TD-137	Hau (Branch Tran De)	7	2019-02-16T08:55	Polynemidae	14	245.4
TD-137	Hau (Branch Tran De)	7	2019-02-16T08:55	Sciaenidae	6	31.31
TD-137	Hau (Branch Tran De)	7	2019-02-16T08:55	Soleidae	1	2.92
TD-138	Hau (Branch Tran De)	8	2019-02-16T09:23	Ariidae	2	104.31
TD-138	Hau (Branch Tran De)	8	2019-02-16T09:23	Cyprinidae	7	151.38
TD-138	Hau (Branch Tran De)	8	2019-02-16T09:23	Engraulidae	2	14.5
TD-138	Hau (Branch Tran De)	8	2019-02-16T09:23	Pangasiidae	4	12.91
TD-138	Hau (Branch Tran De)	8	2019-02-16T09:23	Plotosidae	3	31.78
TD-138	Hau (Branch Tran De)	8	2019-02-16T09:23	Polynemidae	40	410.69
TD-138	Hau (Branch Tran De)	8	2019-02-16T09:23	Sciaenidae	5	8.77
TD-139	Hau (Branch Tran De)	11	2019-02-16T09:49	Ariidae	2	25.49
TD-139	Hau (Branch Tran De)	11	2019-02-16T09:49	Cynoglossidae	1	3.53
TD-139	Hau (Branch Tran De)	11	2019-02-16T09:49	Cyprinidae	16	138.01
TD-139	Hau (Branch Tran De)	11	2019-02-16T09:49	Eleotridae	1	6.73
TD-139	Hau (Branch Tran De)	11	2019-02-16T09:49	Engraulidae	5	25.74
TD-139	Hau (Branch Tran De)	11	2019-02-16T09:49	Gobiidae	1	4.79
TD-139	Hau (Branch Tran De)	11	2019-02-16T09:49	Polynemidae	5	33.72
TD-139	Hau (Branch Tran De)	11	2019-02-16T09:49	Sciaenidae	3	9.87
TD-140	Hau (Branch Tran De)	10	2019-02-17T07:52	Ariidae	43	656.64
TD-140	Hau (Branch Tran De)	10	2019-02-17T07:52	Engraulidae	168	623.64
TD-140	Hau (Branch Tran De)	10	2019-02-17T07:52	Polynemidae	32	377.02
TD-140	Hau (Branch Tran De)	10	2019-02-17T07:52	Sciaenidae	17	95.85
TD-141	Hau (Branch Tran De)	6	2019-02-17T08:18	Ariidae	10	30.73
TD-141	Hau (Branch Tran De)	6	2019-02-17T08:18	Cynoglossidae	1	1.75
TD-141	Hau (Branch Tran De)	6	2019-02-17T08:18	Cyprinidae	3	41.7
TD-141	Hau (Branch Tran De)	6	2019-02-17T08:18	Engraulidae	202	871.01
TD-141	Hau (Branch Tran De)	6	2019-02-17T08:18	Polynemidae	25	296.65
TD-141	Hau (Branch Tran De)	6	2019-02-17T08:18	Sciaenidae	26	100.99
TD-141	Hau (Branch Tran De)	6	2019-02-17T08:18	Synodontidae	1	20.79
TD-142	Hau (Branch Tran De)	5	2019-02-17T08:43	Ariidae	25	72.56
TD-142	Hau (Branch Tran De)	5	2019-02-17T08:43	Cyprinidae	5	134.47
TD-142	Hau (Branch Tran De)	5	2019-02-17T08:43	Engraulidae	32	135.09
TD-142	Hau (Branch Tran De)	5	2019-02-17T08:43	Gobiidae	1	4.83
TD-142	Hau (Branch Tran De)	5	2019-02-17T08:43	Plotosidae	1	106.65
TD-142	Hau (Branch Tran De)	5	2019-02-17T08:43	Polynemidae	11	101.2
TD-142	Hau (Branch Tran De)	5	2019-02-17T08:43	Sciaenidae	4	7.41
TD-143	Hau (Branch Tran De)	5	2019-02-17T09:43	Ariidae	12	88.87
TD-143	Hau (Branch Tran De)	5	2019-02-17T09:43	Cynoglossidae	1	7.51
TD-143	Hau (Branch Tran De)	5	2019-02-17T09:43	Engraulidae	8	48.75
TD-143	Hau (Branch Tran De)	5	2019-02-17T09:43	Polynemidae	21	224.04
TD-143	Hau (Branch Tran De)	5	2019-02-17T09:43	Sciaenidae	9	16.72
TD-144	Hau (Branch Tran De)	5	2019-02-17T10:08	Ariidae	4	98.32
TD-144	Hau (Branch Tran De)	5	2019-02-17T10:08	Gobiidae	2	25.86
TD-144	Hau (Branch Tran De)	5	2019-02-17T10:08	Plotosidae	1	58.34
TD-144	Hau (Branch Tran De)	5	2019-02-17T10:08	Polynemidae	1	1.83
TD-144	Hau (Branch Tran De)	5	2019-02-17T10:08	Sciaenidae	2	5
TD-145	Hau (Branch Tran De)	4	2019-02-18T08:25	Ariidae	22	151.36
TD-145	Hau (Branch Tran De)	4	2019-02-18T08:25	Cynoglossidae	2	16.92
TD-145	Hau (Branch Tran De)	4	2019-02-18T08:25	Engraulidae	75	464.43
TD-145	Hau (Branch Tran De)	4	2019-02-18T08:25	Gerreidae	1	4.51
TD-145	Hau (Branch Tran De)	4	2019-02-18T08:25	Polynemidae	2	44.3
TD-145	Hau (Branch Tran De)	4	2019-02-18T08:25	Sciaenidae	14	30.62
TD-146	Hau (Branch Tran De)	4	2019-02-18T08:51	Ariidae	25	121.07
TD-146	Hau (Branch Tran De)	4	2019-02-18T08:51	Cynoglossidae	2	10.37
TD-146	Hau (Branch Tran De)	4	2019-02-18T08:51	Engraulidae	61	367.76
TD-146	Hau (Branch Tran De)	4	2019-02-18T08:51	Mugilidae	1	28.14
TD-146	Hau (Branch Tran De)	4	2019-02-18T08:51	Polynemidae	52	636.48
TD-146	Hau (Branch Tran De)	4	2019-02-18T08:51	Scatophagidae	1	10.77
TD-146	Hau (Branch Tran De)	4	2019-02-18T08:51	Sciaenidae	44	151.73
TD-146	Hau (Branch Tran De)	4	2019-02-18T08:51	Scorpaenidae	1	1.81
TD-147	Hau (Branch Tran De)	5	2019-02-18T09:19	Ariidae	4	119.54
TD-147	Hau (Branch Tran De)	5	2019-02-18T09:19	Cynoglossidae	1	9.87
TD-147	Hau (Branch Tran De)	5	2019-02-18T09:19	Eleotridae	3	9.06
TD-147	Hau (Branch Tran De)	5	2019-02-18T09:19	Engraulidae	45	295.98
TD-147	Hau (Branch Tran De)	5	2019-02-18T09:19	Gobiidae	2	4.43
TD-147	Hau (Branch Tran De)	5	2019-02-18T09:19	Polynemidae	23	171.94
TD-147	Hau (Branch Tran De)	5	2019-02-18T09:19	Sciaenidae	23	164.82
TD-147	Hau (Branch Tran De)	5	2019-02-18T09:19	Scorpaenidae	1	2.39
TD-148	Hau (Branch Tran De)	4	2019-02-18T09:46	Ariidae	3	8.75
TD-148	Hau (Branch Tran De)	4	2019-02-18T09:46	Cynoglossidae	5	28.52
TD-148	Hau (Branch Tran De)	4	2019-02-18T09:46	Engraulidae	23	166.24
TD-148	Hau (Branch Tran De)	4	2019-02-18T09:46	Polynemidae	5	73.75
TD-148	Hau (Branch Tran De)	4	2019-02-18T09:46	Sciaenidae	4	7.1
TD-148	Hau (Branch Tran De)	4	2019-02-18T09:46	Soleidae	2	4.51
TD-149	Hau (Branch Tran De)	6	2019-02-18T10:12	Ariidae	7	48
TD-149	Hau (Branch Tran De)	6	2019-02-18T10:12	Cynoglossidae	9	84
TD-149	Hau (Branch Tran De)	6	2019-02-18T10:12	Cyprinidae	1	2.6
TD-149	Hau (Branch Tran De)	6	2019-02-18T10:12	Engraulidae	59	418.69
TD-149	Hau (Branch Tran De)	6	2019-02-18T10:12	Gobiidae	3	55.1
TD-149	Hau (Branch Tran De)	6	2019-02-18T10:12	Polynemidae	6	140.77
TD-149	Hau (Branch Tran De)	6	2019-02-18T10:12	Sciaenidae	21	38.02
TD-149	Hau (Branch Tran De)	6	2019-02-18T10:12	Scorpaenidae	2	4.26
TD-150	Hau (Branch Tran De)	6	2019-02-19T11:29	Ariidae	24	173.66
TD-150	Hau (Branch Tran De)	6	2019-02-19T11:29	Cynoglossidae	3	19.34
TD-150	Hau (Branch Tran De)	6	2019-02-19T11:29	Engraulidae	102	891
TD-150	Hau (Branch Tran De)	6	2019-02-19T11:29	Gobiidae	1	4.72
TD-150	Hau (Branch Tran De)	6	2019-02-19T11:29	Polynemidae	22	306.78
TD-150	Hau (Branch Tran De)	6	2019-02-19T11:29	Sciaenidae	26	138.35
TD-150	Hau (Branch Tran De)	6	2019-02-19T11:29	Scorpaenidae	2	2.28
TD-150	Hau (Branch Tran De)	6	2019-02-19T11:29	Stromateidae	1	17.64
TD-150	Hau (Branch Tran De)	6	2019-02-19T11:29	Synodontidae	1	22.65
H3-151	Hau	7	2019-02-20T07:42	Ariidae	11	103.01
H3-151	Hau	7	2019-02-20T07:42	Callionymidae	2	3.98
H3-151	Hau	7	2019-02-20T07:42	Engraulidae	9	34.37
H3-151	Hau	7	2019-02-20T07:42	Pangasiidae	3	20.04
H3-151	Hau	7	2019-02-20T07:42	Plotosidae	8	19.42
H3-151	Hau	7	2019-02-20T07:42	Polynemidae	7	49.5
H3-151	Hau	7	2019-02-20T07:42	Sciaenidae	13	69.44
H3-151	Hau	7	2019-02-20T07:42	Soleidae	1	3.33
DA-152	Hau (Branch Dinh An)	7	2019-02-20T08:07	Ariidae	3	7.16
DA-152	Hau (Branch Dinh An)	7	2019-02-20T08:07	Cyprinidae	4	100
DA-152	Hau (Branch Dinh An)	7	2019-02-20T08:07	Engraulidae	3	15.9
DA-152	Hau (Branch Dinh An)	7	2019-02-20T08:07	Pangasiidae	4	15.71
DA-152	Hau (Branch Dinh An)	7	2019-02-20T08:07	Plotosidae	2	7.39
DA-152	Hau (Branch Dinh An)	7	2019-02-20T08:07	Polynemidae	4	160.65
DA-152	Hau (Branch Dinh An)	7	2019-02-20T08:07	Sciaenidae	2	13.44
DA-153	Hau (Branch Dinh An)	7	2019-02-20T08:34	Ariidae	22	157.45
DA-153	Hau (Branch Dinh An)	7	2019-02-20T08:34	Engraulidae	16	52.64
DA-153	Hau (Branch Dinh An)	7	2019-02-20T08:34	Polynemidae	28	232.84
DA-153	Hau (Branch Dinh An)	7	2019-02-20T08:34	Sciaenidae	35	211.51
DA-153	Hau (Branch Dinh An)	7	2019-02-20T08:34	Trichiuridae	1	13.18
DA-154	Hau (Branch Dinh An)	5	2019-02-20T09:00	Ariidae	49	826
DA-154	Hau (Branch Dinh An)	5	2019-02-20T09:00	Batrachoididae	1	56.39
DA-154	Hau (Branch Dinh An)	5	2019-02-20T09:00	Cynoglossidae	1	7.31
DA-154	Hau (Branch Dinh An)	5	2019-02-20T09:00	Engraulidae	38	74.98
DA-154	Hau (Branch Dinh An)	5	2019-02-20T09:00	Plotosidae	3	35.77
DA-154	Hau (Branch Dinh An)	5	2019-02-20T09:00	Polynemidae	9	148.88
DA-154	Hau (Branch Dinh An)	5	2019-02-20T09:00	Sciaenidae	4	17.34
DA-154	Hau (Branch Dinh An)	5	2019-02-20T09:00	Trichiuridae	1	18.9
DA-155	Hau (Branch Dinh An)	9	2019-02-20T09:25	Ariidae	27	234.66
DA-155	Hau (Branch Dinh An)	9	2019-02-20T09:25	Engraulidae	35	82.74
DA-155	Hau (Branch Dinh An)	9	2019-02-20T09:25	Gobiidae	1	2.26
DA-155	Hau (Branch Dinh An)	9	2019-02-20T09:25	Lobotidae	1	47.15
DA-155	Hau (Branch Dinh An)	9	2019-02-20T09:25	Polynemidae	12	75.94
DA-155	Hau (Branch Dinh An)	9	2019-02-20T09:25	Sciaenidae	5	25.13
DA-155	Hau (Branch Dinh An)	9	2019-02-20T09:25	Synodontidae	1	32.08
DA-156	Hau (Branch Dinh An)	6	2019-02-22T09:43	Cyprinidae	1	16.4
DA-156	Hau (Branch Dinh An)	6	2019-02-22T09:43	Engraulidae	3	9.1
DA-156	Hau (Branch Dinh An)	6	2019-02-22T09:43	Polynemidae	9	255.8
DA-156	Hau (Branch Dinh An)	6	2019-02-22T09:43	Sciaenidae	3	37.25
DA-157	Hau (Branch Dinh An)	6	2019-02-22T10:09	Ariidae	1	12.6
DA-157	Hau (Branch Dinh An)	6	2019-02-22T10:09	Engraulidae	38	120.9
DA-157	Hau (Branch Dinh An)	6	2019-02-22T10:09	Plotosidae	2	35.1
DA-157	Hau (Branch Dinh An)	6	2019-02-22T10:09	Polynemidae	5	103
DA-157	Hau (Branch Dinh An)	6	2019-02-22T10:09	Sciaenidae	3	32.46
DA-158	Hau (Branch Dinh An)	7	2019-02-22T10:39	Ariidae	12	240.3
DA-158	Hau (Branch Dinh An)	7	2019-02-22T10:39	Cyprinidae	1	7.58
DA-158	Hau (Branch Dinh An)	7	2019-02-22T10:39	Engraulidae	90	407.01
DA-158	Hau (Branch Dinh An)	7	2019-02-22T10:39	Gerreidae	1	4.37
DA-158	Hau (Branch Dinh An)	7	2019-02-22T10:39	Muraenesocidae	1	22.39
DA-158	Hau (Branch Dinh An)	7	2019-02-22T10:39	Polynemidae	7	164.63
DA-158	Hau (Branch Dinh An)	7	2019-02-22T10:39	Sciaenidae	22	186.13
DA-159	Hau (Branch Dinh An)	7	2019-02-22T11:14	Ariidae	6	198.7
DA-159	Hau (Branch Dinh An)	7	2019-02-22T11:14	Batrachoididae	1	40.1
DA-159	Hau (Branch Dinh An)	7	2019-02-22T11:14	Drepaneidae	1	17.7
DA-159	Hau (Branch Dinh An)	7	2019-02-22T11:14	Engraulidae	7	42.14
DA-159	Hau (Branch Dinh An)	7	2019-02-22T11:14	Mugilidae	1	50.3
DA-159	Hau (Branch Dinh An)	7	2019-02-22T11:14	Polynemidae	8	178.8
DA-159	Hau (Branch Dinh An)	7	2019-02-22T11:14	Sciaenidae	8	149.3
DA-160	Hau (Branch Dinh An)	6	2019-02-22T11:45	Ariidae	3	233.6
DA-160	Hau (Branch Dinh An)	6	2019-02-22T11:45	Cynoglossidae	2	14.3
DA-160	Hau (Branch Dinh An)	6	2019-02-22T11:45	Engraulidae	87	384.9
DA-160	Hau (Branch Dinh An)	6	2019-02-22T11:45	Gerreidae	1	2.44
DA-160	Hau (Branch Dinh An)	6	2019-02-22T11:45	Polynemidae	3	40.81
DA-160	Hau (Branch Dinh An)	6	2019-02-22T11:45	Sciaenidae	8	59.3
H1-161	Hau	8	2019-03-07T08:21	Akysidae	1	0.9
H1-161	Hau	8	2019-03-07T08:21	Ambassidae	2	4.46
H1-161	Hau	8	2019-03-07T08:21	Botiidae	7	84.67
H1-161	Hau	8	2019-03-07T08:21	Cynoglossidae	36	195.38
H1-161	Hau	8	2019-03-07T08:21	Eleotridae	20	106.63
H1-161	Hau	8	2019-03-07T08:21	Polynemidae	1	9.14
H1-161	Hau	8	2019-03-07T08:21	Sciaenidae	7	22.48
H1-161	Hau	8	2019-03-07T08:21	Siluridae	1	12.27
H1-162	Hau	6	2019-03-07T08:55	Clupeidae	1	2.98
H1-162	Hau	6	2019-03-07T08:55	Ambassidae	1	2.62
H1-162	Hau	6	2019-03-07T08:55	Cynoglossidae	28	92.91
H1-162	Hau	6	2019-03-07T08:55	Cyprinidae	8	50.88
H1-162	Hau	6	2019-03-07T08:55	Eleotridae	1	69.7
H1-162	Hau	6	2019-03-07T08:55	Loricariidae	1	69.7
H1-162	Hau	6	2019-03-07T08:55	Pangasiidae	6	280
H1-162	Hau	6	2019-03-07T08:55	Polynemidae	1	5.5
H1-162	Hau	6	2019-03-07T08:55	Sciaenidae	3	17.76
H1-163	Hau	6	2019-03-07T09:20	Clupeidae	9	14.27
H1-163	Hau	6	2019-03-07T09:20	Ambassidae	6	12.75
H1-163	Hau	6	2019-03-07T09:20	Botiidae	1	3.56
H1-163	Hau	6	2019-03-07T09:20	Callionymidae	1	2.36
H1-163	Hau	6	2019-03-07T09:20	Cynoglossidae	57	224.79
H1-163	Hau	6	2019-03-07T09:20	Cyprinidae	8	55.23
H1-163	Hau	6	2019-03-07T09:20	Pangasiidae	1	2.42
H1-163	Hau	6	2019-03-07T09:20	Soleidae	1	4.55
H1-164	Hau	11	2019-03-07T09:43	Clupeidae	1	0.5
H1-164	Hau	11	2019-03-07T09:43	Cynoglossidae	11	35.6
H1-164	Hau	11	2019-03-07T09:43	Cyprinidae	2	32.3
H1-164	Hau	11	2019-03-07T09:43	Gobiidae	1	11.34
H1-164	Hau	11	2019-03-07T09:43	Pangasiidae	2	45.6
H1-164	Hau	11	2019-03-07T09:43	Sciaenidae	1	5.79
H1-165	Hau	8	2019-03-07T10:27	Clupeidae	11	16.34
H1-165	Hau	8	2019-03-07T10:27	Ambassidae	4	7.45
H1-165	Hau	8	2019-03-07T10:27	Ariidae	3	55.06
H1-165	Hau	8	2019-03-07T10:27	Callionymidae	2	5.2
H1-165	Hau	8	2019-03-07T10:27	Cynoglossidae	66	253.73
H1-165	Hau	8	2019-03-07T10:27	Cyprinidae	8	95.23
H1-165	Hau	8	2019-03-07T10:27	Sciaenidae	5	7.2
H1-165	Hau	8	2019-03-07T10:27	Soleidae	2	5.82
H1-166	Hau	8	2019-03-07T10:48	Clupeidae	6	13.2
H1-166	Hau	8	2019-03-07T10:48	Ariidae	1	22.22
H1-166	Hau	8	2019-03-07T10:48	Bagridae	1	27.55
H1-166	Hau	8	2019-03-07T10:48	Cynoglossidae	52	302.13
H1-166	Hau	8	2019-03-07T10:48	Cyprinidae	7	69.07
H1-166	Hau	8	2019-03-07T10:48	Eleotridae	2	17.81
H1-166	Hau	8	2019-03-07T10:48	Pangasiidae	30	123.31
H1-166	Hau	8	2019-03-07T10:48	Plotosidae	1	188.83
H1-166	Hau	8	2019-03-07T10:48	Polynemidae	8	80.69
H1-166	Hau	8	2019-03-07T10:48	Sciaenidae	18	84.02
H1-166	Hau	8	2019-03-07T10:48	Soleidae	5	35.13
H2-167	Hau	15	2019-03-08T06:36	Akysidae	16	15.54
H2-167	Hau	15	2019-03-08T06:36	Ambassidae	1	18.15
H2-167	Hau	15	2019-03-08T06:36	Callionymidae	1	1.31
H2-167	Hau	15	2019-03-08T06:36	Cynoglossidae	51	233.28
H2-167	Hau	15	2019-03-08T06:36	Cyprinidae	5	208.78
H2-167	Hau	15	2019-03-08T06:36	Eleotridae	9	26.38
H2-167	Hau	15	2019-03-08T06:36	Gobiidae	1	17.9
H2-167	Hau	15	2019-03-08T06:36	Pangasiidae	1	0.6
H2-167	Hau	15	2019-03-08T06:36	Plotosidae	3	28.35
H2-167	Hau	15	2019-03-08T06:36	Polynemidae	35	175.51
H2-167	Hau	15	2019-03-08T06:36	Sciaenidae	45	65.33
H2-167	Hau	15	2019-03-08T06:36	Siluridae	1	21.18
H2-167	Hau	15	2019-03-08T06:36	Soleidae	12	30.74
H2-168	Hau	14	2019-03-08T07:01	Akysidae	1	1.35
H2-168	Hau	14	2019-03-08T07:01	Ambassidae	2	58.42
H2-168	Hau	14	2019-03-08T07:01	Callionymidae	1	1.42
H2-168	Hau	14	2019-03-08T07:01	Cynoglossidae	26	223.65
H2-168	Hau	14	2019-03-08T07:01	Cyprinidae	10	239.57
H2-168	Hau	14	2019-03-08T07:01	Eleotridae	1	0.98
H2-168	Hau	14	2019-03-08T07:01	Gobiidae	1	6.88
H2-168	Hau	14	2019-03-08T07:01	Polynemidae	31	201.12
H2-168	Hau	14	2019-03-08T07:01	Sciaenidae	34	58.03
H2-168	Hau	14	2019-03-08T07:01	Siluridae	2	46.18
H2-168	Hau	14	2019-03-08T07:01	Soleidae	35	102.1
H2-169	Hau	8	2019-03-08T07:27	Akysidae	47	46.21
H2-169	Hau	8	2019-03-08T07:27	Ambassidae	1	12.1
H2-169	Hau	8	2019-03-08T07:27	Bagridae	1	6.64
H2-169	Hau	8	2019-03-08T07:27	Callionymidae	20	29.67
H2-169	Hau	8	2019-03-08T07:27	Cynoglossidae	289	1169.66
H2-169	Hau	8	2019-03-08T07:27	Cyprinidae	29	405.1
H2-169	Hau	8	2019-03-08T07:27	Eleotridae	10	50.24
H2-169	Hau	8	2019-03-08T07:27	Pangasiidae	8	88.24
H2-169	Hau	8	2019-03-08T07:27	Plotosidae	1	15.25
H2-169	Hau	8	2019-03-08T07:27	Polynemidae	27	186.53
H2-169	Hau	8	2019-03-08T07:27	Sciaenidae	42	86.06
H2-169	Hau	8	2019-03-08T07:27	Soleidae	18	44.29
H2-170	Hau	9	2019-03-08T07:58	Akysidae	1	0.3
H2-170	Hau	9	2019-03-08T07:58	Callionymidae	2	3.46
H2-170	Hau	9	2019-03-08T07:58	Cynoglossidae	182	739.55
H2-170	Hau	9	2019-03-08T07:58	Cyprinidae	10	102.69
H2-170	Hau	9	2019-03-08T07:58	Eleotridae	2	3.45
H2-170	Hau	9	2019-03-08T07:58	Plotosidae	1	18.53
H2-170	Hau	9	2019-03-08T07:58	Polynemidae	5	22.46
H2-170	Hau	9	2019-03-08T07:58	Sciaenidae	10	1489
H2-170	Hau	9	2019-03-08T07:58	Soleidae	21	62.81
H2-171	Hau	11	2019-03-08T08:19	Clupeidae	1	0.58
H2-171	Hau	11	2019-03-08T08:19	Akysidae	38	42.18
H2-171	Hau	11	2019-03-08T08:19	Ambassidae	1	14.22
H2-171	Hau	11	2019-03-08T08:19	Cynoglossidae	216	990.04
H2-171	Hau	11	2019-03-08T08:19	Cyprinidae	9	116.97
H2-171	Hau	11	2019-03-08T08:19	Eleotridae	19	69.92
H2-171	Hau	11	2019-03-08T08:19	Ophichthidae	1	106.52
H2-171	Hau	11	2019-03-08T08:19	Pangasiidae	2	18.16
H2-171	Hau	11	2019-03-08T08:19	Plotosidae	3	39.1
H2-171	Hau	11	2019-03-08T08:19	Polynemidae	4	24.25
H2-171	Hau	11	2019-03-08T08:19	Sciaenidae	54	71.47
H2-171	Hau	11	2019-03-08T08:19	Soleidae	10	28.29
H2-172	Hau	13	2019-03-08T08:48	Akysidae	66	76.61
H2-172	Hau	13	2019-03-08T08:48	Cynoglossidae	155	839.09
H2-172	Hau	13	2019-03-08T08:48	Cyprinidae	10	179.61
H2-172	Hau	13	2019-03-08T08:48	Eleotridae	12	63.86
H2-172	Hau	13	2019-03-08T08:48	Gobiidae	1	16.9
H2-172	Hau	13	2019-03-08T08:48	Pangasiidae	2	6.33
H2-172	Hau	13	2019-03-08T08:48	Plotosidae	2	33.34
H2-172	Hau	13	2019-03-08T08:48	Polynemidae	23	97
H2-172	Hau	13	2019-03-08T08:48	Sciaenidae	54	69.42
H2-172	Hau	13	2019-03-08T08:48	Soleidae	40	121.01
H2-173	Hau	13	2019-03-09T08:50	Akysidae	48	31.88
H2-173	Hau	13	2019-03-09T08:50	Cynoglossidae	118	468.25
H2-173	Hau	13	2019-03-09T08:50	Cyprinidae	11	149.33
H2-173	Hau	13	2019-03-09T08:50	Eleotridae	5	22.9
H2-173	Hau	13	2019-03-09T08:50	Engraulidae	2	3.67
H2-173	Hau	13	2019-03-09T08:50	Gobiidae	2	38.2
H2-173	Hau	13	2019-03-09T08:50	Pangasiidae	2	2.69
H2-173	Hau	13	2019-03-09T08:50	Plotosidae	1	5.11
H2-173	Hau	13	2019-03-09T08:50	Polynemidae	19	62.26
H2-173	Hau	13	2019-03-09T08:50	Sciaenidae	16	14.55
H2-173	Hau	13	2019-03-09T08:50	Soleidae	47	136.79
H2-174	Hau	17	2019-03-09T09:16	Clupeidae	1	0.35
H2-174	Hau	17	2019-03-09T09:16	Akysidae	30	21.08
H2-174	Hau	17	2019-03-09T09:16	Callionymidae	1	1.54
H2-174	Hau	17	2019-03-09T09:16	Cynoglossidae	147	551.99
H2-174	Hau	17	2019-03-09T09:16	Eleotridae	5	28.91
H2-174	Hau	17	2019-03-09T09:16	Engraulidae	2	3.42
H2-174	Hau	17	2019-03-09T09:16	Pangasiidae	19	20.61
H2-174	Hau	17	2019-03-09T09:16	Plotosidae	2	9.57
H2-174	Hau	17	2019-03-09T09:16	Polynemidae	99	188.64
H2-174	Hau	17	2019-03-09T09:16	Sciaenidae	16	12.78
H2-174	Hau	17	2019-03-09T09:16	Soleidae	3	18.17
H2-175	Hau	11	2019-03-09T09:41	Akysidae	44	38.41
H2-175	Hau	11	2019-03-09T09:41	Ambassidae	1	19.77
H2-175	Hau	11	2019-03-09T09:41	Bagridae	2	19.16
H2-175	Hau	11	2019-03-09T09:41	Cynoglossidae	519	2059.49
H2-175	Hau	11	2019-03-09T09:41	Cyprinidae	31	397.63
H2-175	Hau	11	2019-03-09T09:41	Eleotridae	3	23.96
H2-175	Hau	11	2019-03-09T09:41	Engraulidae	1	1.22
H2-175	Hau	11	2019-03-09T09:41	Gobiidae	1	13.47
H2-175	Hau	11	2019-03-09T09:41	Plotosidae	3	7.62
H2-175	Hau	11	2019-03-09T09:41	Polynemidae	7	31.94
H2-175	Hau	11	2019-03-09T09:41	Sciaenidae	6	17.73
H2-175	Hau	11	2019-03-09T09:41	Soleidae	2	3.73
H2-176	Hau	11	2019-03-09T10:07	Clupeidae	1	1.32
H2-176	Hau	11	2019-03-09T10:07	Akysidae	7	3.88
H2-176	Hau	11	2019-03-09T10:07	Ambassidae	4	52.85
H2-176	Hau	11	2019-03-09T10:07	Callionymidae	1	1.93
H2-176	Hau	11	2019-03-09T10:07	Cynoglossidae	312	1161.61
H2-176	Hau	11	2019-03-09T10:07	Cyprinidae	38	388.03
H2-176	Hau	11	2019-03-09T10:07	Eleotridae	3	23.91
H2-176	Hau	11	2019-03-09T10:07	Engraulidae	1	2.03
H2-176	Hau	11	2019-03-09T10:07	Pangasiidae	2	2.07
H2-176	Hau	11	2019-03-09T10:07	Polynemidae	20	97.41
H2-176	Hau	11	2019-03-09T10:07	Sciaenidae	16	37.16
H2-176	Hau	11	2019-03-09T10:07	Soleidae	3	13.19
H2-177	Hau	21	2019-03-09T10:33	Akysidae	2	1.7
H2-177	Hau	21	2019-03-09T10:33	Ambassidae	2	29.74
H2-177	Hau	21	2019-03-09T10:33	Bagridae	1	7.37
H2-177	Hau	21	2019-03-09T10:33	Cynoglossidae	37	152.75
H2-177	Hau	21	2019-03-09T10:33	Cyprinidae	3	5.45
H2-177	Hau	21	2019-03-09T10:33	Eleotridae	9	33.95
H2-177	Hau	21	2019-03-09T10:33	Engraulidae	10	8.54
H2-177	Hau	21	2019-03-09T10:33	Pangasiidae	11	9.87
H2-177	Hau	21	2019-03-09T10:33	Polynemidae	32	69.86
H2-177	Hau	21	2019-03-09T10:33	Sciaenidae	6	4.26
H2-177	Hau	21	2019-03-09T10:33	Soleidae	2	10.45
H2-178	Hau	17	2019-03-10T07:37	Akysidae	6	6.01
H2-178	Hau	17	2019-03-10T07:37	Bagridae	1	15.31
H2-178	Hau	17	2019-03-10T07:37	Cynoglossidae	33	126.76
H2-178	Hau	17	2019-03-10T07:37	Cyprinidae	1	1.08
H2-178	Hau	17	2019-03-10T07:37	Eleotridae	8	24.98
H2-178	Hau	17	2019-03-10T07:37	Engraulidae	3	1.31
H2-178	Hau	17	2019-03-10T07:37	Pangasiidae	7	6.36
H2-178	Hau	17	2019-03-10T07:37	Plotosidae	4	66.57
H2-178	Hau	17	2019-03-10T07:37	Polynemidae	14	30.7
H2-178	Hau	17	2019-03-10T07:37	Sciaenidae	4	3.4
H2-179	Hau	11	2019-03-10T08:02	Clupeidae	2	2.5
H2-179	Hau	11	2019-03-10T08:02	Akysidae	54	71.86
H2-179	Hau	11	2019-03-10T08:02	Cynoglossidae	71	619.13
H2-179	Hau	11	2019-03-10T08:02	Cyprinidae	10	254.59
H2-179	Hau	11	2019-03-10T08:02	Eleotridae	8	46
H2-179	Hau	11	2019-03-10T08:02	Engraulidae	1	2.41
H2-179	Hau	11	2019-03-10T08:02	Gobiidae	1	8.59
H2-179	Hau	11	2019-03-10T08:02	Pangasiidae	1	1.94
H2-179	Hau	11	2019-03-10T08:02	Plotosidae	5	64.15
H2-179	Hau	11	2019-03-10T08:02	Polynemidae	22	129.78
H2-179	Hau	11	2019-03-10T08:02	Sciaenidae	4	18.62
H2-179	Hau	11	2019-03-10T08:02	Soleidae	39	122.08
VN-180	Tien (Branch Vam Nao)	11	2019-03-10T08:59	Akysidae	5	4.34
VN-180	Tien (Branch Vam Nao)	11	2019-03-10T08:59	Ariidae	1	6.53
VN-180	Tien (Branch Vam Nao)	11	2019-03-10T08:59	Callionymidae	1	1.31
VN-180	Tien (Branch Vam Nao)	11	2019-03-10T08:59	Cynoglossidae	160	686
VN-180	Tien (Branch Vam Nao)	11	2019-03-10T08:59	Cyprinidae	40	173.06
VN-180	Tien (Branch Vam Nao)	11	2019-03-10T08:59	Pangasiidae	1	33.93
VN-180	Tien (Branch Vam Nao)	11	2019-03-10T08:59	Polynemidae	10	54.5
VN-180	Tien (Branch Vam Nao)	11	2019-03-10T08:59	Sciaenidae	8	6.46
VN-180	Tien (Branch Vam Nao)	11	2019-03-10T08:59	Soleidae	3	7.28
VN-181	Tien (Branch Vam Nao)	16	2019-03-10T09:23	Akysidae	5	4.5
VN-181	Tien (Branch Vam Nao)	16	2019-03-10T09:23	Cynoglossidae	37	165.49
VN-181	Tien (Branch Vam Nao)	16	2019-03-10T09:23	Cyprinidae	8	72.87
VN-181	Tien (Branch Vam Nao)	16	2019-03-10T09:23	Engraulidae	1	1.91
VN-181	Tien (Branch Vam Nao)	16	2019-03-10T09:23	Pangasiidae	2	5.61
VN-181	Tien (Branch Vam Nao)	16	2019-03-10T09:23	Polynemidae	45	163.76
VN-181	Tien (Branch Vam Nao)	16	2019-03-10T09:23	Sciaenidae	22	21.2
VN-181	Tien (Branch Vam Nao)	16	2019-03-10T09:23	Soleidae	4	14.64
VN-182	Tien (Branch Vam Nao)	11	2019-03-10T09:47	Clupeidae	1	2.5
VN-182	Tien (Branch Vam Nao)	11	2019-03-10T09:47	Akysidae	3	2.77
VN-182	Tien (Branch Vam Nao)	11	2019-03-10T09:47	Ambassidae	2	4.65
VN-182	Tien (Branch Vam Nao)	11	2019-03-10T09:47	Callionymidae	1	1.5
VN-182	Tien (Branch Vam Nao)	11	2019-03-10T09:47	Cynoglossidae	19	68.6
VN-182	Tien (Branch Vam Nao)	11	2019-03-10T09:47	Cyprinidae	58	215.8
VN-182	Tien (Branch Vam Nao)	11	2019-03-10T09:47	Pangasiidae	23	273
VN-182	Tien (Branch Vam Nao)	11	2019-03-10T09:47	Polynemidae	5	48.9
VN-182	Tien (Branch Vam Nao)	11	2019-03-10T09:47	Sciaenidae	19	10.31
VN-182	Tien (Branch Vam Nao)	11	2019-03-10T09:47	Soleidae	1	4.52
H3-183	Hau	16	2019-03-11T07:08	Akysidae	1	1.25
H3-183	Hau	16	2019-03-11T07:08	Ariidae	1	3.72
H3-183	Hau	16	2019-03-11T07:08	Batrachoididae	1	36.52
H3-183	Hau	16	2019-03-11T07:08	Callionymidae	1	3.22
H3-183	Hau	16	2019-03-11T07:08	Cynoglossidae	49	343.44
H3-183	Hau	16	2019-03-11T07:08	Cyprinidae	3	113.57
H3-183	Hau	16	2019-03-11T07:08	Eleotridae	9	28.07
H3-183	Hau	16	2019-03-11T07:08	Pangasiidae	1	1.97
H3-183	Hau	16	2019-03-11T07:08	Plotosidae	3	25.27
H3-183	Hau	16	2019-03-11T07:08	Polynemidae	31	139.35
H3-183	Hau	16	2019-03-11T07:08	Sciaenidae	71	151.05
H3-183	Hau	16	2019-03-11T07:08	Soleidae	2	4.71
H3-184	Hau	18	2019-03-11T07:32	Akysidae	2	1.74
H3-184	Hau	18	2019-03-11T07:32	Ambassidae	1	18.57
H3-184	Hau	18	2019-03-11T07:32	Callionymidae	2	5.02
H3-184	Hau	18	2019-03-11T07:32	Cynoglossidae	44	217.26
H3-184	Hau	18	2019-03-11T07:32	Cyprinidae	1	0.61
H3-184	Hau	18	2019-03-11T07:32	Engraulidae	1	6.86
H3-184	Hau	18	2019-03-11T07:32	Pangasiidae	5	15.26
H3-184	Hau	18	2019-03-11T07:32	Polynemidae	29	69.14
H3-184	Hau	18	2019-03-11T07:32	Sciaenidae	9	5.88
H3-184	Hau	18	2019-03-11T07:32	Soleidae	1	8.64
H3-185	Hau	15	2019-03-11T07:57	Akysidae	3	2.01
H3-185	Hau	15	2019-03-11T07:57	Ariidae	3	7.75
H3-185	Hau	15	2019-03-11T07:57	Callionymidae	1	2.63
H3-185	Hau	15	2019-03-11T07:57	Cynoglossidae	43	242.25
H3-185	Hau	15	2019-03-11T07:57	Cyprinidae	3	44.16
H3-185	Hau	15	2019-03-11T07:57	Eleotridae	1	1.89
H3-185	Hau	15	2019-03-11T07:57	Engraulidae	5	8.79
H3-185	Hau	15	2019-03-11T07:57	Pangasiidae	2	8.97
H3-185	Hau	15	2019-03-11T07:57	Plotosidae	1	59.61
H3-185	Hau	15	2019-03-11T07:57	Polynemidae	11	53.54
H3-185	Hau	15	2019-03-11T07:57	Sciaenidae	11	11.53
H3-185	Hau	15	2019-03-11T07:57	Soleidae	11	22.29
H3-186	Hau	13	2019-03-11T08:22	Akysidae	8	2.91
H3-186	Hau	13	2019-03-11T08:22	Ambassidae	2	46.15
H3-186	Hau	13	2019-03-11T08:22	Cynoglossidae	53	303.14
H3-186	Hau	13	2019-03-11T08:22	Cyprinidae	8	39.19
H3-186	Hau	13	2019-03-11T08:22	Eleotridae	9	28.95
H3-186	Hau	13	2019-03-11T08:22	Engraulidae	2	2.93
H3-186	Hau	13	2019-03-11T08:22	Pangasiidae	1	3.05
H3-186	Hau	13	2019-03-11T08:22	Polynemidae	36	148.04
H3-186	Hau	13	2019-03-11T08:22	Sciaenidae	48	35.17
H3-186	Hau	13	2019-03-11T08:22	Soleidae	17	43.13
H3-187	Hau	7	2019-03-11T08:47	Cyprinidae	26	237.88
H3-187	Hau	7	2019-03-11T08:47	Gobiidae	2	5.43
H3-187	Hau	7	2019-03-11T08:47	Polynemidae	2	25.75
H3-187	Hau	7	2019-03-11T08:47	Soleidae	22	83.04
H3-188	Hau	15	2019-03-12T06:57	Akysidae	1	0.43
H3-188	Hau	15	2019-03-12T06:57	Ambassidae	5	71.13
H3-188	Hau	15	2019-03-12T06:57	Cichlidae	2	33
H3-188	Hau	15	2019-03-12T06:57	Cynoglossidae	43	224.67
H3-188	Hau	15	2019-03-12T06:57	Cyprinidae	1	0.83
H3-188	Hau	15	2019-03-12T06:57	Eleotridae	4	8.48
H3-188	Hau	15	2019-03-12T06:57	Engraulidae	22	38.17
H3-188	Hau	15	2019-03-12T06:57	Pangasiidae	2	3
H3-188	Hau	15	2019-03-12T06:57	Plotosidae	1	4.93
H3-188	Hau	15	2019-03-12T06:57	Polynemidae	46	105.78
H3-188	Hau	15	2019-03-12T06:57	Sciaenidae	59	19.16
H3-188	Hau	15	2019-03-12T06:57	Soleidae	2	14.72
H3-189	Hau	12	2019-03-12T07:20	Clupeidae	1	1.43
H3-189	Hau	12	2019-03-12T07:20	Akysidae	5	3.41
H3-189	Hau	12	2019-03-12T07:20	Ambassidae	2	34.53
H3-189	Hau	12	2019-03-12T07:20	Ariidae	1	18.87
H3-189	Hau	12	2019-03-12T07:20	Callionymidae	7	13.01
H3-189	Hau	12	2019-03-12T07:20	Cynoglossidae	42	150.4
H3-189	Hau	12	2019-03-12T07:20	Cyprinidae	1	1.56
H3-189	Hau	12	2019-03-12T07:20	Engraulidae	3	7.88
H3-189	Hau	12	2019-03-12T07:20	Polynemidae	2	7.91
H3-189	Hau	12	2019-03-12T07:20	Sciaenidae	41	17.43
H3-189	Hau	12	2019-03-12T07:20	Soleidae	1	3.41
H3-190	Hau	20	2019-03-12T07:51	Akysidae	2	1.73
H3-190	Hau	20	2019-03-12T07:51	Ambassidae	1	19.72
H3-190	Hau	20	2019-03-12T07:51	Cynoglossidae	8	36.99
H3-190	Hau	20	2019-03-12T07:51	Eleotridae	2	10.1
H3-190	Hau	20	2019-03-12T07:51	Engraulidae	38	49.43
H3-190	Hau	20	2019-03-12T07:51	Gobiidae	1	1.83
H3-190	Hau	20	2019-03-12T07:51	Pangasiidae	3	26.09
H3-190	Hau	20	2019-03-12T07:51	Polynemidae	7	18.17
H3-190	Hau	20	2019-03-12T07:51	Sciaenidae	18	5.92
H3-191	Hau	4	2019-03-12T08:16	Ambassidae	1	2.16
H3-191	Hau	4	2019-03-12T08:16	Ariidae	1	61.77
H3-191	Hau	4	2019-03-12T08:16	Cichlidae	1	6.29
H3-191	Hau	4	2019-03-12T08:16	Cyprinidae	28	830.42
H3-191	Hau	4	2019-03-12T08:16	Eleotridae	1	2.61
H3-191	Hau	4	2019-03-12T08:16	Loricariidae	1	146
H3-191	Hau	4	2019-03-12T08:16	Soleidae	3	23.57
H3-192	Hau	16	2019-03-12T08:40	Cynoglossidae	6	34.03
H3-192	Hau	16	2019-03-12T08:40	Eleotridae	11	56.08
H3-192	Hau	16	2019-03-12T08:40	Soleidae	1	2.75
H3-193	Hau	22	2019-03-12T09:02	Akysidae	3	3.12
H3-193	Hau	22	2019-03-12T09:02	Ambassidae	1	6.51
H3-193	Hau	22	2019-03-12T09:02	Cynoglossidae	4	9.6
H3-193	Hau	22	2019-03-12T09:02	Cyprinidae	8	5.06
H3-193	Hau	22	2019-03-12T09:02	Engraulidae	51	65.29
H3-193	Hau	22	2019-03-12T09:02	Pangasiidae	34	13.35
H3-193	Hau	22	2019-03-12T09:02	Polynemidae	69	101.92
H3-193	Hau	22	2019-03-12T09:02	Sciaenidae	24	9.16
H3-193	Hau	22	2019-03-12T09:02	Soleidae	1	2.64
T2-194	Tien	7	2019-03-24T07:57	Clupeidae	3	4.54
T2-194	Tien	7	2019-03-24T07:57	Akysidae	1	1.39
T2-194	Tien	7	2019-03-24T07:57	Callionymidae	39	88.08
T2-194	Tien	7	2019-03-24T07:57	Cobitidae	1	5.57
T2-194	Tien	7	2019-03-24T07:57	Cynoglossidae	59	977.07
T2-194	Tien	7	2019-03-24T07:57	Cyprinidae	85	253.54
T2-194	Tien	7	2019-03-24T07:57	Engraulidae	2	5.85
T2-194	Tien	7	2019-03-24T07:57	Polynemidae	1	11.8
T2-194	Tien	7	2019-03-24T07:57	Sciaenidae	51	122.29
T2-194	Tien	7	2019-03-24T07:57	Soleidae	24	73.22
T2-195	Tien	4	2019-03-24T08:23	Clupeidae	2	20.6
T2-195	Tien	4	2019-03-24T08:23	Callionymidae	15	35.67
T2-195	Tien	4	2019-03-24T08:23	Cynoglossidae	18	82.35
T2-195	Tien	4	2019-03-24T08:23	Cyprinidae	308	1076.71
T2-195	Tien	4	2019-03-24T08:23	Soleidae	18	47.45
T2-195	Tien	4	2019-03-24T08:23	Tetraodontidae	2	2.68
T2-196	Tien	15	2019-03-24T08:48	Ariidae	2	11.72
T2-196	Tien	15	2019-03-24T08:48	Callionymidae	1	2.43
T2-196	Tien	15	2019-03-24T08:48	Cynoglossidae	106	1193.93
T2-196	Tien	15	2019-03-24T08:48	Cyprinidae	8	32.37
T2-196	Tien	15	2019-03-24T08:48	Pangasiidae	24	66.56
T2-196	Tien	15	2019-03-24T08:48	Polynemidae	17	112.44
T2-196	Tien	15	2019-03-24T08:48	Sciaenidae	19	67.12
T2-196	Tien	15	2019-03-24T08:48	Soleidae	4	13.63
T2-197	Tien	15	2019-03-24T09:14	Cynoglossidae	87	527.99
T2-197	Tien	15	2019-03-24T09:14	Engraulidae	1	1.54
T2-197	Tien	15	2019-03-24T09:14	Pangasiidae	2	5.21
T2-197	Tien	15	2019-03-24T09:14	Polynemidae	13	61.93
T2-197	Tien	15	2019-03-24T09:14	Sciaenidae	13	55.2
T2-197	Tien	15	2019-03-24T09:14	Soleidae	5	14.26
T2-198	Tien	15	2019-03-24T09:38	Ariidae	4	19.22
T2-198	Tien	15	2019-03-24T09:38	Cynoglossidae	182	1636.91
T2-198	Tien	15	2019-03-24T09:38	Cyprinidae	2	24.4
T2-198	Tien	15	2019-03-24T09:38	Eleotridae	1	4.11
T2-198	Tien	15	2019-03-24T09:38	Polynemidae	6	34.09
T2-198	Tien	15	2019-03-24T09:38	Sciaenidae	18	75.98
T2-198	Tien	15	2019-03-24T09:38	Soleidae	4	9.78
T2-199	Tien	25	2019-03-24T10:13	Akysidae	2	2.8
T2-199	Tien	25	2019-03-24T10:13	Cynoglossidae	60	320.67
T2-199	Tien	25	2019-03-24T10:13	Cyprinidae	1	0.33
T2-199	Tien	25	2019-03-24T10:13	Engraulidae	6	5.84
T2-199	Tien	25	2019-03-24T10:13	Pangasiidae	14	14.27
T2-199	Tien	25	2019-03-24T10:13	Plotosidae	2	5.41
T2-199	Tien	25	2019-03-24T10:13	Polynemidae	14	69.12
T2-199	Tien	25	2019-03-24T10:13	Sciaenidae	63	94.96
T2-199	Tien	25	2019-03-24T10:13	Soleidae	9	27.27
T2-200	Tien	22	2019-03-25T06:40	Cynoglossidae	1	4.1
T2-200	Tien	22	2019-03-25T06:40	Eleotridae	1	8.03
T2-200	Tien	22	2019-03-25T06:40	Gobiidae	1	25.98
T2-200	Tien	22	2019-03-25T06:40	Pangasiidae	2	21.43
T2-200	Tien	22	2019-03-25T06:40	Sciaenidae	7	26.16
T2-200	Tien	22	2019-03-25T06:40	Soleidae	1	3.76
T2-201	Tien	22	2019-03-25T07:11	Akysidae	2	1.75
T2-201	Tien	22	2019-03-25T07:11	Ariidae	2	7.43
T2-201	Tien	22	2019-03-25T07:11	Cynoglossidae	80	615.37
T2-201	Tien	22	2019-03-25T07:11	Cyprinidae	3	373.46
T2-201	Tien	22	2019-03-25T07:11	Eleotridae	10	31.12
T2-201	Tien	22	2019-03-25T07:11	Pangasiidae	18	62.19
T2-201	Tien	22	2019-03-25T07:11	Plotosidae	9	33.94
T2-201	Tien	22	2019-03-25T07:11	Polynemidae	83	566.55
T2-201	Tien	22	2019-03-25T07:11	Sciaenidae	14	69.48
T2-201	Tien	22	2019-03-25T07:11	Soleidae	4	10.48
T2-202	Tien	10	2019-03-25T07:39	Akysidae	2	2.87
T2-202	Tien	10	2019-03-25T07:39	Ambassidae	1	3.21
T2-202	Tien	10	2019-03-25T07:39	Ariidae	41	189.75
T2-202	Tien	10	2019-03-25T07:39	Callionymidae	1	0.69
T2-202	Tien	10	2019-03-25T07:39	Cynoglossidae	122	785.95
T2-202	Tien	10	2019-03-25T07:39	Cyprinidae	16	218.49
T2-202	Tien	10	2019-03-25T07:39	Eleotridae	1	5.43
T2-202	Tien	10	2019-03-25T07:39	Engraulidae	3	6.72
T2-202	Tien	10	2019-03-25T07:39	Pangasiidae	89	317.44
T2-202	Tien	10	2019-03-25T07:39	Plotosidae	3	12.01
T2-202	Tien	10	2019-03-25T07:39	Polynemidae	16	100
T2-202	Tien	10	2019-03-25T07:39	Sciaenidae	29	63.47
T2-202	Tien	10	2019-03-25T07:39	Siluridae	1	6.42
T2-202	Tien	10	2019-03-25T07:39	Soleidae	5	23.92
T2-203	Tien	6	2019-03-25T08:04	Ambassidae	1	1.99
T2-203	Tien	6	2019-03-25T08:04	Callionymidae	12	19.73
T2-203	Tien	6	2019-03-25T08:04	Cynoglossidae	15	220.66
T2-203	Tien	6	2019-03-25T08:04	Cyprinidae	33	105.07
T2-203	Tien	6	2019-03-25T08:04	Pangasiidae	4	28.41
T2-203	Tien	6	2019-03-25T08:04	Polynemidae	1	10.5
T2-203	Tien	6	2019-03-25T08:04	Sciaenidae	4	8.47
T2-203	Tien	6	2019-03-25T08:04	Soleidae	10	31.01
T3-204	Tien	9	2019-03-25T08:29	Cynoglossidae	9	195.44
T3-204	Tien	9	2019-03-25T08:29	Cyprinidae	3	63.39
T3-204	Tien	9	2019-03-25T08:29	Eleotridae	4	24.33
T3-204	Tien	9	2019-03-25T08:29	Loricariidae	2	294.55
T3-204	Tien	9	2019-03-25T08:29	Mastacembelidae	1	35
T3-204	Tien	9	2019-03-25T08:29	Pangasiidae	5	162.27
T3-204	Tien	9	2019-03-25T08:29	Sciaenidae	2	63.67
T3-204	Tien	9	2019-03-25T08:29	Siluridae	2	68.88
T3-204	Tien	9	2019-03-25T08:29	Soleidae	2	20.99
T3-205	Tien	15	2019-03-25T09:02	Ariidae	2	28.56
T3-205	Tien	15	2019-03-25T09:02	Botiidae	22	191.87
T3-205	Tien	15	2019-03-25T09:02	Cynoglossidae	8	42.32
T3-205	Tien	15	2019-03-25T09:02	Cyprinidae	1	1.47
T3-205	Tien	15	2019-03-25T09:02	Eleotridae	14	95.14
T3-205	Tien	15	2019-03-25T09:02	Loricariidae	1	129.34
T3-205	Tien	15	2019-03-25T09:02	Mastacembelidae	1	40.09
T3-205	Tien	15	2019-03-25T09:02	Pangasiidae	4	146.24
T3-205	Tien	15	2019-03-25T09:02	Soleidae	3	27.3
T3-206	Tien	12	2019-03-26T07:02	Akysidae	1	0.44
T3-206	Tien	12	2019-03-26T07:02	Ambassidae	1	20.07
T3-206	Tien	12	2019-03-26T07:02	Ariidae	1	13.76
T3-206	Tien	12	2019-03-26T07:02	Cynoglossidae	258	1419.5
T3-206	Tien	12	2019-03-26T07:02	Cyprinidae	8	142.22
T3-206	Tien	12	2019-03-26T07:02	Eleotridae	1	1.51
T3-206	Tien	12	2019-03-26T07:02	Engraulidae	5	15.04
T3-206	Tien	12	2019-03-26T07:02	Pangasiidae	37	200.34
T3-206	Tien	12	2019-03-26T07:02	Polynemidae	26	182.17
T3-206	Tien	12	2019-03-26T07:02	Sciaenidae	20	67.14
T3-206	Tien	12	2019-03-26T07:02	Soleidae	6	66.67
T3-207	Tien	15	2019-03-26T07:27	Akysidae	1	0.9
T3-207	Tien	15	2019-03-26T07:27	Cynoglossidae	107	819.34
T3-207	Tien	15	2019-03-26T07:27	Cyprinidae	7	142.01
T3-207	Tien	15	2019-03-26T07:27	Engraulidae	7	23.16
T3-207	Tien	15	2019-03-26T07:27	Gobiidae	1	19.13
T3-207	Tien	15	2019-03-26T07:27	Pangasiidae	330	616.97
T3-207	Tien	15	2019-03-26T07:27	Plotosidae	1	4.94
T3-207	Tien	15	2019-03-26T07:27	Polynemidae	36	189.74
T3-207	Tien	15	2019-03-26T07:27	Sciaenidae	15	39.99
T3-208	Tien	5	2019-03-26T07:50	Ambassidae	1	1.84
T3-208	Tien	5	2019-03-26T07:50	Bagridae	4	122.8
T3-208	Tien	5	2019-03-26T07:50	Cyprinidae	49	237.24
T3-208	Tien	5	2019-03-26T07:50	Engraulidae	2	9.38
T3-208	Tien	5	2019-03-26T07:50	Loricariidae	1	123.49
T3-208	Tien	5	2019-03-26T07:50	Pangasiidae	2	82.88
T3-208	Tien	5	2019-03-26T07:50	Polynemidae	1	45.49
T3-208	Tien	5	2019-03-26T07:50	Sciaenidae	1	30.12
T3-208	Tien	5	2019-03-26T07:50	Soleidae	11	48.35
T3-208	Tien	5	2019-03-26T07:50	Tetraodontidae	1	1.57
T3-209	Tien	8	2019-03-26T08:15	Ariidae	2	94.85
T3-209	Tien	8	2019-03-26T08:15	Bagridae	3	25.4
T3-209	Tien	8	2019-03-26T08:15	Cobitidae	1	5.67
T3-209	Tien	8	2019-03-26T08:15	Cynoglossidae	82	987.96
T3-209	Tien	8	2019-03-26T08:15	Cyprinidae	21	357.99
T3-209	Tien	8	2019-03-26T08:15	Eleotridae	14	80.54
T3-209	Tien	8	2019-03-26T08:15	Gobiidae	1	26.42
T3-209	Tien	8	2019-03-26T08:15	Mastacembelidae	5	192.06
T3-209	Tien	8	2019-03-26T08:15	Pangasiidae	9	331.12
T3-209	Tien	8	2019-03-26T08:15	Polynemidae	9	106.57
T3-209	Tien	8	2019-03-26T08:15	Sciaenidae	6	19.58
T3-209	Tien	8	2019-03-26T08:15	Soleidae	4	21.72
T3-210	Tien	9	2019-03-26T08:40	Clupeidae	1	2.07
T3-210	Tien	9	2019-03-26T08:40	Ambassidae	1	0.9
T3-210	Tien	9	2019-03-26T08:40	Callionymidae	3	3
T3-210	Tien	9	2019-03-26T08:40	Cobitidae	1	3.4
T3-210	Tien	9	2019-03-26T08:40	Cynoglossidae	38	236.94
T3-210	Tien	9	2019-03-26T08:40	Cyprinidae	11	59.41
T3-210	Tien	9	2019-03-26T08:40	Eleotridae	5	28.78
T3-210	Tien	9	2019-03-26T08:40	Engraulidae	2	10.04
T3-210	Tien	9	2019-03-26T08:40	Pangasiidae	1	21.75
T3-210	Tien	9	2019-03-26T08:40	Sciaenidae	17	46
T3-210	Tien	9	2019-03-26T08:40	Soleidae	5	14.4
T3-211	Tien	9	2019-03-26T09:23	Ambassidae	1	0.84
T3-211	Tien	9	2019-03-26T09:23	Bagridae	1	3.63
T3-211	Tien	9	2019-03-26T09:23	Botiidae	4	34.63
T3-211	Tien	9	2019-03-26T09:23	Cynoglossidae	5	45.73
T3-211	Tien	9	2019-03-26T09:23	Cyprinidae	8	64.98
T3-211	Tien	9	2019-03-26T09:23	Eleotridae	7	44.63
T3-211	Tien	9	2019-03-26T09:23	Loricariidae	1	161.49
T3-211	Tien	9	2019-03-26T09:23	Pangasiidae	1	47.13
T3-211	Tien	9	2019-03-26T09:23	Sciaenidae	6	20.35
T3-211	Tien	9	2019-03-26T09:23	Soleidae	11	42.16
T3-212	Tien	6	2019-03-27T07:57	Ambassidae	6	51.29
T3-212	Tien	6	2019-03-27T07:57	Bagridae	2	80.3
T3-212	Tien	6	2019-03-27T07:57	Callionymidae	3	2.53
T3-212	Tien	6	2019-03-27T07:57	Cynoglossidae	165	1200.1
T3-212	Tien	6	2019-03-27T07:57	Cyprinidae	61	711.57
T3-212	Tien	6	2019-03-27T07:57	Eleotridae	2	5.11
T3-212	Tien	6	2019-03-27T07:57	Engraulidae	1	4.29
T3-212	Tien	6	2019-03-27T07:57	Gobiidae	1	12.65
T3-212	Tien	6	2019-03-27T07:57	Pangasiidae	4	62.73
T3-212	Tien	6	2019-03-27T07:57	Plotosidae	1	23.07
T3-212	Tien	6	2019-03-27T07:57	Polynemidae	1	12.2
T3-212	Tien	6	2019-03-27T07:57	Sciaenidae	1	1.69
T3-212	Tien	6	2019-03-27T07:57	Soleidae	2	28.25
T3-213	Tien	16	2019-03-27T08:37	Akysidae	6	6.21
T3-213	Tien	16	2019-03-27T08:37	Ariidae	6	22.38
T3-213	Tien	16	2019-03-27T08:37	Bagridae	1	18.9
T3-213	Tien	16	2019-03-27T08:37	Cynoglossidae	148	971.65
T3-213	Tien	16	2019-03-27T08:37	Pangasiidae	10	25.98
T3-213	Tien	16	2019-03-27T08:37	Polynemidae	25	112.29
T3-213	Tien	16	2019-03-27T08:37	Sciaenidae	20	16.97
T3-214	Tien	19	2019-03-27T09:03	Akysidae	42	42.75
T3-214	Tien	19	2019-03-27T09:03	Ariidae	1	0.79
T3-214	Tien	19	2019-03-27T09:03	Cobitidae	1	4.5
T3-214	Tien	19	2019-03-27T09:03	Cynoglossidae	36	202.5
T3-214	Tien	19	2019-03-27T09:03	Gobiidae	1	17.39
T3-214	Tien	19	2019-03-27T09:03	Pangasiidae	1	0.46
T3-214	Tien	19	2019-03-27T09:03	Polynemidae	23	88.34
T3-214	Tien	19	2019-03-27T09:03	Sciaenidae	3	1.5
T3-215	Tien	17	2019-03-27T09:29	Akysidae	550	607.51
T3-215	Tien	17	2019-03-27T09:29	Ariidae	1	4.06
T3-215	Tien	17	2019-03-27T09:29	Callionymidae	1	1
T3-215	Tien	17	2019-03-27T09:29	Cynoglossidae	18	177.8
T3-215	Tien	17	2019-03-27T09:29	Cyprinidae	1	85.48
T3-215	Tien	17	2019-03-27T09:29	Engraulidae	2	8.39
T3-215	Tien	17	2019-03-27T09:29	Pangasiidae	91	316.14
T3-215	Tien	17	2019-03-27T09:29	Polynemidae	93	342.48
T3-215	Tien	17	2019-03-27T09:29	Soleidae	1	0.5
T3-216	Tien	23	2019-03-27T09:58	Akysidae	150	153.54
T3-216	Tien	23	2019-03-27T09:58	Callionymidae	1	2.61
T3-216	Tien	23	2019-03-27T09:58	Cynoglossidae	18	84.97
T3-216	Tien	23	2019-03-27T09:58	Pangasiidae	5	2.85
T3-216	Tien	23	2019-03-27T09:58	Plotosidae	1	3.05
T3-216	Tien	23	2019-03-27T09:58	Polynemidae	54	174.9
T3-216	Tien	23	2019-03-27T09:58	Sciaenidae	3	1.55
T3-216	Tien	23	2019-03-27T09:58	Soleidae	1	2.26
T3-217	Tien	17	2019-03-27T10:25	Akysidae	239	195.4
T3-217	Tien	17	2019-03-27T10:25	Ariidae	1	8.62
T3-217	Tien	17	2019-03-27T10:25	Callionymidae	2	2.86
T3-217	Tien	17	2019-03-27T10:25	Cynoglossidae	42	135.35
T3-217	Tien	17	2019-03-27T10:25	Cyprinidae	2	4.34
T3-217	Tien	17	2019-03-27T10:25	Eleotridae	3	14.49
T3-217	Tien	17	2019-03-27T10:25	Engraulidae	2	4.86
T3-217	Tien	17	2019-03-27T10:25	Pangasiidae	78	66.41
T3-217	Tien	17	2019-03-27T10:25	Plotosidae	2	6.7
T3-217	Tien	17	2019-03-27T10:25	Polynemidae	41	114.83
T3-217	Tien	17	2019-03-27T10:25	Sciaenidae	1	0.55
T3-218	Tien	9	2019-03-28T07:03	Akysidae	29	33.49
T3-218	Tien	9	2019-03-28T07:03	Ambassidae	1	22.31
T3-218	Tien	9	2019-03-28T07:03	Ariidae	1	4.71
T3-218	Tien	9	2019-03-28T07:03	Callionymidae	3	5.89
T3-218	Tien	9	2019-03-28T07:03	Cynoglossidae	16	88.93
T3-218	Tien	9	2019-03-28T07:03	Cyprinidae	10	228.86
T3-218	Tien	9	2019-03-28T07:03	Engraulidae	1	3.94
T3-218	Tien	9	2019-03-28T07:03	Pangasiidae	451	672.67
T3-218	Tien	9	2019-03-28T07:03	Polynemidae	34	132.81
T3-218	Tien	9	2019-03-28T07:03	Sciaenidae	7	35.69
T3-218	Tien	9	2019-03-28T07:03	Siluridae	1	7.88
T3-219	Tien	20	2019-03-28T07:26	Akysidae	6	7.4
T3-219	Tien	20	2019-03-28T07:26	Ariidae	1	2.52
T3-219	Tien	20	2019-03-28T07:26	Callionymidae	1	2.8
T3-219	Tien	20	2019-03-28T07:26	Cobitidae	1	5.1
T3-219	Tien	20	2019-03-28T07:26	Cynoglossidae	26	156.41
T3-219	Tien	20	2019-03-28T07:26	Engraulidae	17	31.51
T3-219	Tien	20	2019-03-28T07:26	Pangasiidae	69	190
T3-219	Tien	20	2019-03-28T07:26	Polynemidae	91	216.34
T3-219	Tien	20	2019-03-28T07:26	Sciaenidae	3	20.98
T3-220	Tien	13	2019-03-28T07:55	Akysidae	11	15.58
T3-220	Tien	13	2019-03-28T07:55	Ambassidae	1	17.69
T3-220	Tien	13	2019-03-28T07:55	Ariidae	186	660.86
T3-220	Tien	13	2019-03-28T07:55	Callionymidae	3	4.17
T3-220	Tien	13	2019-03-28T07:55	Cobitidae	1	5.5
T3-220	Tien	13	2019-03-28T07:55	Cynoglossidae	141	740.42
T3-220	Tien	13	2019-03-28T07:55	Engraulidae	2	2.41
T3-220	Tien	13	2019-03-28T07:55	Pangasiidae	5	9.63
T3-220	Tien	13	2019-03-28T07:55	Plotosidae	3	14.21
T3-220	Tien	13	2019-03-28T07:55	Polynemidae	73	343.44
T3-220	Tien	13	2019-03-28T07:55	Sciaenidae	1	24.56
T3-221	Tien	14	2019-03-28T08:19	Akysidae	14	15.05
T3-221	Tien	14	2019-03-28T08:19	Ariidae	19	41.65
T3-221	Tien	14	2019-03-28T08:19	Callionymidae	3	5.46
T3-221	Tien	14	2019-03-28T08:19	Cynoglossidae	190	1001.2
T3-221	Tien	14	2019-03-28T08:19	Cyprinidae	2	72
T3-221	Tien	14	2019-03-28T08:19	Eleotridae	1	8.58
T3-221	Tien	14	2019-03-28T08:19	Engraulidae	1	1.6
T3-221	Tien	14	2019-03-28T08:19	Gobiidae	1	16.82
T3-221	Tien	14	2019-03-28T08:19	Pangasiidae	7	43.98
T3-221	Tien	14	2019-03-28T08:19	Polynemidae	68	281.36
T3-221	Tien	14	2019-03-28T08:19	Sciaenidae	8	15.45
T3-221	Tien	14	2019-03-28T08:19	Soleidae	3	8.54
T3-222	Tien	13	2019-03-28T08:45	Ambassidae	2	2.4
T3-222	Tien	13	2019-03-28T08:45	Bagridae	2	27.25
T3-222	Tien	13	2019-03-28T08:45	Cynoglossidae	30	361.32
T3-222	Tien	13	2019-03-28T08:45	Cyprinidae	2	34.26
T3-222	Tien	13	2019-03-28T08:45	Eleotridae	24	137.58
T3-222	Tien	13	2019-03-28T08:45	Gobiidae	1	9.5
T3-222	Tien	13	2019-03-28T08:45	Pangasiidae	3	43.72
T3-222	Tien	13	2019-03-28T08:45	Soleidae	3	17.38
T3-223	Tien	10	2019-03-28T09:14	Cynoglossidae	33	280.55
T3-223	Tien	10	2019-03-28T09:14	Cyprinidae	10	189.08
T3-223	Tien	10	2019-03-28T09:14	Eleotridae	12	75.04
T3-223	Tien	10	2019-03-28T09:14	Pangasiidae	1	9.43
T3-223	Tien	10	2019-03-28T09:14	Sciaenidae	1	12.39
T3-223	Tien	10	2019-03-28T09:14	Soleidae	8	44.9
T3-224	Tien	12	2019-03-29T07:10	Akysidae	10	8.54
T3-224	Tien	12	2019-03-29T07:10	Ambassidae	2	3.9
T3-224	Tien	12	2019-03-29T07:10	Ariidae	66	271.56
T3-224	Tien	12	2019-03-29T07:10	Callionymidae	1	2
T3-224	Tien	12	2019-03-29T07:10	Cynoglossidae	80	428.84
T3-224	Tien	12	2019-03-29T07:10	Cyprinidae	47	1871.93
T3-224	Tien	12	2019-03-29T07:10	Gobiidae	1	33.68
T3-224	Tien	12	2019-03-29T07:10	Pangasiidae	120	123.09
T3-224	Tien	12	2019-03-29T07:10	Polynemidae	135	393.52
T3-224	Tien	12	2019-03-29T07:10	Sciaenidae	48	68.35
T3-224	Tien	12	2019-03-29T07:10	Soleidae	2	9.51
T3-225	Tien	3	2019-03-29T07:34	Cynoglossidae	1	2.39
T3-225	Tien	3	2019-03-29T07:34	Cyprinidae	26	234.01
T3-225	Tien	3	2019-03-29T07:34	Engraulidae	1	3.8
T3-225	Tien	3	2019-03-29T07:34	Gobiidae	4	35.3
T3-225	Tien	3	2019-03-29T07:34	Polynemidae	4	34.36
T3-225	Tien	3	2019-03-29T07:34	Soleidae	7	35.76
T3-226	Tien	21	2019-03-29T07:55	Akysidae	192	192.11
T3-226	Tien	21	2019-03-29T07:55	Ariidae	8	4.91
T3-226	Tien	21	2019-03-29T07:55	Callionymidae	5	11.18
T3-226	Tien	21	2019-03-29T07:55	Cynoglossidae	66	216.99
T3-226	Tien	21	2019-03-29T07:55	Cyprinidae	4	53.73
T3-226	Tien	21	2019-03-29T07:55	Engraulidae	4	11.69
T3-226	Tien	21	2019-03-29T07:55	Pangasiidae	11	5.52
T3-226	Tien	21	2019-03-29T07:55	Plotosidae	7	43.58
T3-226	Tien	21	2019-03-29T07:55	Polynemidae	419	1637
T3-226	Tien	21	2019-03-29T07:55	Sciaenidae	15	36.94
T3-226	Tien	21	2019-03-29T07:55	Soleidae	4	11.94
T3-227	Tien	20	2019-03-29T08:21	Ambassidae	1	1.54
T3-227	Tien	20	2019-03-29T08:21	Cyprinidae	3	30
T3-227	Tien	20	2019-03-29T08:21	Pangasiidae	2	74.56
T3-227	Tien	20	2019-03-29T08:21	Polynemidae	1	2.05
T3-227	Tien	20	2019-03-29T08:21	Soleidae	1	25.2
T3-228	Tien	25	2019-03-29T08:50	Akysidae	9	6.82
T3-228	Tien	25	2019-03-29T08:50	Ariidae	144	284.42
T3-228	Tien	25	2019-03-29T08:50	Cynoglossidae	12	40.73
T3-228	Tien	25	2019-03-29T08:50	Cyprinidae	14	16.35
T3-228	Tien	25	2019-03-29T08:50	Eleotridae	1	1.4
T3-228	Tien	25	2019-03-29T08:50	Engraulidae	2	8.53
T3-228	Tien	25	2019-03-29T08:50	Pangasiidae	18	11.34
T3-228	Tien	25	2019-03-29T08:50	Plotosidae	2	25.8
T3-228	Tien	25	2019-03-29T08:50	Polynemidae	303	492.69
T3-228	Tien	25	2019-03-29T08:50	Sciaenidae	42	16.76
T3-229	Tien	8	2019-03-29T09:14	Ambassidae	3	9.31
T3-229	Tien	8	2019-03-29T09:14	Ariidae	6	133.71
T3-229	Tien	8	2019-03-29T09:14	Botiidae	1	18.33
T3-229	Tien	8	2019-03-29T09:14	Cichlidae	6	52.19
T3-229	Tien	8	2019-03-29T09:14	Cynoglossidae	7	101.59
T3-229	Tien	8	2019-03-29T09:14	Cyprinidae	12	333.18
T3-229	Tien	8	2019-03-29T09:14	Gobiidae	10	86.09
T3-229	Tien	8	2019-03-29T09:14	Pangasiidae	2	31.54
T3-229	Tien	8	2019-03-29T09:14	Polynemidae	6	20.15
T3-229	Tien	8	2019-03-29T09:14	Soleidae	4	60.62
H1-230	Hau	12	2019-10-08T08:32	Akysidae	6	4.79
H1-230	Hau	12	2019-10-08T08:32	Bagridae	5	7.74
H1-230	Hau	12	2019-10-08T08:32	Cynoglossidae	9	37.17
H1-230	Hau	12	2019-10-08T08:32	Pangasiidae	5	236.15
H1-230	Hau	12	2019-10-08T08:32	Polynemidae	4	89.26
H1-230	Hau	12	2019-10-08T08:32	Sisoridae	5	14.87
H1-231	Hau	10	2019-10-08T08:58	Akysidae	1	0.28
H1-231	Hau	10	2019-10-08T08:58	Bagridae	1	1.77
H1-231	Hau	10	2019-10-08T08:58	Callionymidae	2	1.74
H1-231	Hau	10	2019-10-08T08:58	Cynoglossidae	4	4.78
H1-231	Hau	10	2019-10-08T08:58	Pangasiidae	14	280.77
H1-231	Hau	10	2019-10-08T08:58	Polynemidae	2	35.23
H1-231	Hau	10	2019-10-08T08:58	Sisoridae	2	4.75
H1-232	Hau	13	2019-10-08T09:15	Bagridae	4	13.55
H1-232	Hau	13	2019-10-08T09:15	Cynoglossidae	1	11.71
H1-232	Hau	13	2019-10-08T09:15	Pangasiidae	21	335.75
H1-232	Hau	13	2019-10-08T09:15	Polynemidae	1	15.64
H1-232	Hau	13	2019-10-08T09:15	Sciaenidae	1	49.23
H1-232	Hau	13	2019-10-08T09:15	Sisoridae	1	3.97
H1-233	Hau	8	2019-10-08T09:40	Akysidae	1	0.81
H1-233	Hau	8	2019-10-08T09:40	Bagridae	6	14.24
H1-233	Hau	8	2019-10-08T09:40	Pangasiidae	13	226.87
H1-233	Hau	8	2019-10-08T09:40	Polynemidae	4	79.39
H1-233	Hau	8	2019-10-08T09:40	Sciaenidae	1	29.5
H1-234	Hau	8	2019-10-08T09:55	Bagridae	4	32.3
H1-234	Hau	8	2019-10-08T09:55	Cynoglossidae	4	13.33
H1-234	Hau	8	2019-10-08T09:55	Cyprinidae	1	89.23
H1-234	Hau	8	2019-10-08T09:55	Pangasiidae	5	7.02
H1-234	Hau	8	2019-10-08T09:55	Polynemidae	3	68.63
H1-234	Hau	8	2019-10-08T09:55	Sciaenidae	1	91.97
H1-234	Hau	8	2019-10-08T09:55	Sisoridae	1	2.59
H2-235	Hau	17	2019-10-09T06:31	Akysidae	1	1.37
H2-235	Hau	17	2019-10-09T06:31	Bagridae	1	1.61
H2-235	Hau	17	2019-10-09T06:31	Cynoglossidae	3	13.18
H2-235	Hau	17	2019-10-09T06:31	Cyprinidae	5	210.2
H2-235	Hau	17	2019-10-09T06:31	Pangasiidae	34	573.34
H2-235	Hau	17	2019-10-09T06:31	Polynemidae	3	77.15
H2-235	Hau	17	2019-10-09T06:31	Sciaenidae	1	74.79
H2-235	Hau	17	2019-10-09T06:31	Siluridae	2	17.96
H2-235	Hau	17	2019-10-09T06:31	Soleidae	1	3.56
H2-236	Hau	9	2019-10-09T06:49	Akysidae	2	2.51
H2-236	Hau	9	2019-10-09T06:49	Bagridae	1	2.97
H2-236	Hau	9	2019-10-09T06:49	Cynoglossidae	4	18.4
H2-236	Hau	9	2019-10-09T06:49	Cyprinidae	7	133.17
H2-236	Hau	9	2019-10-09T06:49	Pangasiidae	37	704.41
H2-236	Hau	9	2019-10-09T06:49	Polynemidae	2	65.28
H2-237	Hau	11	2019-10-09T07:08	Akysidae	1	0.49
H2-237	Hau	11	2019-10-09T07:08	Cynoglossidae	12	39.97
H2-237	Hau	11	2019-10-09T07:08	Cyprinidae	3	73.1
H2-237	Hau	11	2019-10-09T07:08	Pangasiidae	11	31.46
H2-237	Hau	11	2019-10-09T07:08	Polynemidae	2	21.37
H2-237	Hau	11	2019-10-09T07:08	Siluridae	1	1.75
H2-238	Hau	13	2019-10-09T07:27	Akysidae	2	1
H2-238	Hau	13	2019-10-09T07:27	Bagridae	1	0.28
H2-238	Hau	13	2019-10-09T07:27	Cynoglossidae	20	82.77
H2-238	Hau	13	2019-10-09T07:27	Gobiidae	1	5.99
H2-238	Hau	13	2019-10-09T07:27	Pangasiidae	10	132.44
H2-238	Hau	13	2019-10-09T07:27	Polynemidae	2	32.86
H2-239	Hau	14	2019-10-09T07:48	Akysidae	2	1.35
H2-239	Hau	14	2019-10-09T07:48	Bagridae	3	4.35
H2-239	Hau	14	2019-10-09T07:48	Callionymidae	1	0.99
H2-239	Hau	14	2019-10-09T07:48	Cynoglossidae	2	25.89
H2-239	Hau	14	2019-10-09T07:48	Cyprinidae	8	516.78
H2-239	Hau	14	2019-10-09T07:48	Gobiidae	1	10.53
H2-239	Hau	14	2019-10-09T07:48	Pangasiidae	6	51.3
H2-240	Hau	15	2019-10-10T15:30	Bagridae	1	2.13
H2-240	Hau	15	2019-10-10T15:30	Cynoglossidae	4	12.06
H2-240	Hau	15	2019-10-10T15:30	Cyprinidae	11	852.9
H2-240	Hau	15	2019-10-10T15:30	Pangasiidae	5	118
H2-240	Hau	15	2019-10-10T15:30	Plotosidae	1	108.28
H2-241	Hau	11	2019-10-10T15:47	Bagridae	1	1.03
H2-241	Hau	11	2019-10-10T15:47	Cynoglossidae	10	52.59
H2-241	Hau	11	2019-10-10T15:47	Cyprinidae	4	414.36
H2-241	Hau	11	2019-10-10T15:47	Pangasiidae	10	94.14
H2-241	Hau	11	2019-10-10T15:47	Polynemidae	1	43.65
H2-242	Hau	12	2019-10-10T16:08	Akysidae	3	1.24
H2-242	Hau	12	2019-10-10T16:08	Bagridae	1	1.44
H2-242	Hau	12	2019-10-10T16:08	Cynoglossidae	3	7.37
H2-242	Hau	12	2019-10-10T16:08	Pangasiidae	7	55.13
H2-242	Hau	12	2019-10-10T16:08	Siluridae	1	4.72
H2-243	Hau	16	2019-10-10T16:27	Cyprinidae	2	50.51
H2-243	Hau	16	2019-10-10T16:27	Pangasiidae	7	144.46
H2-243	Hau	16	2019-10-10T16:27	Siluridae	1	51.42
H2-243	Hau	16	2019-10-10T16:27	Soleidae	1	13.39
H2-244	Hau	4	2019-10-10T16:52	Bagridae	4	24.56
H2-244	Hau	4	2019-10-10T16:52	Cynoglossidae	13	43.97
H2-244	Hau	4	2019-10-10T16:52	Cyprinidae	24	129.27
H2-244	Hau	4	2019-10-10T16:52	Gobiidae	2	29.2
H2-244	Hau	4	2019-10-10T16:52	Pangasiidae	2	3.58
H2-244	Hau	4	2019-10-10T16:52	Siluridae	4	16.66
H2-245	Hau	16	2019-10-11T07:09	Akysidae	2	1
H2-245	Hau	16	2019-10-11T07:09	Cynoglossidae	6	25.2
H2-245	Hau	16	2019-10-11T07:09	Cyprinidae	5	20
H2-245	Hau	16	2019-10-11T07:09	Pangasiidae	15	29.5
H2-245	Hau	16	2019-10-11T07:09	Polynemidae	1	16.63
H2-245	Hau	16	2019-10-11T07:09	Siluridae	2	7.59
H2-245	Hau	16	2019-10-11T07:09	Sisoridae	1	2.22
H2-246	Hau	6	2019-10-11T07:29	Akysidae	3	0.8
H2-246	Hau	6	2019-10-11T07:29	Ambassidae	1	26.51
H2-246	Hau	6	2019-10-11T07:29	Bagridae	1	2.26
H2-246	Hau	6	2019-10-11T07:29	Cynoglossidae	37	140.6
[truncated: 2,162 more rows]
