# Supplementary material for: Biodiversity of aquatic organisms in the Mekong Delta, Vietnam
Source: Biodivers Data J. 2023 Oct 24;11:e105314. doi: 10.3897/BDJ.11.e105314 (PMC10848352; doi:10.3897/BDJ.11.e105314)
Supplement: Supplementary material 4 — Bottom sediments [file bdj-11-e105314-s004.csv]

Station	Period	Depth	Sed1	Sed2	Sed3	Sed4	Sed5	Gravel	Sand	Clay	mean_D	TOM	Hg
2	December 2018	8	5.2	45.9	28	15	5.2	0.7	79.1	20.2	0.21	4.3	0.03
4	December 2018	13	6.6	40.4	32.6	16.1	1.9	2.4	79.6	18	0.22	10.9	0.007
5	December 2018	1	3.9	46.9	22.4	7.6	16.5	2.7	73.2	24.1	0.22	8.6	0.009
6	December 2018	2	11.4	18.3	8.3	16.5	6.5	39	38	23	0.54	12.8	0.056
7	December 2018	12	8.1	22.8	23.7	13.4	8.6	23.4	54.6	22	0.39	8.7	0.029
8	December 2018	3	12.2	14.7	21	10.4	5.2	6.5	47.9	15.6	0.31	8.6	0.068
9	December 2018	11	3.7	18.1	46.2	22.8	2.9	6.3	68	25.7	0.19	5.5	0.136
10	December 2018	3	7.9	51.1	19	13.7	6.4	1.9	78	20.1	0.25	6.6	0.083
11	December 2018	13	2.8	13.2	16.7	8.4	11.4	47.5	32.7	19.8	0.55	9.9	0.053
12	December 2018	5	4.9	44.3	29.5	15.9	5	0.4	78.7	20.9	0.2	6.6	0.046
13	December 2018	4	2.4	41.9	33.1	9.9	12.1	0.6	77.4	22	0.18	6.2	0.031
14	December 2018	7	0.4	65.8	23.3	7	2.5	1	89.5	9.5	0.23	3.5	0.012
15	December 2018	1	1.7	41	36.1	14.6	4.2	2.4	78.8	18.8	0.19	5.1	0.01
16	December 2018	3	8.4	39.2	22	14.1	14.5	1.8	69.6	28.6	0.22	13.5	0.092
17	December 2018	9	0.6	32.1	37.2	17.3	11.9	0.9	69.9	29.2	0.14	6	0.02
18	December 2018	2	9.1	23.3	10	7.8	6.3	43.5	42.4	14.1	0.58	9.2	0.085
19	December 2018	2	8.9	39.3	19	13	12	7.8	67.2	25	0.28	7.8	0.041
20	December 2018	15	0.5	40.1	45	11.2	2.5	0.7	85.6	13.7	0.17	3.5	0.025
21	December 2018	2	5	42.4	25.2	17.3	8.8	1.3	72.6	26.1	0.2	7.5	0.044
22	December 2018	11	8.5	37.3	33	13.7	4.7	2.8	78.8	18.4	0.21	6.2	0.048
23	December 2018	11	2.5	63.2	18.4	10.7	4.4	0.8	84.1	15.1	0.23	7.5	0.011
24	December 2018	4	1	40.2	33.8	16.8	7.6	0.6	75	24.4	0.17	6.7	0.065
25	December 2018	12	9	41.2	28.7	12.1	6.8	2.2	78.9	18.9	0.24	6.5	0.035
26	December 2018	6	0.5	44.5	43.4	8.7	2.4	0.5	88.4	11.1	0.18	2.1	0.013
27	December 2018	0	1.4	40.2	39.3	11.6	6.4	1.1	80.9	18	0.18	9	0.028
28	December 2018	8	1.9	44.7	27.2	15.7	9.6	0.9	73.8	25.3	0.18	5.5	0.032
29	December 2018	5	0.6	49.7	22.9	10.6	16.1	0.1	73.2	26.7	0.18	8.5	0.039
30	December 2018	4	2.5	42.5	29.1	16.5	7.7	1.7	74.1	24.2	0.19	6.9	0.02
31	December 2018	15	11.3	60.6	18.1	7	2.3	0.7	90	9.3	0.29	2.7	0.022
32	December 2018	4	0.5	30.6	38	19.9	10.4	0.6	69.1	30.3	0.14	5.6	0.054
33	December 2018	1	1.5	68.7	22.5	5.3	1.3	0.7	92.7	6.6	0.24	5.9	0.012
34	December 2018	5	4.1	40.6	33.7	13.6	6.6	1.4	78.4	20.2	0.2	4.7	0.029
35	December 2018	7	2.3	4.2	8.8	17.6	4.9	62.2	15.3	22.5	0.67	21.2	0.035
36	December 2018	6	2.3	45.3	34.2	5	3.3	9.9	81.8	8.3	0.28	8.3	0.017
37	December 2018	16	5.8	46.2	27.1	9	10.5	1.4	79.1	19.5	0.22	9.1	0.042
38	December 2018	2	0.5	16.7	72.8	8.7	0.7	0.6	90	9.4	0.12	1.5	0.01
39	December 2018	11	6.1	47	23	17.2	4.4	2.3	76.1	21.6	0.23	7.2	0.027
40	December 2018	16	1.3	47.5	35.6	11.4	3.3	0.9	84.4	14.7	0.19	3.5	0.021
41	December 2018	1	6.2	42.9	29.6	14.9	4.9	1.5	78.7	19.8	0.22	6	0.045
42	December 2018	1	2.3	74.8	16.8	3.5	2.4	0.2	93.9	5.9	0.26	8.1	0.015
43	December 2018	11	0.3	37.4	43.8	11.4	6.4	0.7	81.5	17.8	0.16	3.7	0.01
44	December 2018	10	3	25.7	36.5	29.3	4.7	0.8	65.2	34	0.14	5.4	0.046
45	December 2018	3	5.7	28.1	31.5	27.5	6.7	0.5	65.3	34.2	0.17	5.9	0.048
46	December 2018	7	1.9	42.7	31.8	14.2	8.2	1.2	76.4	22.4	0.18	6.9	0.035
47	December 2018	2	0.6	25.9	56.2	11.7	3.6	2	82.7	15.3	0.15	4.8	0.017
48	December 2018	10	0.3	46.4	40.7	7.7	4.7	0.2	87.4	12.4	0.18	7.7	0.01
49	December 2018	6	6.1	20	23.1	23.9	13.7	13.2	49.2	37.6	0.26	18.4	0.027
50	December 2018	4	3.3	36.6	30.5	18.5	10.4	0.7	70.4	28.9	0.17	13.7	0.039
51	December 2018	5	0.8	19	53.5	21	5.5	0.2	73.3	26.5	0.11	4.9	0.03
52	April 2019	4	2.2	32.4	31.5	17.9	14.6	1.4	66.1	32.5	0.16	9.1	0.067
54	April 2020	12	2.6	71.9	14.2	4.4	4.1	2.8	88.7	8.5	0.28	3.3	0.019
55	April 2021	3	7	35	32.3	17.5	6.1	2.1	74.3	23.6	0.21	7.4	0.054
67	April 2022	4	1	39.7	46.2	6.5	5.4	1.2	86.9	11.9	0.18	5	0.024
68	April 2023	4	8.5	48	25.4	8.9	3.1	6.1	81.9	12	0.29	4.9	0.021
69	April 2024	4	2.8	32.4	34.6	18.9	10.2	1.1	69.8	29.1	0.16	6.9	0.052
70	April 2025	10	7.7	33.7	26.2	24.1	6.2	2.1	67.6	30.3	0.21	7.5	0.047
72	April 2026	2	12.1	35.3	18.6	17.1	8.6	8.3	66	25.7	0.3	8.8	0.046
73	April 2027	3	2.5	31.1	31.1	19.4	14	1.9	64.7	33.4	0.16	6.1	0.033
76	April 2028	3	3.7	35.5	29.5	10.5	19.2	1.6	68.7	29.7	0.18	9.3	0.044
79	April 2029	3	1.5	17.9	38.4	27.7	12.9	1.6	57.8	40.6	0.12	4.9	0.027
80	April 2030	9	0.8	27	47.3	18.6	5.9	0.4	75.1	24.5	0.13	7.7	0.038
81	April 2031	4	1.5	31.6	25.2	26.7	13.9	1.1	58.3	40.6	0.15	7.4	0.045
82	April 2032	2	1	18.1	32.1	27.5	20.3	1	51.2	47.8	0.11	7.5	0.048
84	April 2033	3	2.3	32.2	32.4	23.7	8.8	0.6	66.9	32.5	0.15	7.8	0.052
85	April 2034	2	10	37.4	25.2	11.2	14.4	1.8	72.6	25.6	0.23	9	0.057
86	April 2035	6	11.5	31.8	20.7	20.5	10.6	4.9	64	31.1	0.25	10	0.062
87	April 2036	7	0.2	15.6	30.4	38.9	14.2	0.7	46.2	53.1	0.09	7.9	0.045
88	April 2037	2	1.2	14.3	35.8	35.8	11.5	1.4	51.3	47.3	0.11	5.9	0.026
89	April 2038	9	4	35.5	29.7	16.1	13.3	1.4	69.2	29.4	0.18	9.7	0.057
90	April 2039	6	1	21.2	34.7	26.2	16.3	0.6	56.9	42.5	0.11	7.9	0.056
