# Supplementary material for: Biodiversity of aquatic organisms in the Mekong Delta, Vietnam
Source: Biodivers Data J. 2023 Oct 24;11:e105314. doi: 10.3897/BDJ.11.e105314 (PMC10848352; doi:10.3897/BDJ.11.e105314)
Supplement: Supplementary material 5 — Macrozoobenthos [file bdj-11-e105314-s005.csv]

Station	Waterbody	Depth	Period	Phylum	Taxa	Number	Biomass
53	Tien (Branch Tieu)	6	April 2019	Annelida	Limnodrilus sp.	64.92	0.02164
53	Tien (Branch Tieu)	6	April 2019	Annelida	Spirosperma sp.	129.84	0.06492
54	Tien (Branch Tieu)	12	April 2019	Arthropoda	Baeotendipes sp.	21.64	0.02164
54	Tien (Branch Tieu)	12	April 2019	Annelida	Limnodrilus sp.	21.64	0.02164
54	Tien (Branch Tieu)	12	April 2019	Annelida	Namalycastes sp.	43.28	0.06492
54	Tien (Branch Tieu)	12	April 2019	Annelida	Namanereis spp.	43.28	0.04328
55	Tien	3	April 2019	Mollusca	Hubendickia sp.	194.76	1.90432
55	Tien	3	April 2019	Mollusca	Pachydrobia sp. 1	259.68	6.7084
55	Tien	3	April 2019	Mollusca	Pachydrobia sp. 2	43.28	0.2164
55	Tien	3	April 2019	Mollusca	Polymesoda sp.	21.64	0.19476
55	Tien	3	April 2019	Arthropoda	Procladius (Holotanypus) sp.	21.64	0.02164
55	Tien	3	April 2019	Mollusca	Stenothyra sp.	129.84	0.1082
57	Tien	2	April 2019	Arthropoda	Baeotendipes sp.	86.56	0.1082
57	Tien	2	April 2019	Annelida	Branchyura sowerbyi	194.76	1.25512
57	Tien	2	April 2019	Mollusca	Corbicula blandiana	151.48	54.8574
67	Tien (Branch Tieu)	4	April 2019	Mollusca	Muricidae sp.	21.64	0.04328
67	Tien (Branch Tieu)	4	April 2019	Annelida	Namanereis spp.	21.64	0.06492
67	Tien (Branch Tieu)	4	April 2019	Mollusca	Tomilina frausserii	21.64	17.87464
67	Tien (Branch Tieu)	4	April 2019	Arthropoda	Xenophthalmius sp.	6643.48	84.35272
68	Tien (Branch Tieu)	4	April 2019	Arthropoda	Xenophthalmius sp.	562.64	4.63096
69	Tien (Branch Tieu)	4	April 2019	Mollusca	Anentome sp.	64.92	1.16856
69	Tien (Branch Tieu)	4	April 2019	Annelida	Capitellidae sp.	43.28	0.1082
69	Tien (Branch Tieu)	4	April 2019	Arthropoda	Eriopisella sp.	43.28	0.1082
69	Tien (Branch Tieu)	4	April 2019	Arthropoda	Idotea sp. 1	21.64	0.1082
69	Tien (Branch Tieu)	4	April 2019	Arthropoda	Melita sp.	86.56	0.17312
69	Tien (Branch Tieu)	4	April 2019	Echinodermata	Ophiuroidea sp.	173.12	1.25512
69	Tien (Branch Tieu)	4	April 2019	Annelida	Terebellidae sp.	43.28	0.30296
73	Hau	3	April 2019	Mollusca	Meretrix lyrata	21.64	0.23804
73	Hau	3	April 2019	Annelida	Namalycastes sp.	21.64	0.2164
73	Hau	3	April 2019	Arthropoda	Sinocorophium sp.	64.92	0.15148
73	Hau	3	April 2019	Annelida	Terebellidae sp.	21.64	0.02164
75	Hau	1	April 2019	Arthropoda	Cryptochironomus sp.	21.64	0.2164
76	Hau	3	April 2019	Arthropoda	Grandidierella gilesi	21.64	0.06492
77	Hau	11	April 2019	Arthropoda	Elamena sp.	21.64	0.28132
77	Hau	11	April 2019	Mollusca	Limnoperna siamensis	129.84	5.32344
78	Hau	1	April 2019	Mollusca	Anentome sp.	21.64	3.74372
78	Hau	1	April 2019	Mollusca	Corbicula blandiana	21.64	2.33712
78	Hau	1	April 2019	Annelida	Namanereis spp.	86.56	0.71412
79	Hau (Branch Dinh An)	3	April 2019	Arthropoda	Alitropidae sp.	194.76	1.27676
79	Hau (Branch Dinh An)	3	April 2019	Mollusca	Rivomarginella sp.	21.64	0.38952
79	Hau (Branch Dinh An)	3	April 2019	Arthropoda	Sinocorophium sp.	21.64	0.06492
81	Hau (Branch Dinh An)	4	April 2019	Arthropoda	Alitropidae sp.	2423.68	9.71636
81	Hau (Branch Dinh An)	4	April 2019	Arthropoda	Alpheus sp.	43.28	4.71752
81	Hau (Branch Dinh An)	4	April 2019	Arthropoda	Ampeliscidae sp.	21.64	0.1082
81	Hau (Branch Dinh An)	4	April 2019	Annelida	Cirolanidae sp.	194.76	1.79612
81	Hau (Branch Dinh An)	4	April 2019	Arthropoda	Grandidierella gilesi	216.4	0.7574
81	Hau (Branch Dinh An)	4	April 2019	Arthropoda	Idotea sp. 2	21.64	0.06492
81	Hau (Branch Dinh An)	4	April 2019	Arthropoda	Idunella sp.	21.64	0.1082
81	Hau (Branch Dinh An)	4	April 2019	Annelida	Namanereis spp.	43.28	0.23804
81	Hau (Branch Dinh An)	4	April 2019	Arthropoda	Sinocorophium sp.	21.64	0.06492
81	Hau (Branch Dinh An)	4	April 2019	Arthropoda	Xenophthalmius sp.	21.64	0.08656
82	Hau (Branch Dinh An)	2	April 2019	Arthropoda	Macrobrachyum aff. lanchesteri	21.64	5.64804
84	Hau (Branch Dinh An)	3	April 2019	Annelida	Namalycastes sp.	43.28	0.2164
85	Hau (Branch Tran De)	2	April 2019	Mollusca	Indonaia sp.	21.64	3.41912
85	Hau (Branch Tran De)	2	April 2019	Annelida	Namalycastes sp.	129.84	2.8132
85	Hau (Branch Tran De)	2	April 2019	Arthropoda	Xenophthalmius sp.	21.64	0.28132
86	Hau (Branch Tran De)	6	April 2019	Annelida	Capitellidae sp.	21.64	0.06492
86	Hau (Branch Tran De)	6	April 2019	Arthropoda	Grandidierella sp.	21.64	0.04328
86	Hau (Branch Tran De)	6	April 2019	Annelida	Namanereis spp.	43.28	0.04328
86	Hau (Branch Tran De)	6	April 2019	Arthropoda	Xenophthalmius sp.	43.28	1.10364
87	Hau (Branch Tran De)	7	April 2019	Mollusca	Anentome sp.	21.64	0.51936
87	Hau (Branch Tran De)	7	April 2019	Annelida	Capitellidae sp.	21.64	0.56264
88	Hau (Branch Tran De)	2	April 2019	Arthropoda	Alitropidae sp.	43.28	0.30296
88	Hau (Branch Tran De)	2	April 2019	Arthropoda	Alpheus sp.	43.28	0.71412
88	Hau (Branch Tran De)	2	April 2019	Arthropoda	Grandidierella gilesi	86.56	0.15148
89	Hau (Branch Tran De)	9	April 2019	Annelida	Namalycastes sp.	21.64	0.04328
90	Hau (Branch Tran De)	6	April 2019	Arthropoda	Macrobrachyum rosenbergeri	43.28	6.25396
90	Hau (Branch Tran De)	6	April 2019	Annelida	Namalycastes sp.	64.92	0.36788
90	Hau (Branch Tran De)	6	April 2019	Mollusca	Sulcospira sp.	21.64	0.30296
9	Tien (Branch Co Chien)	11	December 2019	Mollusca	Corbicula tenuis	43.28	0.08656
9	Tien (Branch Co Chien)	11	December 2019	Annelida	Namalycastes sp.	64.92	0.19476
9	Tien (Branch Co Chien)	11	December 2019	Annelida	Spirosperma sp.	302.96	0.25968
10	Tien (Branch Co Chien)	2	December 2019	Arthropoda	Baeotendipes sp.	151.48	0.1082
10	Tien (Branch Co Chien)	2	December 2019	Annelida	Branchyura sowerbyi	21.64	0.08656
10	Tien (Branch Co Chien)	2	December 2019	Mollusca	Corbicula tenuis	64.92	2.51024
10	Tien (Branch Co Chien)	2	December 2019	Mollusca	Hydrobiidae sp.	21.64	0.04328
10	Tien (Branch Co Chien)	2	December 2019	Mollusca	Muricidae sp.	21.64	0.38952
10	Tien (Branch Co Chien)	2	December 2019	Annelida	Namalycastes sp.	324.6	2.20728
10	Tien (Branch Co Chien)	2	December 2019	Mollusca	Pachydrobia sp. 1	21.64	0.06492
10	Tien (Branch Co Chien)	2	December 2019	Arthropoda	Procladius (Holotanypus) sp.	21.64	0.02164
10	Tien (Branch Co Chien)	2	December 2019	Mollusca	Stenothyra sp.	21.64	0.02164
10	Tien (Branch Co Chien)	2	December 2019	Mollusca	Wattebledia siamensis	21.64	0.15148
41	Tien (Branch Co Chien)	1	December 2019	Annelida	Cirratulidae sp.	64.92	0.08656
42	Tien (Branch Co Chien)	1	December 2019	Annelida	Limnodrilus sp.	108.2	0.12984
42	Tien (Branch Co Chien)	1	December 2019	Annelida	Magelonidae sp.	43.28	0.04328
42	Tien (Branch Co Chien)	1	December 2019	Mollusca	Meretrix lyrata	21.64	0.25968
42	Tien (Branch Co Chien)	1	December 2019	Annelida	Namanereis spp.	43.28	0.23804
42	Tien (Branch Co Chien)	1	December 2019	Nemertini	Nemertini sp.	43.28	0.08656
42	Tien (Branch Co Chien)	1	December 2019	Mollusca	Rivomarginella sp.	21.64	0.51936
42	Tien (Branch Co Chien)	1	December 2019	Annelida	Sabellidae sp.	21.64	0.08656
42	Tien (Branch Co Chien)	1	December 2019	Annelida	Urechis unicinctus	21.64	2.3804
55	Tien	3	December 2019	Arthropoda	Baeotendipes sp.	21.64	0.02164
55	Tien	3	December 2019	Mollusca	Corbicula tenuis	108.2	7.05464
55	Tien	3	December 2019	Annelida	Namalycastes sp.	21.64	0.04328
55	Tien	3	December 2019	Mollusca	Pachydrobia sp. 1	21.64	0.45444
55	Tien	3	December 2019	Arthropoda	Polypedilum sp.	21.64	0.02164
55	Tien	3	December 2019	Arthropoda	Procladius (Holotanypus) sp.	21.64	0.04328
55	Tien	3	December 2019	Mollusca	Stenothyra sp.	21.64	0.02164
60	Tien (Branch My Tho)	3	December 2019	Annelida	Capitellidae sp.	43.28	0.4328
60	Tien (Branch My Tho)	3	December 2019	Annelida	Spionidae sp.	21.64	0.1082
67	Tien (Branch Tieu)	1	December 2019	Mollusca	Anentome sp.	21.64	0.56264
67	Tien (Branch Tieu)	1	December 2019	Mollusca	Clenchiella sp.	21.64	0.02164
67	Tien (Branch Tieu)	1	December 2019	Annelida	Namanereis spp.	64.92	0.12984
67	Tien (Branch Tieu)	1	December 2019	Annelida	Polychaeta sp.	21.64	0.1082
69	Tien (Branch Tieu)	2	December 2019	Mollusca	Anentome sp.	21.64	1.92596
71	Tien (Branch Tieu)	5	December 2019	Arthropoda	Mysidacea sp.	21.64	0.06492
72	Tien (Branch Tieu)	2	December 2019	Annelida	Cirratulidae sp.	194.76	0.36788
72	Tien (Branch Tieu)	2	December 2019	Arthropoda	Monoculodes sp.	21.64	0.04328
79	Hau (Branch Dinh An)	3	December 2019	Annelida	Capitellidae sp.	43.28	0.541
81	Hau (Branch Dinh An)	1	December 2019	Arthropoda	Alitropidae sp.	562.64	2.74828
81	Hau (Branch Dinh An)	1	December 2019	Annelida	Cirratulidae sp.	86.56	0.19476
81	Hau (Branch Dinh An)	1	December 2019	Arthropoda	Grandidierella sp.	21.64	0.06492
81	Hau (Branch Dinh An)	1	December 2019	Annelida	Namalycastes sp.	108.2	1.23348
81	Hau (Branch Dinh An)	1	December 2019	Arthropoda	Sinocorophium sp.	64.92	0.1082
85	Hau (Branch Tran De)	2	December 2019	Arthropoda	Alpheus sp.	21.64	1.5148
85	Hau (Branch Tran De)	2	December 2019	Annelida	Limnodrilus sp.	43.28	0.06492
85	Hau (Branch Tran De)	2	December 2019	Annelida	Namalycastes sp.	43.28	0.58428
86	Hau (Branch Tran De)	6	December 2019	Annelida	Cirratulidae sp.	21.64	0.08656
