# Supplementary material for: Biodiversity of aquatic organisms in the Mekong Delta, Vietnam
Source: Biodivers Data J. 2023 Oct 24;11:e105314. doi: 10.3897/BDJ.11.e105314 (PMC10848352; doi:10.3897/BDJ.11.e105314)
Supplement: Supplementary material 6 — Phytoplankton [file bdj-11-e105314-s006.csv]

Station	Waterbody	Taxa	Biomass	Abundance
1	Tien (Branch Co Chien)	Aulacoseira granulata	0.02727
1	Tien (Branch Co Chien)	Aulacoseira islandica	0.005454
1	Tien (Branch Co Chien)	Bacillariophyta, total	0.0577215
1	Tien (Branch Co Chien)	Chlorella sp.	9e-04
1	Tien (Branch Co Chien)	Chlorophyta, total	0.00105141
1	Tien (Branch Co Chien)	Cyclotella meneghiniana	0.01704375
1	Tien (Branch Co Chien)	Cyclotella spp.	0.00174225
1	Tien (Branch Co Chien)	Melosira varians	0.005454
1	Tien (Branch Co Chien)	Phytoplankton, total	0.05877291	38
1	Tien (Branch Co Chien)	Scenedesmus quadricauda	1e-04
1	Tien (Branch Co Chien)	Oxyneis binalis	8e-04
10	Tien (Branch Co Chien)	Aulacoseira islandica	0.0043
10	Tien (Branch Co Chien)	Bacillariophyta, total	0.01116
10	Tien (Branch Co Chien)	Chlorella sp.	0.0011
10	Tien (Branch Co Chien)	Chlorophyta, total	0.0075132
10	Tien (Branch Co Chien)	Cyclotella spp.	0.0041
10	Tien (Branch Co Chien)	Didymocystis inermis	1e-04
10	Tien (Branch Co Chien)	Phytoplankton, total	0.0186732	59
10	Tien (Branch Co Chien)	Scenedesmus bicaudatus	5e-04
10	Tien (Branch Co Chien)	Scenedesmus bijugus	0.0022
10	Tien (Branch Co Chien)	Scenedesmus obliquus	0.0019
10	Tien (Branch Co Chien)	Scenedesmus protuberans	0.0014
10	Tien (Branch Co Chien)	Schroederia setigera	3e-04
10	Tien (Branch Co Chien)	Oxyneis binalis	0.0027
11	Tien (Branch Co Chien)	Aulacoseira granulata	0.0308
11	Tien (Branch Co Chien)	Bacillariophyta, total	0.088352
11	Tien (Branch Co Chien)	Chlorophyta, total	0.0002464
11	Tien (Branch Co Chien)	Cyclotella spp.	0.0109
11	Tien (Branch Co Chien)	Phytoplankton, total	0.0885984	30
11	Tien (Branch Co Chien)	Scenedesmus quadricauda	2e-04
11	Tien (Branch Co Chien)	Thalassiosira sp.	0.0466
12	Tien (Branch Co Chien)	Aulacoseira granulata	0.01
12	Tien (Branch Co Chien)	Bacillariophyta, total	0.059
12	Tien (Branch Co Chien)	Chlorophyta, total	0.00188
12	Tien (Branch Co Chien)	Cyclotella spp.	0.0225
12	Tien (Branch Co Chien)	Phytoplankton, total	0.06088	20
12	Tien (Branch Co Chien)	Scenedesmus dimorphus	0.0019
12	Tien (Branch Co Chien)	Thalassiosira sp.	0.0265
14	Hau	Aulacoseira granulata	0.0096
14	Hau	Bacillariophyta, total	0.051552
14	Hau	Chlorophyta, total	0.006
14	Hau	Cosmarium bioculatum	0.006
14	Hau	Cyclotella comta	0.0106
14	Hau	Phytoplankton, total	0.057552	15
14	Hau	Thalassiosira sp.	0.0254
15	Hau	Aulacoseira granulata	0.0536
15	Hau	Bacillariophyta, total	0.065048
15	Hau	Chlorella sp.	6e-04
15	Hau	Chlorophyta, total	0.00736396
15	Hau	Crucigenia quadrata	0.004
15	Hau	Cyclotella spp.	0.0086
15	Hau	Didymocystis inermis	1e-04
15	Hau	Dynophyta, total	0.0188
15	Hau	Gymnodinium sp.	0.0188
15	Hau	Phytoplankton, total	0.09121196	105
15	Hau	Quadrigula pfitzeri	0.004
15	Hau	Scenedesmus bicaudatus	0.0011
15	Hau	Scenedesmus quadricauda	5e-04
15	Hau	Oxyneis binalis	0.0028
17	Hau	Aulacoseira distans	0.0014
17	Hau	Aulacoseira granulata	0.0021
17	Hau	Aulacoseira islandica	0.0034
17	Hau	Aulacoseira muzzanensis	0.0042
17	Hau	Bacillariophyta, total	0.072716248
17	Hau	Chlorella sp.	0.0018
17	Hau	Chlorophyta, total	0.001757184
17	Hau	Chrysophyta, total	0.0006336
17	Hau	Cyclotella meneghiniana	0.0581
17	Hau	Mallomonas sp.	6e-04
17	Hau	Phytoplankton, total	0.075107032	35
17	Hau	Surirella sp.	0.0021
17	Hau	Oxyneis binalis	0.0014
18	Hau	Aulacoseira granulata	0.0072
18	Hau	Aulacoseira spiralis	0.009
18	Hau	Bacillariophyta, total	0.0222
18	Hau	Chlorella sp.	4e-04
18	Hau	Chlorophyta, total	0.0007344
18	Hau	Cyanobacteria, total	1e-04
18	Hau	Dolichospermum sp.	1e-04
18	Hau	Phytoplankton, total	0.0229344	22
18	Hau	Stephanodiscus hantzschii	0.006
18	Hau	Tetraedron incus	4e-04
19	Hau	Aulacoseira granulata	0.0352
19	Hau	Bacillariophyta, total	0.0375
19	Hau	Chlorella sp.	0.0027
19	Hau	Chlorophyta, total	0.007396
19	Hau	Closterium parvulum	0.0023
19	Hau	Crucigenia tetrapedia	3e-04
19	Hau	Cyclotella spp.	0.0023
19	Hau	Phytoplankton, total	0.044896	54
19	Hau	Scenedesmus bicaudatus	0.0024
2	Tien (Branch Co Chien)	Aulacoseira granulata	0.0223
2	Tien (Branch Co Chien)	Bacillariophyta, total	0.0246015
2	Tien (Branch Co Chien)	Chlorophyta, total	0.000563101
2	Tien (Branch Co Chien)	Cyclotella spp.	0.0023
2	Tien (Branch Co Chien)	Desmodesmus bicaudatus	1e-04
2	Tien (Branch Co Chien)	Monoraphidium griffithii	1e-04
2	Tien (Branch Co Chien)	Oocystis lacustris	1e-04
2	Tien (Branch Co Chien)	Pediastrum duplex	1e-04
2	Tien (Branch Co Chien)	Phytoplankton, total	0.025164601	34
2	Tien (Branch Co Chien)	Scenedesmus quadricauda	1e-04
20	Hau	Aulacoseira granulata	0.0164
20	Hau	Aulacoseira islandica	0.0065
20	Hau	Bacillariophyta, total	0.133623
20	Hau	Chlorella sp.	4e-04
20	Hau	Chlorophyta, total	0.000425412
20	Hau	Cyclotella meneghiniana	0.0614
20	Hau	Cyclotella spp.	0.0094
20	Hau	Navicula moskalii	7e-04
20	Hau	Nitzhia acicularis	4e-04
20	Hau	Phytoplankton, total	0.134048412	55
20	Hau	Oxyneis binalis	0.0027
20	Hau	Thalassiosira sp.	0.0361
21	Tien (Branch Ham Luong)	Aulacoseira granulata	0.0024
21	Tien (Branch Ham Luong)	Aulacoseira islandica	0.008
21	Tien (Branch Ham Luong)	Bacillariophyta, total	0.0216776
21	Tien (Branch Ham Luong)	Chlorella sp.	7e-04
21	Tien (Branch Ham Luong)	Chlorophyta, total	0.000690144
21	Tien (Branch Ham Luong)	Cryptophyta, total	1e-04
21	Tien (Branch Ham Luong)	Cyclotella spp.	0.0102
21	Tien (Branch Ham Luong)	Komma caudata	1e-04
21	Tien (Branch Ham Luong)	Phytoplankton, total	0.022367744	20
21	Tien (Branch Ham Luong)	Oxyneis binalis	0.0011
23	Tien (Branch Ham Luong)	Aulacoseira granulata	0.0091
23	Tien (Branch Ham Luong)	Bacillariophyta, total	0.0128466
23	Tien (Branch Ham Luong)	Chlorella sp.	3e-04
23	Tien (Branch Ham Luong)	Chlorophyta, total	0.000503982
23	Tien (Branch Ham Luong)	Cyclotella spp.	0.0038
23	Tien (Branch Ham Luong)	Phytoplankton, total	0.013350582	13
23	Tien (Branch Ham Luong)	Tetraedron caudatum	2e-04
25	Tien (Branch Ham Luong)	Aulacoseira granulata	0.0248
25	Tien (Branch Ham Luong)	Bacillariophyta, total	0.0466875
25	Tien (Branch Ham Luong)	Chlorophyta, total	0.000702
25	Tien (Branch Ham Luong)	Cyclotella spp.	0.0129
25	Tien (Branch Ham Luong)	Gymatopleura solia	0.0068
25	Tien (Branch Ham Luong)	Phytoplankton, total	0.0473895	47
25	Tien (Branch Ham Luong)	Oxyneis binalis	0.0023
28	Tien (Branch Ham Luong)	Aulacoseira granulata	0.0099
28	Tien (Branch Ham Luong)	Bacillariophyta, total	0.01404
28	Tien (Branch Ham Luong)	Chlamydomonas sp.	3e-04
28	Tien (Branch Ham Luong)	Chlorophyta, total	0.0034308
28	Tien (Branch Ham Luong)	Cyclotella spp.	0.0041
28	Tien (Branch Ham Luong)	Phytoplankton, total	0.0174708	31
28	Tien (Branch Ham Luong)	Quadrigula pfitzeri	0.0014
28	Tien (Branch Ham Luong)	Scenedesmus protuberans	0.0011
28	Tien (Branch Ham Luong)	Tetrastrum staurogeniaeforme	6e-04
31	Tien (Branch Ham Luong)	Aulacoseira granulata	0.0126
31	Tien (Branch Ham Luong)	Bacillariophyta, total	0.02105025
31	Tien (Branch Ham Luong)	Chlorella sp.	0.0012
31	Tien (Branch Ham Luong)	Chlorophyta, total	0.00385572
31	Tien (Branch Ham Luong)	Cyclotella spp.	0.0066
31	Tien (Branch Ham Luong)	Phytoplankton, total	0.02490597	36
31	Tien (Branch Ham Luong)	Quadrigula pfitzeri	0.0015
31	Tien (Branch Ham Luong)	Scenedesmus denticulatus	0.0011
31	Tien (Branch Ham Luong)	Oxyneis binalis	0.0019
32	Tien (Branch Ham Luong)	Aulacoseira granulata	0.0156
32	Tien (Branch Ham Luong)	Bacillariophyta, total	0.02346575
32	Tien (Branch Ham Luong)	Chlorella sp.	0.0027
32	Tien (Branch Ham Luong)	Chlorophyta, total	0.004124659
32	Tien (Branch Ham Luong)	Crucigenia tetrapedia	2e-04
32	Tien (Branch Ham Luong)	Cyclotella spp.	0.0061
32	Tien (Branch Ham Luong)	Dynophyta, total	0.001956955
32	Tien (Branch Ham Luong)	Korshikoviella limnetica	4e-04
32	Tien (Branch Ham Luong)	Phytoplankton, total	0.029547364	35
32	Tien (Branch Ham Luong)	Scenedesmus protuberans	0.0011
32	Tien (Branch Ham Luong)	Oxyneis binalis	0.0018
34	Tien (Branch Ham Luong)	Aulacoseira granulata	0.0148
34	Tien (Branch Ham Luong)	Bacillariophyta, total	0.0608379
34	Tien (Branch Ham Luong)	Chlorella sp.	0.0021
34	Tien (Branch Ham Luong)	Chlorophyta, total	0.02906252
34	Tien (Branch Ham Luong)	Coelastrum sphaericum	0.0134
34	Tien (Branch Ham Luong)	Cyclotella meneghiniana	0.0403
34	Tien (Branch Ham Luong)	Cyclotella spp.	0.0031
34	Tien (Branch Ham Luong)	Monoraphidium contortum	4e-04
34	Tien (Branch Ham Luong)	Oocystis lacustris	0.0015
34	Tien (Branch Ham Luong)	Phytoplankton, total	0.08990042	236
34	Tien (Branch Ham Luong)	Scenedesmus bicaudatus	8e-04
34	Tien (Branch Ham Luong)	Scenedesmus quadricauda	0.0036
34	Tien (Branch Ham Luong)	Scenedesmus verrucosus	0.0073
34	Tien (Branch Ham Luong)	Oxyneis binalis	0.0027
36	Tien (Branch Co Chien)	Aulacoseira granulata	0.0034
36	Tien (Branch Co Chien)	Bacillariophyta, total	0.0046458
36	Tien (Branch Co Chien)	Chlorella sp.	3e-04
36	Tien (Branch Co Chien)	Chlorophyta, total	0.001827
36	Tien (Branch Co Chien)	Crucigenia tetrapedia	3e-04
36	Tien (Branch Co Chien)	Cyclotella spp.	0.0012
36	Tien (Branch Co Chien)	Monoraphidium contortum	1e-04
36	Tien (Branch Co Chien)	Phytoplankton, total	0.0064728	24
36	Tien (Branch Co Chien)	Pseudodictiosphaerium jurisii	2e-04
36	Tien (Branch Co Chien)	Scenedesmus acuminatus	9e-04
37	Tien (Branch Co Chien)	Aulacoseira granulata	0.0139
37	Tien (Branch Co Chien)	Bacillariophyta, total	0.03807
37	Tien (Branch Co Chien)	Chlorella sp.	0.0014
37	Tien (Branch Co Chien)	Chlorophyta, total	0.00243
37	Tien (Branch Co Chien)	Chrysophyta, total	0.00054
37	Tien (Branch Co Chien)	Cyclotella spp.	0.0186
37	Tien (Branch Co Chien)	Mallomonas sp.	5e-04
37	Tien (Branch Co Chien)	Phytoplankton, total	0.04104	45
37	Tien (Branch Co Chien)	Pinularia sp.	0.0023
37	Tien (Branch Co Chien)	Scenedesmus acuminatus	5e-04
37	Tien (Branch Co Chien)	Scenedesmus quadricauda	5e-04
37	Tien (Branch Co Chien)	Oxyneis binalis	9e-04
37	Tien (Branch Co Chien)	Thalassiosira sp.	0.0024
39	Tien (Branch Co Chien)	Bacillariophyta, total	0.003334
39	Tien (Branch Co Chien)	Chlamydomonas sp.	5e-04
39	Tien (Branch Co Chien)	Chlorella sp.	0.0018
39	Tien (Branch Co Chien)	Chlorophyta, total	0.007928252
39	Tien (Branch Co Chien)	Cyanobacteria, total	1e-04
39	Tien (Branch Co Chien)	Cyclotella spp.	0.0027
39	Tien (Branch Co Chien)	Dolichospermum sp.	1e-04
39	Tien (Branch Co Chien)	Korshikoviella limnetica	7e-04
39	Tien (Branch Co Chien)	Monoraphidium contortum	5e-04
39	Tien (Branch Co Chien)	Oocystis lacustris	0.0016
39	Tien (Branch Co Chien)	Phytoplankton, total	0.011262252	47
39	Tien (Branch Co Chien)	Scenedesmus aculeolatus	5e-04
39	Tien (Branch Co Chien)	Scenedesmus acuminatus	0.001
39	Tien (Branch Co Chien)	Scenedesmus quadricauda	0.0014
39	Tien (Branch Co Chien)	Oxyneis binalis	8e-04
4	Tien (Branch Co Chien)	Aulacoseira granulata	0.0036
4	Tien (Branch Co Chien)	Bacillariophyta, total	0.09216
4	Tien (Branch Co Chien)	Chlorophyta, total	0.00084
4	Tien (Branch Co Chien)	Cryptophyta, total	1e-04
4	Tien (Branch Co Chien)	Cyclotella meneghiniana	0.054
4	Tien (Branch Co Chien)	Cyclotella spp.	0.0028
4	Tien (Branch Co Chien)	Komma caudata	1e-04
4	Tien (Branch Co Chien)	Phytoplankton, total	0.093	24
4	Tien (Branch Co Chien)	Tetrastrum heteracanthum	8e-04
4	Tien (Branch Co Chien)	Thalassiosira sp.	0.0318
41	Tien (Branch Co Chien)	Aulacoseira granulata	0.0147
41	Tien (Branch Co Chien)	Bacillariophyta, total	0.03133725
41	Tien (Branch Co Chien)	Chlorophyta, total	0.0024003
41	Tien (Branch Co Chien)	Cyclotella spp.	0.002
41	Tien (Branch Co Chien)	Dynophyta, total	0.128016
41	Tien (Branch Co Chien)	Gymnodinium sp.	0.128
41	Tien (Branch Co Chien)	Korshikoviella limnetica	5e-04
41	Tien (Branch Co Chien)	Monoraphydium mirabile	0.0019
41	Tien (Branch Co Chien)	Phytoplankton, total	0.16175355	67
41	Tien (Branch Co Chien)	Stephanodiscus hantzschii	0.0147
42	Tien (Branch Co Chien)	Aulacoseira islandica	0.0039
42	Tien (Branch Co Chien)	Bacillariophyta, total	0.00836386
42	Tien (Branch Co Chien)	Chlorella sp.	7e-04
42	Tien (Branch Co Chien)	Chlorophyta, total	0.002785068
42	Tien (Branch Co Chien)	Cyclotella spp.	0.0032
42	Tien (Branch Co Chien)	Nitzhia closterium	8e-04
42	Tien (Branch Co Chien)	Phytoplankton, total	0.011148928	25
42	Tien (Branch Co Chien)	Planctonema lauterbornii	0.0021
42	Tien (Branch Co Chien)	Belonastrum berolinensis	4e-04
44	Tien (Branch Co Chien)	Aulacoseira granulata	0.002
44	Tien (Branch Co Chien)	Aulacoseira islandica	0.0022
44	Tien (Branch Co Chien)	Bacillariophyta, total	0.015042
44	Tien (Branch Co Chien)	Chlorella sp.	0.001
44	Tien (Branch Co Chien)	Chlorophyta, total	0.00222364
44	Tien (Branch Co Chien)	Crucigenia tetrapedia	1e-04
44	Tien (Branch Co Chien)	Cyclotella meneghiniana	0.0069
44	Tien (Branch Co Chien)	Cyclotella spp.	0.0035
44	Tien (Branch Co Chien)	Phytoplankton, total	0.01726564	19
44	Tien (Branch Co Chien)	Scenedesmus protuberans	0.0011
44	Tien (Branch Co Chien)	Oxyneis binalis	5e-04
45	Tien (Branch Co Chien)	Bacillariophyta, total	0.0532
45	Tien (Branch Co Chien)	Chlorophyta, total	0.06384
45	Tien (Branch Co Chien)	Cryptophyta, total	1e-04
45	Tien (Branch Co Chien)	Cyclotella spp.	0.0012
45	Tien (Branch Co Chien)	Komma caudata	1e-04
45	Tien (Branch Co Chien)	Mougeotia sp.	0.013
45	Tien (Branch Co Chien)	Navicula sp.	0.052
45	Tien (Branch Co Chien)	Phytoplankton, total	0.11704	30
45	Tien (Branch Co Chien)	Scenedesmus bicaudatus	0.001
45	Tien (Branch Co Chien)	Scenedesmus quadricauda	0.0497
45	Tien (Branch Co Chien)	Tetraedron minimum	2e-04
46	Tien (Branch Co Chien)	Bacillariophyta, total	0.043989
46	Tien (Branch Co Chien)	Chlorophyta, total	0.001034408
46	Tien (Branch Co Chien)	Cyclotella meneghiniana	0.035
46	Tien (Branch Co Chien)	Cyclotella spp.	0.009
46	Tien (Branch Co Chien)	Monoraphidium contortum	2e-04
46	Tien (Branch Co Chien)	Oocystis lacustris	2e-04
46	Tien (Branch Co Chien)	Phytoplankton, total	0.045023408	27
46	Tien (Branch Co Chien)	Tetraedron minimum	2e-04
46	Tien (Branch Co Chien)	Tetrastrum staurogeniaeforme	5e-04
47	Tien (Branch Ham Luong)	Aulacoseira granulata	0.0103
47	Tien (Branch Ham Luong)	Bacillariophyta, total	0.01259685
47	Tien (Branch Ham Luong)	Chlorella sp.	2e-04
47	Tien (Branch Ham Luong)	Chlorophyta, total	0.000674498
47	Tien (Branch Ham Luong)	Cyclotella spp.	0.0023
47	Tien (Branch Ham Luong)	Monoraphydium mirabile	5e-04
47	Tien (Branch Ham Luong)	Phytoplankton, total	0.013271348	12
48	Tien (Branch Ham Luong)	Bacillariophyta, total	0.00606
48	Tien (Branch Ham Luong)	Cyclotella spp.	0.0051
48	Tien (Branch Ham Luong)	Fragilaria sp.	5e-04
48	Tien (Branch Ham Luong)	Phytoplankton, total	0.00606	7
48	Tien (Branch Ham Luong)	Oxyneis binalis	5e-04
49	Tien (Branch Ham Luong)	Bacillariophyta, total	0.01257675
49	Tien (Branch Ham Luong)	Chlamydomonas sp.	2e-04
49	Tien (Branch Ham Luong)	Chlorella sp.	0.0027
49	Tien (Branch Ham Luong)	Chlorophyta, total	0.004007382
49	Tien (Branch Ham Luong)	Cyclotella spp.	0.0107
49	Tien (Branch Ham Luong)	Dynophyta, total	0.007362
49	Tien (Branch Ham Luong)	Gymnodinium sp.	0.0074
49	Tien (Branch Ham Luong)	Monoraphidium contortum	1e-04
49	Tien (Branch Ham Luong)	Phytoplankton, total	0.023946132	29
49	Tien (Branch Ham Luong)	Raphidocelis danubiana	5e-04
49	Tien (Branch Ham Luong)	Scenedesmus bicaudatus	4e-04
49	Tien (Branch Ham Luong)	Scenedesmus quadricauda	3e-04
49	Tien (Branch Ham Luong)	Oxyneis binalis	0.0018
5	Tien (Branch Co Chien)	Aulacoseira granulata	0.0032
5	Tien (Branch Co Chien)	Aulacoseira islandica	0.0013
5	Tien (Branch Co Chien)	Bacillariophyta, total	0.0364914
5	Tien (Branch Co Chien)	Chlorophyta, total	7.469e-05
5	Tien (Branch Co Chien)	Closterium venus	0.0012
5	Tien (Branch Co Chien)	Cyclotella comta	0.0088
5	Tien (Branch Co Chien)	Cyclotella spp.	0.0088
5	Tien (Branch Co Chien)	Navicula sp.	5e-04
5	Tien (Branch Co Chien)	Nitzhia Lorenciana	0.0069
5	Tien (Branch Co Chien)	Phytoplankton, total	0.03656609	19
5	Tien (Branch Co Chien)	Scenedesmus quadricauda	1e-04
5	Tien (Branch Co Chien)	Thalassiosira sp.	0.0069
51	Tien (Branch Ham Luong)	Aulacoseira granulata	0.0075
51	Tien (Branch Ham Luong)	Bacillariophyta, total	0.019108
51	Tien (Branch Ham Luong)	Chlorella sp.	8e-04
51	Tien (Branch Ham Luong)	Chlorophyta, total	0.001292
51	Tien (Branch Ham Luong)	Cyclotella spp.	0.0085
51	Tien (Branch Ham Luong)	Dynophyta, total	0.001632
51	Tien (Branch Ham Luong)	Gymnodinium sp.	0.0016
51	Tien (Branch Ham Luong)	Monoraphidium contortum	1e-04
51	Tien (Branch Ham Luong)	Nitzhia acicularis	4e-04
51	Tien (Branch Ham Luong)	Phytoplankton, total	0.022032	27
51	Tien (Branch Ham Luong)	Scenedesmus obliquus	2e-04
51	Tien (Branch Ham Luong)	Scenedesmus quadricauda	2e-04
51	Tien (Branch Ham Luong)	Oxyneis binalis	0.0027
6	Tien (Branch Co Chien)	Aulacoseira granulata	0.0144
6	Tien (Branch Co Chien)	Bacillariophyta, total	0.01776
6	Tien (Branch Co Chien)	Cyclotella spp.	0.0034
6	Tien (Branch Co Chien)	Dynophyta, total	0.00384
6	Tien (Branch Co Chien)	Gymnodinium sp.	0.0038
6	Tien (Branch Co Chien)	Phytoplankton, total	0.0216	8
7	Tien (Branch Co Chien)	Aulacoseira granulata	0.034
7	Tien (Branch Co Chien)	Aulacoseira islandica	0.0016
7	Tien (Branch Co Chien)	Bacillariophyta, total	0.117232
7	Tien (Branch Co Chien)	Cyclotella spp.	0.0175
7	Tien (Branch Co Chien)	Navicula sp.	7e-04
7	Tien (Branch Co Chien)	Phytoplankton, total	0.117232	37
7	Tien (Branch Co Chien)	Stephanodiscus hantzschii	0.0272
7	Tien (Branch Co Chien)	Thalassiosira sp.	0.036
9	Tien (Branch Co Chien)	Aulacoseira granulata	0.009
9	Tien (Branch Co Chien)	Aulacoseira islandica	0.0144
9	Tien (Branch Co Chien)	Bacillariophyta, total	0.038775
9	Tien (Branch Co Chien)	Chlorella sp.	0.0014
9	Tien (Branch Co Chien)	Chlorophyta, total	0.002334
9	Tien (Branch Co Chien)	Cyclotella spp.	0.0086
9	Tien (Branch Co Chien)	Phytoplankton, total	0.041109	60
9	Tien (Branch Co Chien)	Scenedesmus bicaudatus	2e-04
9	Tien (Branch Co Chien)	Scenedesmus protuberans	2e-04
9	Tien (Branch Co Chien)	Scenedesmus quadricauda	6e-04
9	Tien (Branch Co Chien)	Surirella sp.	0.0023
9	Tien (Branch Co Chien)	Oxyneis binalis	0.0045
