# Supplementary material for: Biodiversity of aquatic organisms in the Mekong Delta, Vietnam
Source: Biodivers Data J. 2023 Oct 24;11:e105314. doi: 10.3897/BDJ.11.e105314 (PMC10848352; doi:10.3897/BDJ.11.e105314)
Supplement: Supplementary material 7 — Microorganisms [file bdj-11-e105314-s007.csv]

Station	Waterbody	Depth	Taxa	Abundance	Biomass	C.Volume	C.Biomass
1	Tien (Branch Co Chien)	20	Bacteria, total	8561	1426	0.167	283
1	Tien (Branch Co Chien)	20	Large bacteria (V>0,5 µm^3)	685	577	0.842	72.64
1	Tien (Branch Co Chien)	20	Medium bacteria (V=0,1-0,5 µm^3)	2568	661	0.257	152.5
1	Tien (Branch Co Chien)	20	Picophytoplankton	187.4	384	2.05	20.34
1	Tien (Branch Co Chien)	20	Small bacteria (V<0,1 µm^3)	5308	188	0.035	57.5
2	Tien (Branch Co Chien)	8	Bacteria, total	7697	1042	0.135	219
2	Tien (Branch Co Chien)	8	Large bacteria (V>0,5 µm^3)	154	146	0.949	17.79
2	Tien (Branch Co Chien)	8	Medium bacteria (V=0,1-0,5 µm^3)	2463	694	0.282	141.4
2	Tien (Branch Co Chien)	8	Picophytoplankton	294.7	870	2.952	27.29
2	Tien (Branch Co Chien)	8	Small bacteria (V<0,1 µm^3)	5080	202	0.04	59.7
4	Tien (Branch Co Chien)	14	Bacteria, total	7147	715	0.1	163
4	Tien (Branch Co Chien)	14	Large bacteria (V>0,5 µm^3)	143	74	0.517	10.67
4	Tien (Branch Co Chien)	14	Medium bacteria (V=0,1-0,5 µm^3)	1572	454	0.289	95.3
4	Tien (Branch Co Chien)	14	Picophytoplankton	249.9	736	2.946	35.18
4	Tien (Branch Co Chien)	14	Small bacteria (V<0,1 µm^3)	5432	186	0.034	57.5
5	Tien (Branch Co Chien)	1	Bacteria, total	6676	520	0.078	128
5	Tien (Branch Co Chien)	1	Large bacteria (V>0,5 µm^3)	134	68	0.511	9.88
5	Tien (Branch Co Chien)	1	Medium bacteria (V=0,1-0,5 µm^3)	1068	215	0.201	49.2
5	Tien (Branch Co Chien)	1	Picophytoplankton	176.2	387	2.194	53.67
5	Tien (Branch Co Chien)	1	Small bacteria (V<0,1 µm^3)	5474	237	0.043	68.4
6	Tien (Branch Co Chien)	2	Bacteria, total	8090	938	0.116	205
6	Tien (Branch Co Chien)	2	Large bacteria (V>0,5 µm^3)	162	129	0.795	16.47
6	Tien (Branch Co Chien)	2	Medium bacteria (V=0,1-0,5 µm^3)	2589	586	0.226	123.3
6	Tien (Branch Co Chien)	2	Picophytoplankton	280.3	565	2.016	31.96
6	Tien (Branch Co Chien)	2	Small bacteria (V<0,1 µm^3)	5339	224	0.042	65.7
7	Tien (Branch Co Chien)	12	Bacteria, total	6754	858	0.127	183
7	Tien (Branch Co Chien)	12	Large bacteria (V>0,5 µm^3)	270	158	0.586	22.05
7	Tien (Branch Co Chien)	12	Medium bacteria (V=0,1-0,5 µm^3)	2297	557	0.243	117
7	Tien (Branch Co Chien)	12	Picophytoplankton	354	672	1.899	24.02
7	Tien (Branch Co Chien)	12	Small bacteria (V<0,1 µm^3)	4188	142	0.034	44
10	Tien (Branch Co Chien)	4	Bacteria, total	7618	2103	0.276	362
10	Tien (Branch Co Chien)	4	Large bacteria (V>0,5 µm^3)	1219	1198	0.983	144.44
10	Tien (Branch Co Chien)	4	Medium bacteria (V=0,1-0,5 µm^3)	2286	756	0.331	172.6
10	Tien (Branch Co Chien)	4	Picophytoplankton	322	363	1.128	12.39
10	Tien (Branch Co Chien)	4	Small bacteria (V<0,1 µm^3)	4114	148	0.036	44.8
11	Tien (Branch Co Chien)	14	Bacteria, total	6597	1048	0.159	210
11	Tien (Branch Co Chien)	14	Large bacteria (V>0,5 µm^3)	792	500	0.632	68.24
11	Tien (Branch Co Chien)	14	Medium bacteria (V=0,1-0,5 µm^3)	1319	364	0.276	88.3
11	Tien (Branch Co Chien)	14	Picophytoplankton	187.4	280	1.496	25.6
11	Tien (Branch Co Chien)	14	Small bacteria (V<0,1 µm^3)	4486	183	0.041	53.9
12	Tien (Branch Co Chien)	5	Bacteria, total	9032	1795	0.199	339
12	Tien (Branch Co Chien)	5	Large bacteria (V>0,5 µm^3)	1084	872	0.805	111.22
12	Tien (Branch Co Chien)	5	Medium bacteria (V=0,1-0,5 µm^3)	1987	696	0.35	159.4
12	Tien (Branch Co Chien)	5	Picophytoplankton	253.1	359	1.42	20.08
12	Tien (Branch Co Chien)	5	Small bacteria (V<0,1 µm^3)	5961	227	0.038	68
8	Tien (Branch Co Chien)	4	Bacteria, total	6362	496	0.078	121
8	Tien (Branch Co Chien)	4	Large bacteria (V>0,5 µm^3)	127	83	0.654	11.25
8	Tien (Branch Co Chien)	4	Medium bacteria (V=0,1-0,5 µm^3)	1272	234	0.184	55
8	Tien (Branch Co Chien)	4	Picophytoplankton	530.2	748	1.411	45.16
8	Tien (Branch Co Chien)	4	Small bacteria (V<0,1 µm^3)	4962	179	0.036	54.6
9	Tien (Branch Co Chien)	11	Bacteria, total	6205	683	0.11	152
9	Tien (Branch Co Chien)	11	Large bacteria (V>0,5 µm^3)	372	242	0.65	32.76
9	Tien (Branch Co Chien)	11	Medium bacteria (V=0,1-0,5 µm^3)	1241	261	0.211	66
9	Tien (Branch Co Chien)	11	Picophytoplankton	357.2	525	1.471	35.04
9	Tien (Branch Co Chien)	11	Small bacteria (V<0,1 µm^3)	4591	179	0.039	53.3
13	Hau	5	Bacteria, total	6440	940	0.146	193
13	Hau	5	Large bacteria (V>0,5 µm^3)	644	449	0.697	59.6
13	Hau	5	Medium bacteria (V=0,1-0,5 µm^3)	1288	280	0.217	74
13	Hau	5	Picophytoplankton	198.6	244	1.227	30.89
13	Hau	5	Small bacteria (V<0,1 µm^3)	4508	211	0.047	59.7
14	Hau	7	Bacteria, total	9503	1107	0.116	242
14	Hau	7	Large bacteria (V>0,5 µm^3)	190	98	0.517	14.19
14	Hau	7	Medium bacteria (V=0,1-0,5 µm^3)	3801	783	0.206	162.2
14	Hau	7	Picophytoplankton	144.2	253	1.756	27.27
14	Hau	7	Small bacteria (V<0,1 µm^3)	5512	225	0.041	66.1
15	Hau	1	Bacteria, total	7775	1473	0.189	282
15	Hau	1	Large bacteria (V>0,5 µm^3)	622	675	1.085	79.17
15	Hau	1	Medium bacteria (V=0,1-0,5 µm^3)	2488	604	0.243	145.9
15	Hau	1	Picophytoplankton	187.4	319	1.702	20.08
15	Hau	1	Small bacteria (V<0,1 µm^3)	4665	193	0.041	56.6
16	Hau	3	Bacteria, total	7618	1064	0.14	222
16	Hau	3	Large bacteria (V>0,5 µm^3)	152	192	1.257	21.56
16	Hau	3	Medium bacteria (V=0,1-0,5 µm^3)	2743	703	0.256	148.4
16	Hau	3	Picophytoplankton	214.7	330	1.535	23.28
16	Hau	3	Small bacteria (V<0,1 µm^3)	4723	169	0.036	51.6
17	Hau	9	Bacteria, total	7383	1156	0.157	233
17	Hau	9	Large bacteria (V>0,5 µm^3)	738	653	0.884	81.09
17	Hau	9	Medium bacteria (V=0,1-0,5 µm^3)	1624	303	0.187	92.9
17	Hau	9	Picophytoplankton	232.3	408	1.757	25.4
17	Hau	9	Small bacteria (V<0,1 µm^3)	5020	200	0.04	59.2
18	Hau	3	Bacteria, total	6912	1471	0.213	272
18	Hau	3	Large bacteria (V>0,5 µm^3)	691	707	1.023	84.3
18	Hau	3	Medium bacteria (V=0,1-0,5 µm^3)	1659	540	0.325	125.3
18	Hau	3	Picophytoplankton	256.3	513	2.003	23.01
18	Hau	3	Small bacteria (V<0,1 µm^3)	4562	225	0.049	62.6
19	Hau	3	Bacteria, total	9032	1614	0.179	314
19	Hau	3	Large bacteria (V>0,5 µm^3)	903	669	0.741	87.33
19	Hau	3	Medium bacteria (V=0,1-0,5 µm^3)	2710	727	0.268	162.1
19	Hau	3	Picophytoplankton	185.8	276	1.486	20.48
19	Hau	3	Small bacteria (V<0,1 µm^3)	5419	218	0.04	64.2
20	Hau	15	Bacteria, total	8325	1162	0.14	242
20	Hau	15	Large bacteria (V>0,5 µm^3)	333	261	0.783	33.5
20	Hau	15	Medium bacteria (V=0,1-0,5 µm^3)	2997	692	0.231	147.5
20	Hau	15	Picophytoplankton	237.1	348	1.467	25.24
20	Hau	15	Small bacteria (V<0,1 µm^3)	4995	209	0.042	61.1
21	Tien (Branch Ham Luong)	2	Bacteria, total	6519	1930	0.296	326
21	Tien (Branch Ham Luong)	2	Large bacteria (V>0,5 µm^3)	1565	1133	0.724	148.85
21	Tien (Branch Ham Luong)	2	Medium bacteria (V=0,1-0,5 µm^3)	2477	696	0.281	147.1
21	Tien (Branch Ham Luong)	2	Picophytoplankton	88.1	161	1.829	9.13
21	Tien (Branch Ham Luong)	2	Small bacteria (V<0,1 µm^3)	2477	101	0.041	29.7
22	Tien (Branch Ham Luong)	12	Bacteria, total	9189	1744	0.19	333
22	Tien (Branch Ham Luong)	12	Large bacteria (V>0,5 µm^3)	551	542	0.983	65.36
22	Tien (Branch Ham Luong)	12	Medium bacteria (V=0,1-0,5 µm^3)	4227	1068	0.253	225.1
22	Tien (Branch Ham Luong)	12	Picophytoplankton	168.2	246	1.463	12.83
22	Tien (Branch Ham Luong)	12	Small bacteria (V<0,1 µm^3)	4411	134	0.03	42.7
23	Tien (Branch Ham Luong)	12	Bacteria, total	6597	1167	0.177	227
23	Tien (Branch Ham Luong)	12	Large bacteria (V>0,5 µm^3)	660	427	0.648	57.91
23	Tien (Branch Ham Luong)	12	Medium bacteria (V=0,1-0,5 µm^3)	2243	595	0.265	126.5
23	Tien (Branch Ham Luong)	12	Picophytoplankton	124.9	177	1.418	18.89
23	Tien (Branch Ham Luong)	12	Small bacteria (V<0,1 µm^3)	3695	144	0.039	43
24	Tien (Branch Ham Luong)	4	Bacteria, total	7147	1169	0.164	233
24	Tien (Branch Ham Luong)	4	Large bacteria (V>0,5 µm^3)	715	586	0.82	74.34
24	Tien (Branch Ham Luong)	4	Medium bacteria (V=0,1-0,5 µm^3)	2001	398	0.199	104.5
24	Tien (Branch Ham Luong)	4	Picophytoplankton	187.4	402	2.143	23.2
24	Tien (Branch Ham Luong)	4	Small bacteria (V<0,1 µm^3)	4431	185	0.042	54
25	Tien (Branch Ham Luong)	12	Bacteria, total	7697	1578	0.205	295
25	Tien (Branch Ham Luong)	12	Large bacteria (V>0,5 µm^3)	924	947	1.025	112.81
25	Tien (Branch Ham Luong)	12	Medium bacteria (V=0,1-0,5 µm^3)	2001	439	0.219	125.6
25	Tien (Branch Ham Luong)	12	Picophytoplankton	185.8	404	2.173	19.2
25	Tien (Branch Ham Luong)	12	Small bacteria (V<0,1 µm^3)	4772	192	0.04	56.7
26	Tien (Branch Ham Luong)	9	Bacteria, total	9189	1495	0.163	298
26	Tien (Branch Ham Luong)	9	Large bacteria (V>0,5 µm^3)	919	790	0.86	98.9
26	Tien (Branch Ham Luong)	9	Medium bacteria (V=0,1-0,5 µm^3)	2022	453	0.224	125.1
26	Tien (Branch Ham Luong)	9	Picophytoplankton	317.2	620	1.954	24.91
26	Tien (Branch Ham Luong)	9	Small bacteria (V<0,1 µm^3)	6249	252	0.04	74.3
27	Tien (Branch Ham Luong)	1	Bacteria, total	10132	1459	0.144	301
27	Tien (Branch Ham Luong)	1	Large bacteria (V>0,5 µm^3)	405	253	0.625	34.67
27	Tien (Branch Ham Luong)	1	Medium bacteria (V=0,1-0,5 µm^3)	3039	894	0.294	178.3
27	Tien (Branch Ham Luong)	1	Picophytoplankton	237.1	408	1.723	29.3
27	Tien (Branch Ham Luong)	1	Small bacteria (V<0,1 µm^3)	6687	312	0.047	88.2
28	Tien (Branch Ham Luong)	8	Bacteria, total	8090	1767	0.218	325
28	Tien (Branch Ham Luong)	8	Large bacteria (V>0,5 µm^3)	971	579	0.596	80.27
28	Tien (Branch Ham Luong)	8	Medium bacteria (V=0,1-0,5 µm^3)	3236	1042	0.322	200.5
28	Tien (Branch Ham Luong)	8	Picophytoplankton	149	237	1.592	13.49
28	Tien (Branch Ham Luong)	8	Small bacteria (V<0,1 µm^3)	3883	145	0.037	43.8
29	Tien (Branch Ham Luong)	5	Bacteria, total	8561	1918	0.224	350
29	Tien (Branch Ham Luong)	5	Large bacteria (V>0,5 µm^3)	1027	852	0.829	107.7
29	Tien (Branch Ham Luong)	5	Medium bacteria (V=0,1-0,5 µm^3)	3082	927	0.301	198
29	Tien (Branch Ham Luong)	5	Picophytoplankton	96.1	167	1.739	12.65
29	Tien (Branch Ham Luong)	5	Small bacteria (V<0,1 µm^3)	4452	140	0.031	44.3
30	Tien (Branch Ham Luong)	4	Bacteria, total	9189	1456	0.158	293
30	Tien (Branch Ham Luong)	4	Large bacteria (V>0,5 µm^3)	551	339	0.615	46.64
30	Tien (Branch Ham Luong)	4	Medium bacteria (V=0,1-0,5 µm^3)	4411	956	0.217	197.8
30	Tien (Branch Ham Luong)	4	Picophytoplankton	92.9	140	1.51	16.49
30	Tien (Branch Ham Luong)	4	Small bacteria (V<0,1 µm^3)	4227	161	0.038	48.3
31	Tien (Branch Ham Luong)	15	Bacteria, total	7854	1286	0.164	256
31	Tien (Branch Ham Luong)	15	Large bacteria (V>0,5 µm^3)	471	338	0.717	44.5
31	Tien (Branch Ham Luong)	15	Medium bacteria (V=0,1-0,5 µm^3)	2356	785	0.333	160.5
31	Tien (Branch Ham Luong)	15	Picophytoplankton	131.4	199	1.513	19.94
31	Tien (Branch Ham Luong)	15	Small bacteria (V<0,1 µm^3)	5027	163	0.032	51.1
32	Tien (Branch Ham Luong)	4	Bacteria, total	10053	2293	0.228	416
32	Tien (Branch Ham Luong)	4	Large bacteria (V>0,5 µm^3)	2011	1502	0.747	195.57
32	Tien (Branch Ham Luong)	4	Medium bacteria (V=0,1-0,5 µm^3)	2413	594	0.246	160.2
32	Tien (Branch Ham Luong)	4	Picophytoplankton	150.6	241	1.599	14.51
32	Tien (Branch Ham Luong)	4	Small bacteria (V<0,1 µm^3)	5630	197	0.035	60.4
33	Tien (Branch Ham Luong)	2	Bacteria, total	9817	2983	0.304	500
33	Tien (Branch Ham Luong)	2	Large bacteria (V>0,5 µm^3)	2553	1959	0.768	253.21
33	Tien (Branch Ham Luong)	2	Medium bacteria (V=0,1-0,5 µm^3)	2160	798	0.37	181.7
33	Tien (Branch Ham Luong)	2	Picophytoplankton	165	213	1.293	12.95
33	Tien (Branch Ham Luong)	2	Small bacteria (V<0,1 µm^3)	5105	225	0.044	64.7
34	Tien (Branch Ham Luong)	5	Bacteria, total	7226	1391	0.192	265
34	Tien (Branch Ham Luong)	5	Large bacteria (V>0,5 µm^3)	578	405	0.7	53.65
34	Tien (Branch Ham Luong)	5	Medium bacteria (V=0,1-0,5 µm^3)	3035	791	0.261	158.1
34	Tien (Branch Ham Luong)	5	Picophytoplankton	155.4	208	1.339	20
34	Tien (Branch Ham Luong)	5	Small bacteria (V<0,1 µm^3)	3613	195	0.054	53
35	Tien (Branch Ham Luong)	7	Bacteria, total	8639	1756	0.203	329
35	Tien (Branch Ham Luong)	7	Large bacteria (V>0,5 µm^3)	1382	828	0.599	114.66
35	Tien (Branch Ham Luong)	7	Medium bacteria (V=0,1-0,5 µm^3)	2592	748	0.289	160.7
35	Tien (Branch Ham Luong)	7	Picophytoplankton	221.1	267	1.208	16.35
35	Tien (Branch Ham Luong)	7	Small bacteria (V<0,1 µm^3)	4665	180	0.039	53.8
36	Tien (Branch Co Chien)	6	Bacteria, total	7461	2131	0.286	363
36	Tien (Branch Co Chien)	6	Large bacteria (V>0,5 µm^3)	2388	1522	0.637	207.16
36	Tien (Branch Co Chien)	6	Medium bacteria (V=0,1-0,5 µm^3)	1343	439	0.327	107.5
36	Tien (Branch Co Chien)	6	Picophytoplankton	108.9	137	1.256	13.35
36	Tien (Branch Co Chien)	6	Small bacteria (V<0,1 µm^3)	3731	170	0.046	48.5
37	Tien (Branch Co Chien)	16	Bacteria, total	7933	1228	0.155	248
37	Tien (Branch Co Chien)	16	Large bacteria (V>0,5 µm^3)	476	342	0.718	45.01
37	Tien (Branch Co Chien)	16	Medium bacteria (V=0,1-0,5 µm^3)	3014	748	0.248	159.7
37	Tien (Branch Co Chien)	16	Picophytoplankton	176.2	251	1.426	17.62
37	Tien (Branch Co Chien)	16	Small bacteria (V<0,1 µm^3)	4442	138	0.031	43.8
38	Tien (Branch Co Chien)	2	Bacteria, total	8247	1166	0.141	242
38	Tien (Branch Co Chien)	2	Large bacteria (V>0,5 µm^3)	330	168	0.509	24.34
38	Tien (Branch Co Chien)	2	Medium bacteria (V=0,1-0,5 µm^3)	4288	869	0.203	178.2
38	Tien (Branch Co Chien)	2	Picophytoplankton	116.9	150	1.284	16.3
38	Tien (Branch Co Chien)	2	Small bacteria (V<0,1 µm^3)	3629	129	0.036	39.4
39	Tien (Branch Co Chien)	11	Bacteria, total	8090	1301	0.161	260
39	Tien (Branch Co Chien)	11	Large bacteria (V>0,5 µm^3)	324	188	0.582	26.29
39	Tien (Branch Co Chien)	11	Medium bacteria (V=0,1-0,5 µm^3)	4530	1002	0.221	199.9
39	Tien (Branch Co Chien)	11	Picophytoplankton	238.7	361	1.512	13.16
39	Tien (Branch Co Chien)	11	Small bacteria (V<0,1 µm^3)	3236	111	0.034	34.3
40	Tien (Branch Co Chien)	16	Bacteria, total	6833	936	0.137	196
40	Tien (Branch Co Chien)	16	Large bacteria (V>0,5 µm^3)	273	207	0.759	26.89
40	Tien (Branch Co Chien)	16	Medium bacteria (V=0,1-0,5 µm^3)	2460	586	0.238	125.3
40	Tien (Branch Co Chien)	16	Picophytoplankton	365.2	604	1.654	22.35
40	Tien (Branch Co Chien)	16	Small bacteria (V<0,1 µm^3)	4100	142	0.035	43.8
41	Tien (Branch Co Chien)	1	Bacteria, total	8247	1396	0.169	276
41	Tien (Branch Co Chien)	1	Large bacteria (V>0,5 µm^3)	165	92	0.556	12.98
41	Tien (Branch Co Chien)	1	Medium bacteria (V=0,1-0,5 µm^3)	4948	1161	0.235	221.7
41	Tien (Branch Co Chien)	1	Picophytoplankton	211.4	283	1.336	14.83
41	Tien (Branch Co Chien)	1	Small bacteria (V<0,1 µm^3)	3134	144	0.046	40.9
42	Tien (Branch Co Chien)	1	Bacteria, total	10760	1901	0.177	371
42	Tien (Branch Co Chien)	1	Large bacteria (V>0,5 µm^3)	1291	1047	0.811	133.21
42	Tien (Branch Co Chien)	1	Medium bacteria (V=0,1-0,5 µm^3)	2152	620	0.288	163.7
42	Tien (Branch Co Chien)	1	Picophytoplankton	237.1	345	1.456	12.95
42	Tien (Branch Co Chien)	1	Small bacteria (V<0,1 µm^3)	7317	235	0.032	73.8
43	Tien (Branch Co Chien)	11	Bacteria, total	8718	2050	0.235	369
43	Tien (Branch Co Chien)	11	Large bacteria (V>0,5 µm^3)	1046	628	0.601	86.96
43	Tien (Branch Co Chien)	11	Medium bacteria (V=0,1-0,5 µm^3)	3836	1294	0.337	242.2
43	Tien (Branch Co Chien)	11	Picophytoplankton	352.4	479	1.358	10.77
43	Tien (Branch Co Chien)	11	Small bacteria (V<0,1 µm^3)	3836	128	0.033	39.7
44	Tien (Branch Co Chien)	11	Bacteria, total	7775	1723	0.222	315
44	Tien (Branch Co Chien)	11	Large bacteria (V>0,5 µm^3)	933	513	0.55	72.78
44	Tien (Branch Co Chien)	11	Medium bacteria (V=0,1-0,5 µm^3)	3110	1097	0.353	206.3
44	Tien (Branch Co Chien)	11	Picophytoplankton	261.1	247	0.947	11.48
44	Tien (Branch Co Chien)	11	Small bacteria (V<0,1 µm^3)	3732	113	0.03	36.2
45	Tien (Branch Co Chien)	4	Bacteria, total	8561	1662	0.194	316
45	Tien (Branch Co Chien)	4	Large bacteria (V>0,5 µm^3)	1199	705	0.588	98.12
45	Tien (Branch Co Chien)	4	Medium bacteria (V=0,1-0,5 µm^3)	2568	802	0.312	168.9
45	Tien (Branch Co Chien)	4	Picophytoplankton	413.3	567	1.372	15.42
45	Tien (Branch Co Chien)	4	Small bacteria (V<0,1 µm^3)	4794	155	0.032	48.7
46	Tien (Branch Co Chien)	10	Bacteria, total	6754	675	0.1	154
46	Tien (Branch Co Chien)	10	Large bacteria (V>0,5 µm^3)	135	70	0.517	10.08
46	Tien (Branch Co Chien)	10	Medium bacteria (V=0,1-0,5 µm^3)	1891	436	0.231	92.7
46	Tien (Branch Co Chien)	10	Picophytoplankton	280.3	484	1.727	33.41
46	Tien (Branch Co Chien)	10	Small bacteria (V<0,1 µm^3)	4728	169	0.036	51.6
47	Tien (Branch Ham Luong)	3	Bacteria, total	7618	1442	0.189	276
47	Tien (Branch Ham Luong)	3	Large bacteria (V>0,5 µm^3)	457	419	0.916	51.51
47	Tien (Branch Ham Luong)	3	Medium bacteria (V=0,1-0,5 µm^3)	2438	859	0.352	173.7
47	Tien (Branch Ham Luong)	3	Picophytoplankton	121.7	153	1.254	18.32
47	Tien (Branch Ham Luong)	3	Small bacteria (V<0,1 µm^3)	4723	164	0.035	50.5
48	Tien (Branch Ham Luong)	11	Bacteria, total	7226	1756	0.243	313
48	Tien (Branch Ham Luong)	11	Large bacteria (V>0,5 µm^3)	1734	1069	0.617	146.92
48	Tien (Branch Ham Luong)	11	Medium bacteria (V=0,1-0,5 µm^3)	1879	576	0.307	131
48	Tien (Branch Ham Luong)	11	Picophytoplankton	115.3	175	1.521	11.27
48	Tien (Branch Ham Luong)	11	Small bacteria (V<0,1 µm^3)	3613	111	0.031	35.3
49	Tien (Branch Ham Luong)	6	Bacteria, total	6519	1147	0.176	224
49	Tien (Branch Ham Luong)	6	Large bacteria (V>0,5 µm^3)	782	539	0.688	71.75
49	Tien (Branch Ham Luong)	6	Medium bacteria (V=0,1-0,5 µm^3)	1695	452	0.266	105.4
49	Tien (Branch Ham Luong)	6	Picophytoplankton	257.9	371	1.44	20.91
49	Tien (Branch Ham Luong)	6	Small bacteria (V<0,1 µm^3)	4042	157	0.039	46.8
50	Tien (Branch Ham Luong)	4	Bacteria, total	7304	1047	0.143	216
50	Tien (Branch Ham Luong)	4	Large bacteria (V>0,5 µm^3)	438	258	0.589	35.93
50	Tien (Branch Ham Luong)	4	Medium bacteria (V=0,1-0,5 µm^3)	2337	627	0.268	131.2
50	Tien (Branch Ham Luong)	4	Picophytoplankton	171.4	246	1.435	22.74
50	Tien (Branch Ham Luong)	4	Small bacteria (V<0,1 µm^3)	4529	161	0.036	49.2
51	Tien (Branch Ham Luong)	5	Bacteria, total	6440	1637	0.254	288
51	Tien (Branch Ham Luong)	5	Large bacteria (V>0,5 µm^3)	1546	1061	0.687	141.5
51	Tien (Branch Ham Luong)	5	Medium bacteria (V=0,1-0,5 µm^3)	1417	465	0.328	112
51	Tien (Branch Ham Luong)	5	Picophytoplankton	339.6	505	1.487	12.08
51	Tien (Branch Ham Luong)	5	Small bacteria (V<0,1 µm^3)	3478	110	0.032	34.8
20	Hau	15	Small heterotrophic nanoflagellates (≤5 µm)	1.602	37.3	23.3
1	Tien (Branch Co Chien)	20	Heterotrophic nanoflagellates, total	3.097	77	24.9
21	Tien (Branch Ham Luong)	2	Heterotrophic nanoflagellates, total	2.349	83.2	35.4
1	Tien (Branch Co Chien)	20	Large heterotrophic nanoflagellates (>5 µm)	0.214	16	74.8
16	Hau	3	Small heterotrophic nanoflagellates (≤5 µm)	1.495	14.7	9.8
30	Tien (Branch Ham Luong)	4	Phototrophic nanoflagellates	0.107	12	112.1
17	Hau	9	Heterotrophic nanoflagellates, total	1.709	55.7	32.6
1	Tien (Branch Co Chien)	20	Small heterotrophic nanoflagellates (≤5 µm)	2.883	61	21.2
17	Hau	9	Large heterotrophic nanoflagellates (>5 µm)	0.107	19.2	179.5
2	Tien (Branch Co Chien)	8	Heterotrophic nanoflagellates, total	1.068	52	48.7
17	Hau	9	Phototrophic nanoflagellates	0.107	30	280.4
2	Tien (Branch Co Chien)	8	Large heterotrophic nanoflagellates (>5 µm)	0.214	36.8	171.9
31	Tien (Branch Ham Luong)	15	Large heterotrophic nanoflagellates (>5 µm)	0.214	10.7	50.2
2	Tien (Branch Co Chien)	8	Phototrophic nanoflagellates	0.107	16	149.5
31	Tien (Branch Ham Luong)	15	Phototrophic nanoflagellates	0.32	59	184.4
18	Hau	3	Heterotrophic nanoflagellates, total	1.816	59.7	32.9
2	Tien (Branch Co Chien)	8	Small heterotrophic nanoflagellates (≤5 µm)	0.854	15.3	17.9
18	Hau	3	Large heterotrophic nanoflagellates (>5 µm)	0.107	19.2	179.5
4	Tien (Branch Co Chien)	14	Heterotrophic nanoflagellates, total	1.388	59.7	43
18	Hau	3	Phototrophic nanoflagellates	0.32	59	184.4
4	Tien (Branch Co Chien)	14	Large heterotrophic nanoflagellates (>5 µm)	0.32	43	134.5
32	Tien (Branch Ham Luong)	4	Large heterotrophic nanoflagellates (>5 µm)	0.427	55.6	130.3
4	Tien (Branch Co Chien)	14	Phototrophic nanoflagellates	0.107	27	252.3
14	Hau	7	Large heterotrophic nanoflagellates (>5 µm)	0.214	16.6	77.7
19	Hau	3	Heterotrophic nanoflagellates, total	2.563	82.3	32.1
4	Tien (Branch Co Chien)	14	Small heterotrophic nanoflagellates (≤5 µm)	1.068	16.8	15.7
19	Hau	3	Large heterotrophic nanoflagellates (>5 µm)	0.427	41.7	97.7
5	Tien (Branch Co Chien)	1	Heterotrophic nanoflagellates, total	1.388	47.2	34
19	Hau	3	Phototrophic nanoflagellates	0.214	41	191.6
5	Tien (Branch Co Chien)	1	Large heterotrophic nanoflagellates (>5 µm)	0.32	20.2	63.1
15	Hau	1	Heterotrophic nanoflagellates, total	1.388	25.1	18.1
19	Hau	3	Small heterotrophic nanoflagellates (≤5 µm)	2.029	44.2	21.8
47	Tien (Branch Ham Luong)	3	Small heterotrophic nanoflagellates (≤5 µm)	0.427	16.6	38.9
5	Tien (Branch Co Chien)	1	Small heterotrophic nanoflagellates (≤5 µm)	1.068	27	25.3
33	Tien (Branch Ham Luong)	2	Small heterotrophic nanoflagellates (≤5 µm)	1.068	19.4	18.2
6	Tien (Branch Co Chien)	2	Heterotrophic nanoflagellates, total	1.922	127.4	66.3
34	Tien (Branch Ham Luong)	5	Heterotrophic nanoflagellates, total	0.534	1390.6	43.5
6	Tien (Branch Co Chien)	2	Large heterotrophic nanoflagellates (>5 µm)	0.427	89.2	209
34	Tien (Branch Ham Luong)	5	Large heterotrophic nanoflagellates (>5 µm)	0.107	12.1	113
8	Tien (Branch Co Chien)	4	Phototrophic nanoflagellates	0.214	41	191.6
25	Tien (Branch Ham Luong)	12	Large heterotrophic nanoflagellates (>5 µm)	0.214	29	135.5
6	Tien (Branch Co Chien)	2	Small heterotrophic nanoflagellates (≤5 µm)	1.495	38	25.4
8	Tien (Branch Co Chien)	4	Small heterotrophic nanoflagellates (≤5 µm)	1.602	37.8	23.6
7	Tien (Branch Co Chien)	12	Heterotrophic nanoflagellates, total	1.282	51.2	39.9
21	Tien (Branch Ham Luong)	2	Large heterotrophic nanoflagellates (>5 µm)	0.107	30.2	282
7	Tien (Branch Co Chien)	12	Large heterotrophic nanoflagellates (>5 µm)	0.214	19.6	91.6
21	Tien (Branch Ham Luong)	2	Phototrophic nanoflagellates	0.214	15	70.1
26	Tien (Branch Ham Luong)	9	Heterotrophic nanoflagellates, total	2.029	68	33.5
35	Tien (Branch Ham Luong)	7	Phototrophic nanoflagellates	0.107	84	785
7	Tien (Branch Co Chien)	12	Small heterotrophic nanoflagellates (≤5 µm)	1.068	31.6	29.6
45	Tien (Branch Co Chien)	4	Heterotrophic nanoflagellates, total	1.068	85.3	79.9
10	Tien (Branch Co Chien)	4	Heterotrophic nanoflagellates, total	1.282	16.9	13.2
40	Tien (Branch Co Chien)	16	Phototrophic nanoflagellates	0.214	32	149.5
22	Tien (Branch Ham Luong)	12	Large heterotrophic nanoflagellates (>5 µm)	0.534	46.4	86.8
17	Hau	9	Small heterotrophic nanoflagellates (≤5 µm)	1.602	36.5	22.8
22	Tien (Branch Ham Luong)	12	Phototrophic nanoflagellates	0.214	26	121.5
10	Tien (Branch Co Chien)	4	Small heterotrophic nanoflagellates (≤5 µm)	1.282	16.9	13.2
36	Tien (Branch Co Chien)	6	Phototrophic nanoflagellates	0.107	13	121.5
11	Tien (Branch Co Chien)	14	Heterotrophic nanoflagellates, total	0.748	17.1	22.8
13	Hau	5	Small heterotrophic nanoflagellates (≤5 µm)	1.175	30.2	25.7
11	Tien (Branch Co Chien)	14	Large heterotrophic nanoflagellates (>5 µm)	0.107	6.3	58.6
14	Hau	7	Heterotrophic nanoflagellates, total	1.495	29.8	19.9
11	Tien (Branch Co Chien)	14	Phototrophic nanoflagellates	0.107	36	336.4
18	Hau	3	Small heterotrophic nanoflagellates (≤5 µm)	1.709	40.7	23.8
23	Tien (Branch Ham Luong)	12	Phototrophic nanoflagellates	0.32	46	143.8
11	Tien (Branch Co Chien)	14	Small heterotrophic nanoflagellates (≤5 µm)	0.641	10.8	16.8
37	Tien (Branch Co Chien)	16	Phototrophic nanoflagellates	0.214	13	60.7
12	Tien (Branch Co Chien)	5	Heterotrophic nanoflagellates, total	2.136	54.7	25.6
12	Tien (Branch Co Chien)	5	Phototrophic nanoflagellates	0.32	96
12	Tien (Branch Co Chien)	5	Large heterotrophic nanoflagellates (>5 µm)	0.32	17.4	54.5
33	Tien (Branch Ham Luong)	2	Large heterotrophic nanoflagellates (>5 µm)	0.32	26.7	83.4
24	Tien (Branch Ham Luong)	4	Large heterotrophic nanoflagellates (>5 µm)	0.534	107	200.3
33	Tien (Branch Ham Luong)	2	Phototrophic nanoflagellates	0.107	25	233.6
12	Tien (Branch Co Chien)	5	Small heterotrophic nanoflagellates (≤5 µm)	1.816	37.2	20.5
20	Hau	15	Heterotrophic nanoflagellates, total	1.709	257	24.5
8	Tien (Branch Co Chien)	4	Heterotrophic nanoflagellates, total	2.243	97.8	43.6
24	Tien (Branch Ham Luong)	4	Small heterotrophic nanoflagellates (≤5 µm)	1.282	35.3	27.5
8	Tien (Branch Co Chien)	4	Large heterotrophic nanoflagellates (>5 µm)	0.641	59.9	93.4
25	Tien (Branch Ham Luong)	12	Heterotrophic nanoflagellates, total	1.388	56.5	40.7
38	Tien (Branch Co Chien)	2	Small heterotrophic nanoflagellates (≤5 µm)	0.534	10.9	20.5
16	Hau	3	Large heterotrophic nanoflagellates (>5 µm)	0.214	52.8	246.8
34	Tien (Branch Ham Luong)	5	Phototrophic nanoflagellates	0.32	77	26.2
16	Hau	3	Phototrophic nanoflagellates	0.107	6	56.1
49	Tien (Branch Ham Luong)	6	Heterotrophic nanoflagellates, total	1.068	85.4	80
9	Tien (Branch Co Chien)	11	Heterotrophic nanoflagellates, total	3.631	180.5	49.7
25	Tien (Branch Ham Luong)	12	Small heterotrophic nanoflagellates (≤5 µm)	1.175	27.5	23.4
9	Tien (Branch Co Chien)	11	Large heterotrophic nanoflagellates (>5 µm)	1.282	143.8	112.2
49	Tien (Branch Ham Luong)	6	Phototrophic nanoflagellates	0.34	45	132.4
9	Tien (Branch Co Chien)	11	Phototrophic nanoflagellates	0.107	8	74.8
26	Tien (Branch Ham Luong)	9	Large heterotrophic nanoflagellates (>5 µm)	0.214	19.6	91.6
21	Tien (Branch Ham Luong)	2	Small heterotrophic nanoflagellates (≤5 µm)	2.243	52.9	23.6
9	Tien (Branch Co Chien)	11	Small heterotrophic nanoflagellates (≤5 µm)	2.349	37.3	15.9
45	Tien (Branch Co Chien)	4	Large heterotrophic nanoflagellates (>5 µm)	0.32	63.3	197.8
13	Hau	5	Heterotrophic nanoflagellates, total	1.282	36.5	28.5
36	Tien (Branch Co Chien)	6	Heterotrophic nanoflagellates, total	0.748	46.1	48.6
13	Hau	5	Large heterotrophic nanoflagellates (>5 µm)	0.107	6.3	58.6
36	Tien (Branch Co Chien)	6	Large heterotrophic nanoflagellates (>5 µm)	0.214	46.1	113
27	Tien (Branch Ham Luong)	1	Large heterotrophic nanoflagellates (>5 µm)	0.427	32.2	75.5
31	Tien (Branch Ham Luong)	15	Small heterotrophic nanoflagellates (≤5 µm)	0.961	17.6	18.3
46	Tien (Branch Co Chien)	10	Heterotrophic nanoflagellates, total	0.214	5.1	23.8
32	Tien (Branch Ham Luong)	4	Heterotrophic nanoflagellates, total	1.068	73.6	68.9
23	Tien (Branch Ham Luong)	12	Heterotrophic nanoflagellates, total	1.388	97.7	70.4
27	Tien (Branch Ham Luong)	1	Small heterotrophic nanoflagellates (≤5 µm)	1.602	40.7	25.4
23	Tien (Branch Ham Luong)	12	Large heterotrophic nanoflagellates (>5 µm)	0.641	73.2	114.2
28	Tien (Branch Ham Luong)	8	Heterotrophic nanoflagellates, total	0.534	21.1	39.6
14	Hau	7	Phototrophic nanoflagellates	0.107	10	93.5
28	Tien (Branch Ham Luong)	8	Large heterotrophic nanoflagellates (>5 µm)	0.107	5.4	50.2
47	Tien (Branch Ham Luong)	3	Heterotrophic nanoflagellates, total	0.641	40.1	62.6
14	Hau	7	Small heterotrophic nanoflagellates (≤5 µm)	1.282	13.3	10.4
47	Tien (Branch Ham Luong)	3	Large heterotrophic nanoflagellates (>5 µm)	0.214	23.5	109.9
24	Tien (Branch Ham Luong)	4	Heterotrophic nanoflagellates, total	1.816	142.2	78.3
28	Tien (Branch Ham Luong)	8	Small heterotrophic nanoflagellates (≤5 µm)	0.427	15.8	36.9
38	Tien (Branch Co Chien)	2	Heterotrophic nanoflagellates, total	0.641	27.1	42.2
15	Hau	1	Phototrophic nanoflagellates	0.427	47	110.1
24	Tien (Branch Ham Luong)	4	Phototrophic nanoflagellates	0.107	18	168.2
29	Tien (Branch Ham Luong)	5	Large heterotrophic nanoflagellates (>5 µm)	0.107	386.2	3609
15	Hau	1	Small heterotrophic nanoflagellates (≤5 µm)	1.388	25.1	18.1
29	Tien (Branch Ham Luong)	5	Phototrophic nanoflagellates	0.427	62	145.2
16	Hau	3	Heterotrophic nanoflagellates, total	1.709	67.3	39.4
22	Tien (Branch Ham Luong)	12	Heterotrophic nanoflagellates, total	2.029	75.7	37.3
35	Tien (Branch Ham Luong)	7	Small heterotrophic nanoflagellates (≤5 µm)	0.854	22.9	26.8
39	Tien (Branch Co Chien)	11	Heterotrophic nanoflagellates, total	1.922	257	64.2
48	Tien (Branch Ham Luong)	11	Small heterotrophic nanoflagellates (≤5 µm)	0.534	14.3	26.7
25	Tien (Branch Ham Luong)	12	Phototrophic nanoflagellates	0.107	5	46.7
30	Tien (Branch Ham Luong)	4	Large heterotrophic nanoflagellates (>5 µm)	0.107	18.1	169.6
49	Tien (Branch Ham Luong)	6	Large heterotrophic nanoflagellates (>5 µm)	0.534	77.3	144.8
35	Tien (Branch Ham Luong)	7	Heterotrophic nanoflagellates, total	0.854	785	26.8
27	Tien (Branch Ham Luong)	1	Phototrophic nanoflagellates	0.427	115	269.3
44	Tien (Branch Co Chien)	11	Small heterotrophic nanoflagellates (≤5 µm)	0.427	10.6	24.9
30	Tien (Branch Ham Luong)	4	Small heterotrophic nanoflagellates (≤5 µm)	0.748	11.5	15.4
40	Tien (Branch Co Chien)	16	Heterotrophic nanoflagellates, total	1.495	38.6	25.8
31	Tien (Branch Ham Luong)	15	Heterotrophic nanoflagellates, total	1.175	28.3	24.1
46	Tien (Branch Co Chien)	10	Small heterotrophic nanoflagellates (≤5 µm)	0.214	5.1	23.8
32	Tien (Branch Ham Luong)	4	Small heterotrophic nanoflagellates (≤5 µm)	0.641	17.9	27.9
26	Tien (Branch Ham Luong)	9	Small heterotrophic nanoflagellates (≤5 µm)	1.816	48.5	26.7
45	Tien (Branch Co Chien)	4	Phototrophic nanoflagellates	0.534	106	198.5
27	Tien (Branch Ham Luong)	1	Heterotrophic nanoflagellates, total	2.029	72.8	35.9
45	Tien (Branch Co Chien)	4	Small heterotrophic nanoflagellates (≤5 µm)	0.748	21.9	29.3
41	Tien (Branch Co Chien)	1	Heterotrophic nanoflagellates, total	0.961	28.9	30.1
22	Tien (Branch Ham Luong)	12	Small heterotrophic nanoflagellates (≤5 µm)	1.495	29.3	19.6
44	Tien (Branch Co Chien)	11	Large heterotrophic nanoflagellates (>5 µm)	0.107	4.5	42.4
41	Tien (Branch Co Chien)	1	Large heterotrophic nanoflagellates (>5 µm)	0.107	5.4	50.2
46	Tien (Branch Co Chien)	10	Phototrophic nanoflagellates	0.107	39	364.5
51	Tien (Branch Ham Luong)	5	Heterotrophic nanoflagellates, total	0.534	13.5	25.3
37	Tien (Branch Co Chien)	16	Heterotrophic nanoflagellates, total	0.961	51.2	53.3
20	Hau	15	Phototrophic nanoflagellates	0.214	55	257
37	Tien (Branch Co Chien)	16	Large heterotrophic nanoflagellates (>5 µm)	0.214	30.2	141
42	Tien (Branch Co Chien)	1	Heterotrophic nanoflagellates, total	1.175	77.1	65.6
33	Tien (Branch Ham Luong)	2	Heterotrophic nanoflagellates, total	1.388	46.1	33.2
28	Tien (Branch Ham Luong)	8	Phototrophic nanoflagellates	0.107	30	280.4
42	Tien (Branch Co Chien)	1	Large heterotrophic nanoflagellates (>5 µm)	0.534	64.4	120.6
42	Tien (Branch Co Chien)	1	Phototrophic nanoflagellates	0.214	34	158.9
39	Tien (Branch Co Chien)	11	Phototrophic nanoflagellates	0.214	55	257
44	Tien (Branch Co Chien)	11	Heterotrophic nanoflagellates, total	0.534	15.2	28.5
29	Tien (Branch Ham Luong)	5	Heterotrophic nanoflagellates, total	1.709	413.6	242
48	Tien (Branch Ham Luong)	11	Heterotrophic nanoflagellates, total	0.854	123.7	144.9
20	Hau	15	Large heterotrophic nanoflagellates (>5 µm)	0.107	4.5	42.4
48	Tien (Branch Ham Luong)	11	Large heterotrophic nanoflagellates (>5 µm)	0.32	109.4	341.9
49	Tien (Branch Ham Luong)	6	Small heterotrophic nanoflagellates (≤5 µm)	0.534	8.2	15.4
30	Tien (Branch Ham Luong)	4	Heterotrophic nanoflagellates, total	0.854	29.6	34.7
51	Tien (Branch Ham Luong)	5	Phototrophic nanoflagellates	0.214	27	126.2
29	Tien (Branch Ham Luong)	5	Small heterotrophic nanoflagellates (≤5 µm)	1.602	28	17.5
43	Tien (Branch Co Chien)	11	Small heterotrophic nanoflagellates (≤5 µm)	0.854	20.9	24.5
50	Tien (Branch Ham Luong)	4	Small heterotrophic nanoflagellates (≤5 µm)	0.641	18.5	28.9
34	Tien (Branch Ham Luong)	5	Small heterotrophic nanoflagellates (≤5 µm)	0.427	11.2	26.2
37	Tien (Branch Co Chien)	16	Small heterotrophic nanoflagellates (≤5 µm)	0.748	20.9	28
38	Tien (Branch Co Chien)	2	Phototrophic nanoflagellates	0.107	36	336.4
43	Tien (Branch Co Chien)	11	Heterotrophic nanoflagellates, total	0.854	20.9	24.5
39	Tien (Branch Co Chien)	11	Small heterotrophic nanoflagellates (≤5 µm)	1.175	26.9	22.9
41	Tien (Branch Co Chien)	1	Phototrophic nanoflagellates	0.34	69	202.9
50	Tien (Branch Ham Luong)	4	Heterotrophic nanoflagellates, total	0.854	35.9	42
50	Tien (Branch Ham Luong)	4	Large heterotrophic nanoflagellates (>5 µm)	0.214	17.5	81.6
51	Tien (Branch Ham Luong)	5	Small heterotrophic nanoflagellates (≤5 µm)	0.427	5.1	12
41	Tien (Branch Co Chien)	1	Small heterotrophic nanoflagellates (≤5 µm)	0.854	23.6	27.6
39	Tien (Branch Co Chien)	11	Large heterotrophic nanoflagellates (>5 µm)	0.749	96.5	128.9
36	Tien (Branch Co Chien)	6	Small heterotrophic nanoflagellates (≤5 µm)	0.534	46.1	22.8
23	Tien (Branch Ham Luong)	12	Small heterotrophic nanoflagellates (≤5 µm)	0.747	24.7	33
50	Tien (Branch Ham Luong)	4	Phototrophic nanoflagellates	0.214	27	126.2
38	Tien (Branch Co Chien)	2	Large heterotrophic nanoflagellates (>5 µm)	0.107	16.1	150.7
51	Tien (Branch Ham Luong)	5	Large heterotrophic nanoflagellates (>5 µm)	0.107	8.4	78.5
42	Tien (Branch Co Chien)	1	Small heterotrophic nanoflagellates (≤5 µm)	0.641	12.7	19.8
40	Tien (Branch Co Chien)	16	Small heterotrophic nanoflagellates (≤5 µm)	1.495	38.6	25.8
