# Supplementary material for: Biodiversity of aquatic organisms in the Mekong Delta, Vietnam
Source: Biodivers Data J. 2023 Oct 24;11:e105314. doi: 10.3897/BDJ.11.e105314 (PMC10848352; doi:10.3897/BDJ.11.e105314)
Supplement: Supplementary material 8 — Zooplankton [file bdj-11-e105314-s008.csv]

Station	Waterbody	Period	Taxa	Number	Biomass
1	Tien (Branch Co Chien)	December 2018	Cladocera, total	336.84	0.5539
1	Tien (Branch Co Chien)	December 2018	Copepoda, total	842.11	0.9024
1	Tien (Branch Co Chien)	December 2018	Mollusca, total	63.16	0.0291
1	Tien (Branch Co Chien)	December 2018	Rotifera, total	147.37	0.0994
1	Tien (Branch Co Chien)	December 2018	Zooplankton, total	1389.47	1.5847
10	Tien (Branch Co Chien)	December 2018	Cladocera, total	168.42	0.137
10	Tien (Branch Co Chien)	December 2018	Copepoda, total	1642.11	0.3646
10	Tien (Branch Co Chien)	December 2018	Mollusca, total	21.05	0.0097
10	Tien (Branch Co Chien)	December 2018	Rotifera, total	252.63	0.9058
10	Tien (Branch Co Chien)	December 2018	Zooplankton, total	2084.21	1.417
11	Tien (Branch Co Chien)	December 2018	Cladocera, total	568.42	0.7297
11	Tien (Branch Co Chien)	December 2018	Copepoda, total	2863.16	3.6087
11	Tien (Branch Co Chien)	December 2018	Mollusca, total	1494.74	0.6886
11	Tien (Branch Co Chien)	December 2018	Rotifera, total	63.16	0.0255
11	Tien (Branch Co Chien)	December 2018	Zooplankton, total	4989.47	5.0526
12	Tien (Branch Co Chien)	December 2018	Cladocera, total	1452.63	1.6569
12	Tien (Branch Co Chien)	December 2018	Copepoda, total	5684.21	5.7311
12	Tien (Branch Co Chien)	December 2018	Mollusca, total	1536.84	0.708
12	Tien (Branch Co Chien)	December 2018	Rotifera, total	189.47	0.2329
12	Tien (Branch Co Chien)	December 2018	Zooplankton, total	8863.16	8.329
13	Hau	December 2018	Cladocera, total	231.58	0.6666
13	Hau	December 2018	Copepoda, total	2989.47	0.1256
13	Hau	December 2018	Mollusca, total	63.16	0.0291
13	Hau	December 2018	Zooplankton, total	3284.21	0.8213
14	Hau	December 2018	Cladocera, total	273.68	0.8555
14	Hau	December 2018	Copepoda, total	3368.42	4.3976
14	Hau	December 2018	Mollusca, total	1368.42	0.6304
14	Hau	December 2018	Rotifera, total	105.26	0.2101
14	Hau	December 2018	Zooplankton, total	5115.79	6.0936
15	Hau	December 2018	Cladocera, total	84.21	0.3792
15	Hau	December 2018	Copepoda, total	4357.89	0.6143
15	Hau	December 2018	Mollusca, total	842.11	0.3879
15	Hau	December 2018	Rotifera, total	105.26	0.0845
15	Hau	December 2018	Zooplankton, total	5389.47	1.4661
16	Hau	December 2018	Cladocera, total	631.58	1.6404
16	Hau	December 2018	Copepoda, total	4168.42	0.4931
16	Hau	December 2018	Mollusca, total	736.84	0.3395
16	Hau	December 2018	Rotifera, total	84.21	0.092
16	Hau	December 2018	Zooplankton, total	5621.05	2.565
17	Hau	December 2018	Cladocera, total	231.58	0.5931
17	Hau	December 2018	Copepoda, total	2378.95	0.3873
17	Hau	December 2018	Mollusca, total	526.32	0.2425
17	Hau	December 2018	Rotifera, total	63.16	0.1614
17	Hau	December 2018	Zooplankton, total	3200	1.3843
18	Hau	December 2018	Cladocera, total	252.63	0.6516
18	Hau	December 2018	Copepoda, total	3073.68	1.1367
18	Hau	December 2018	Mollusca, total	378.95	0.4585
18	Hau	December 2018	Rotifera, total	21.05	0.0371
18	Hau	December 2018	Zooplankton, total	3726.32	2.2839
19	Hau	December 2018	Cladocera, total	589.47	0.5753
19	Hau	December 2018	Copepoda, total	2231.58	1.9388
19	Hau	December 2018	Mollusca, total	505.26	0.6114
19	Hau	December 2018	Rotifera, total	147.37	0.2086
19	Hau	December 2018	Zooplankton, total	3473.68	3.3341
2	Tien (Branch Co Chien)	December 2018	Cladocera, total	315.79	0.3759
2	Tien (Branch Co Chien)	December 2018	Copepoda, total	315.79	0.7842
2	Tien (Branch Co Chien)	December 2018	Mollusca, total	400	0.1843
2	Tien (Branch Co Chien)	December 2018	Rotifera, total	21.05	0.0047
2	Tien (Branch Co Chien)	December 2018	Zooplankton, total	1052.63	1.3491
20	Hau	December 2018	Cladocera, total	378.95	0.3903
20	Hau	December 2018	Copepoda, total	2421.05	3.4124
20	Hau	December 2018	Mollusca, total	2000	2.42
20	Hau	December 2018	Rotifera, total	273.68	0.7849
20	Hau	December 2018	Zooplankton, total	5073.68	7.0077
21	Tien (Branch Ham Luong)	December 2018	Copepoda, total	2736.84	1.1917
21	Tien (Branch Ham Luong)	December 2018	Zooplankton, total	2736.84	1.1917
23	Tien (Branch Ham Luong)	December 2018	Cladocera, total	21.05	0.0218
23	Tien (Branch Ham Luong)	December 2018	Copepoda, total	4568.42	37.1243
23	Tien (Branch Ham Luong)	December 2018	Mollusca, total	126.32	0.1528
23	Tien (Branch Ham Luong)	December 2018	Zooplankton, total	4715.79	37.299
25	Tien (Branch Ham Luong)	December 2018	Copepoda, total	926.32	0.1945
25	Tien (Branch Ham Luong)	December 2018	Rotifera, total	42.11	0.0138
25	Tien (Branch Ham Luong)	December 2018	Zooplankton, total	968.42	0.2083
28	Tien (Branch Ham Luong)	December 2018	Cladocera, total	442.11	0.6705
28	Tien (Branch Ham Luong)	December 2018	Copepoda, total	589.47	2.1384
28	Tien (Branch Ham Luong)	December 2018	Mollusca, total	84.21	0.1019
28	Tien (Branch Ham Luong)	December 2018	Zooplankton, total	1115.79	2.9107
31	Tien (Branch Ham Luong)	December 2018	Cladocera, total	2192.98	6.8765
31	Tien (Branch Ham Luong)	December 2018	Copepoda, total	16454.19	20.4883
31	Tien (Branch Ham Luong)	December 2018	Mollusca, total	622.81	0.2176
31	Tien (Branch Ham Luong)	December 2018	Rotifera, total	255.85	0.0925
31	Tien (Branch Ham Luong)	December 2018	Zooplankton, total	19525.83	27.6749
32	Tien (Branch Ham Luong)	December 2018	Cladocera, total	442.11	0.4639
32	Tien (Branch Ham Luong)	December 2018	Copepoda, total	1789.47	0.5504
32	Tien (Branch Ham Luong)	December 2018	Mollusca, total	126.32	0.1528
32	Tien (Branch Ham Luong)	December 2018	Rotifera, total	21.05	0.0371
32	Tien (Branch Ham Luong)	December 2018	Zooplankton, total	2378.95	1.2043
34	Tien (Branch Ham Luong)	December 2018	Cladocera, total	4450.66	10.3436
34	Tien (Branch Ham Luong)	December 2018	Copepoda, total	11450.66	68.9619
34	Tien (Branch Ham Luong)	December 2018	Mollusca, total	1398.03	1.6916
34	Tien (Branch Ham Luong)	December 2018	Rotifera, total	411.18	0.0909
34	Tien (Branch Ham Luong)	December 2018	Zooplankton, total	17710.53	81.088
35	Tien (Branch Ham Luong)	December 2018	Cladocera, total	20077.54	19.6328
35	Tien (Branch Ham Luong)	December 2018	Copepoda, total	136968.98	100.2012
35	Tien (Branch Ham Luong)	December 2018	Mollusca, total	411.18	0.4975
35	Tien (Branch Ham Luong)	December 2018	Rotifera, total	5138.63	7.5148
35	Tien (Branch Ham Luong)	December 2018	Zooplankton, total	162596.33	127.8463
36	Tien (Branch Co Chien)	December 2018	Cladocera, total	84.21	0.0518
36	Tien (Branch Co Chien)	December 2018	Copepoda, total	1073.68	0.4307
36	Tien (Branch Co Chien)	December 2018	Mollusca, total	189.47	0.0764
36	Tien (Branch Co Chien)	December 2018	Rotifera, total	63.16	0.0137
36	Tien (Branch Co Chien)	December 2018	Zooplankton, total	1410.53	0.5726
37	Tien (Branch Co Chien)	December 2018	Copepoda, total	357.89	0.1013
37	Tien (Branch Co Chien)	December 2018	Rotifera, total	21.05	0.0025
37	Tien (Branch Co Chien)	December 2018	Zooplankton, total	378.95	0.1038
39	Tien (Branch Co Chien)	December 2018	Cladocera, total	63.16	0.1118
39	Tien (Branch Co Chien)	December 2018	Copepoda, total	947.37	1.0965
39	Tien (Branch Co Chien)	December 2018	Mollusca, total	84.21	0.1019
39	Tien (Branch Co Chien)	December 2018	Rotifera, total	126.32	0.0357
39	Tien (Branch Co Chien)	December 2018	Zooplankton, total	1221.05	1.3459
4	Tien (Branch Co Chien)	December 2018	Cladocera, total	273.68	0.3279
4	Tien (Branch Co Chien)	December 2018	Copepoda, total	1010.53	0.8131
4	Tien (Branch Co Chien)	December 2018	Mollusca, total	336.84	0.1552
4	Tien (Branch Co Chien)	December 2018	Rotifera, total	126.32	0.4046
4	Tien (Branch Co Chien)	December 2018	Zooplankton, total	1747.37	1.7008
40	Tien (Branch Co Chien)	December 2018	Cladocera, total	1157.89	2.5716
40	Tien (Branch Co Chien)	December 2018	Copepoda, total	43284.21	6.0436
40	Tien (Branch Co Chien)	December 2018	Mollusca, total	84.21	0.1019
40	Tien (Branch Co Chien)	December 2018	Rotifera, total	42.11	0.0303
40	Tien (Branch Co Chien)	December 2018	Zooplankton, total	44568.42	8.7474
42	Tien (Branch Co Chien)	December 2018	Cladocera, total	42.11	0.0442
42	Tien (Branch Co Chien)	December 2018	Copepoda, total	5936.84	1.8635
42	Tien (Branch Co Chien)	December 2018	Rotifera, total	105.26	0.0132
42	Tien (Branch Co Chien)	December 2018	Zooplankton, total	6084.21	1.9209
44	Tien (Branch Co Chien)	December 2018	Cladocera, total	147.37	0.094
44	Tien (Branch Co Chien)	December 2018	Copepoda, total	1873.68	0.1468
44	Tien (Branch Co Chien)	December 2018	Rotifera, total	21.05	0.0025
44	Tien (Branch Co Chien)	December 2018	Zooplankton, total	2042.11	0.2433
45	Tien (Branch Co Chien)	December 2018	Cladocera, total	21.05	0.0221
45	Tien (Branch Co Chien)	December 2018	Copepoda, total	2989.47	0.2756
45	Tien (Branch Co Chien)	December 2018	Rotifera, total	2652.63	1.0361
45	Tien (Branch Co Chien)	December 2018	Zooplankton, total	5663.16	1.3338
46	Tien (Branch Co Chien)	December 2018	Cladocera, total	126.32	0.7764
46	Tien (Branch Co Chien)	December 2018	Copepoda, total	3894.74	0.5739
46	Tien (Branch Co Chien)	December 2018	Mollusca, total	42.11	0.0509
46	Tien (Branch Co Chien)	December 2018	Rotifera, total	778.95	0.2977
46	Tien (Branch Co Chien)	December 2018	Zooplankton, total	4842.11	1.6989
47	Tien (Branch Ham Luong)	December 2018	Cladocera, total	21.05	0.09
47	Tien (Branch Ham Luong)	December 2018	Copepoda, total	9368.42	3.6276
47	Tien (Branch Ham Luong)	December 2018	Mollusca, total	42.11	0.0509
47	Tien (Branch Ham Luong)	December 2018	Rotifera, total	126.32	0.0152
47	Tien (Branch Ham Luong)	December 2018	Zooplankton, total	9557.89	3.7838
48	Tien (Branch Ham Luong)	December 2018	Copepoda, total	11347.37	4.167
48	Tien (Branch Ham Luong)	December 2018	Rotifera, total	147.37	0.0177
48	Tien (Branch Ham Luong)	December 2018	Zooplankton, total	11494.74	4.1847
49	Tien (Branch Ham Luong)	December 2018	Cladocera, total	231.58	1.2341
49	Tien (Branch Ham Luong)	December 2018	Copepoda, total	181010.53	141.7224
49	Tien (Branch Ham Luong)	December 2018	Mollusca, total	2105.26	2.5474
49	Tien (Branch Ham Luong)	December 2018	Rotifera, total	126.32	0.0254
49	Tien (Branch Ham Luong)	December 2018	Zooplankton, total	183473.68	145.5294
5	Tien (Branch Co Chien)	December 2018	Cladocera, total	105.26	0.0908
5	Tien (Branch Co Chien)	December 2018	Copepoda, total	3200	0.9656
5	Tien (Branch Co Chien)	December 2018	Mollusca, total	105.26	0.0485
5	Tien (Branch Co Chien)	December 2018	Rotifera, total	84.21	0.2684
5	Tien (Branch Co Chien)	December 2018	Zooplankton, total	3494.74	1.3733
51	Tien (Branch Ham Luong)	December 2018	Copepoda, total	4736.84	1.2648
51	Tien (Branch Ham Luong)	December 2018	Mollusca, total	105.26	0.1274
51	Tien (Branch Ham Luong)	December 2018	Rotifera, total	105.26	0.0126
51	Tien (Branch Ham Luong)	December 2018	Zooplankton, total	4947.37	1.4048
52	Tien (Branch Tieu)	April 2019	Cladocera, total	547.09	2.6405
52	Tien (Branch Tieu)	April 2019	Copepoda, total	1860.36	0.7838
52	Tien (Branch Tieu)	April 2019	Mollusca, total	816.4	2.3717
52	Tien (Branch Tieu)	April 2019	Rotifera, total	84.35	0.0667
52	Tien (Branch Tieu)	April 2019	Zooplankton, total	3308.2	5.8627
53	Tien (Branch Tieu)	April 2019	Cladocera, total	2549.22	17.596
53	Tien (Branch Tieu)	April 2019	Copepoda, total	9104.94	122.7975
53	Tien (Branch Tieu)	April 2019	Mollusca, total	3378.38	9.0541
53	Tien (Branch Tieu)	April 2019	Rotifera, total	319.49	0.4303
53	Tien (Branch Tieu)	April 2019	Zooplankton, total	15352.02	149.8778
54	Tien (Branch Tieu)	April 2019	Cladocera, total	1770.83	8.8098
54	Tien (Branch Tieu)	April 2019	Copepoda, total	5346.13	18.2027
54	Tien (Branch Tieu)	April 2019	Mollusca, total	3705.6	9.832
54	Tien (Branch Tieu)	April 2019	Rotifera, total	319.88	0.4801
54	Tien (Branch Tieu)	April 2019	Zooplankton, total	11142.44	37.3247
55	Tien	April 2019	Cladocera, total	1446.85	5.8709
55	Tien	April 2019	Copepoda, total	3955.29	11.3225
55	Tien	April 2019	Mollusca, total	2706.69	4.3603
55	Tien	April 2019	Rotifera, total	2549.21	5.006
55	Tien	April 2019	Zooplankton, total	10658.04	26.5596
56	Tien	April 2019	Cladocera, total	2494.75	24.2424
56	Tien	April 2019	Copepoda, total	15553.81	222.3536
56	Tien	April 2019	Mollusca, total	2362.2	6.5787
56	Tien	April 2019	Rotifera, total	131.23	0.0844
56	Tien	April 2019	Zooplankton, total	20541.99	253.2591
57	Tien	April 2019	Cladocera, total	748.03	7.216
57	Tien	April 2019	Copepoda, total	10730.81	6.8868
57	Tien	April 2019	Mollusca, total	1353.35	3.4978
57	Tien	April 2019	Rotifera, total	4.92	0.0032
57	Tien	April 2019	Zooplankton, total	12837.11	17.6038
58	Tien (Branch My Tho)	April 2019	Copepoda, total	22612.49	115.9335
58	Tien (Branch My Tho)	April 2019	Mollusca, total	492.13	0.828
58	Tien (Branch My Tho)	April 2019	Rotifera, total	369.09	0.0765
58	Tien (Branch My Tho)	April 2019	Zooplankton, total	23473.71	116.8381
59	Tien (Branch My Tho)	April 2019	Copepoda, total	24271.14	189.3879
59	Tien (Branch My Tho)	April 2019	Mollusca, total	5.83	0.0181
59	Tien (Branch My Tho)	April 2019	Zooplankton, total	24276.97	189.4059
6	Tien (Branch Co Chien)	December 2018	Cladocera, total	631.58	0.4976
6	Tien (Branch Co Chien)	December 2018	Copepoda, total	2105.26	0.8126
6	Tien (Branch Co Chien)	December 2018	Mollusca, total	294.74	0.1358
6	Tien (Branch Co Chien)	December 2018	Rotifera, total	189.47	0.0317
6	Tien (Branch Co Chien)	December 2018	Zooplankton, total	3221.05	1.4776
60	Tien (Branch My Tho)	April 2019	Copepoda, total	43413.17	155.1102
60	Tien (Branch My Tho)	April 2019	Mollusca, total	109.36	0.2873
60	Tien (Branch My Tho)	April 2019	Rotifera, total	1312.34	0.2721
60	Tien (Branch My Tho)	April 2019	Zooplankton, total	44834.86	155.6696
61	Tien (Branch My Tho)	April 2019	Copepoda, total	14415.91	101.1951
61	Tien (Branch My Tho)	April 2019	Mollusca, total	30.21	0.0937
61	Tien (Branch My Tho)	April 2019	Rotifera, total	377.64	0.0783
61	Tien (Branch My Tho)	April 2019	Zooplankton, total	14823.77	101.367
62	Tien (Branch My Tho)	April 2019	Copepoda, total	2158.79	25.999
62	Tien (Branch My Tho)	April 2019	Zooplankton, total	2158.79	25.999
63	Tien (Branch My Tho)	April 2019	Cladocera, total	3.28	0.076
63	Tien (Branch My Tho)	April 2019	Copepoda, total	3723.1	18.4342
63	Tien (Branch My Tho)	April 2019	Zooplankton, total	3726.38	18.5102
64	Tien (Branch My Tho)	April 2019	Cladocera, total	29.16	0.0523
64	Tien (Branch My Tho)	April 2019	Copepoda, total	2472.3	23.0198
64	Tien (Branch My Tho)	April 2019	Mollusca, total	43.74	0.1356
64	Tien (Branch My Tho)	April 2019	Zooplankton, total	2545.2	23.2078
65	Tien (Branch My Tho)	April 2019	Copepoda, total	5120.3	128.2982
65	Tien (Branch My Tho)	April 2019	Mollusca, total	153.11	0.4746
65	Tien (Branch My Tho)	April 2019	Zooplankton, total	5273.4	128.7728
66	Tien (Branch My Tho)	April 2019	Cladocera, total	9.84	0.0445
66	Tien (Branch My Tho)	April 2019	Copepoda, total	2762.47	42.2303
66	Tien (Branch My Tho)	April 2019	Mollusca, total	65.62	0.2034
66	Tien (Branch My Tho)	April 2019	Zooplankton, total	2837.93	42.4782
67	Tien (Branch Tieu)	April 2019	Copepoda, total	40547.9	212.1523
67	Tien (Branch Tieu)	April 2019	Mollusca, total	984.25	3.0512
67	Tien (Branch Tieu)	April 2019	Rotifera, total	196.85	0.0408
67	Tien (Branch Tieu)	April 2019	Zooplankton, total	41729	215.2443
7	Tien (Branch Co Chien)	December 2018	Cladocera, total	715.79	0.7766
7	Tien (Branch Co Chien)	December 2018	Copepoda, total	442.11	0.7033
7	Tien (Branch Co Chien)	December 2018	Mollusca, total	252.63	0.1164
7	Tien (Branch Co Chien)	December 2018	Rotifera, total	63.16	0.2658
7	Tien (Branch Co Chien)	December 2018	Zooplankton, total	1473.68	1.8622
70	Tien (Branch Tieu)	April 2019	Copepoda, total	5463.42	55.0903
70	Tien (Branch Tieu)	April 2019	Rotifera, total	49.21	0.0059
70	Tien (Branch Tieu)	April 2019	Zooplankton, total	5512.63	55.0962
71	Tien (Branch Tieu)	April 2019	Copepoda, total	2874.64	68.0178
71	Tien (Branch Tieu)	April 2019	Zooplankton, total	2874.64	68.0178
73	Hau	April 2019	Cladocera, total	88.58	0.6984
73	Hau	April 2019	Copepoda, total	3016.19	10.8218
73	Hau	April 2019	Mollusca, total	1038.93	3.1173
73	Hau	April 2019	Rotifera, total	191.38	0.4156
73	Hau	April 2019	Zooplankton, total	4335.08	15.0531
74	Hau	April 2019	Copepoda, total	2822.32	56.3728
74	Hau	April 2019	Mollusca, total	131.23	0.3714
74	Hau	April 2019	Zooplankton, total	2953.55	56.7442
75	Hau	April 2019	Copepoda, total	1320	2.8856
75	Hau	April 2019	Mollusca, total	160	0.3448
75	Hau	April 2019	Zooplankton, total	1480	3.2304
76	Hau	April 2019	Cladocera, total	19.69	0.1633
76	Hau	April 2019	Copepoda, total	177.17	0.705
76	Hau	April 2019	Mollusca, total	177.17	0.4996
76	Hau	April 2019	Rotifera, total	13.12	0.0523
76	Hau	April 2019	Zooplankton, total	387.14	1.4202
77	Hau	April 2019	Cladocera, total	274.65	5.9421
77	Hau	April 2019	Copepoda, total	2097.39	35.8797
77	Hau	April 2019	Mollusca, total	2530.93	7.2613
77	Hau	April 2019	Rotifera, total	46.87	0.1345
77	Hau	April 2019	Zooplankton, total	4949.85	49.2176
79	Hau (Branch Dinh An)	April 2019	Cladocera, total	6.56	0.0297
79	Hau (Branch Dinh An)	April 2019	Copepoda, total	7618.11	21.6586
79	Hau (Branch Dinh An)	April 2019	Mollusca, total	32.81	0.1017
79	Hau (Branch Dinh An)	April 2019	Rotifera, total	164.04	0.0197
79	Hau (Branch Dinh An)	April 2019	Zooplankton, total	7821.52	21.8097
8	Tien (Branch Co Chien)	December 2018	Cladocera, total	231.58	0.2068
8	Tien (Branch Co Chien)	December 2018	Copepoda, total	1936.84	0.6272
8	Tien (Branch Co Chien)	December 2018	Mollusca, total	21.05	0.0097
8	Tien (Branch Co Chien)	December 2018	Rotifera, total	42.11	0.1344
8	Tien (Branch Co Chien)	December 2018	Zooplankton, total	2231.58	0.9781
80	Hau (Branch Dinh An)	April 2019	Copepoda, total	110135.61	362.2387
80	Hau (Branch Dinh An)	April 2019	Mollusca, total	349.96	1.0022
80	Hau (Branch Dinh An)	April 2019	Zooplankton, total	110485.56	363.2409
81	Hau (Branch Dinh An)	April 2019	Cladocera, total	4.92	0.0767
81	Hau (Branch Dinh An)	April 2019	Copepoda, total	17860.89	130.5017
81	Hau (Branch Dinh An)	April 2019	Zooplankton, total	17865.81	130.5784
82	Hau (Branch Dinh An)	April 2019	Cladocera, total	19.69	0.0622
82	Hau (Branch Dinh An)	April 2019	Copepoda, total	1653.54	6.0732
82	Hau (Branch Dinh An)	April 2019	Mollusca, total	29.53	0.0915
82	Hau (Branch Dinh An)	April 2019	Rotifera, total	9.84	0.0063
82	Hau (Branch Dinh An)	April 2019	Zooplankton, total	1712.6	6.2333
84	Hau (Branch Dinh An)	April 2019	Cladocera, total	60	0.2714
84	Hau (Branch Dinh An)	April 2019	Copepoda, total	14560	5.8296
84	Hau (Branch Dinh An)	April 2019	Mollusca, total	20	0.062
84	Hau (Branch Dinh An)	April 2019	Zooplankton, total	14640	6.163
85	Hau (Branch Tran De)	April 2019	Copepoda, total	32667.32	164.8021
85	Hau (Branch Tran De)	April 2019	Mollusca, total	295.28	0.3573
85	Hau (Branch Tran De)	April 2019	Zooplankton, total	32962.6	165.1594
86	Hau (Branch Tran De)	April 2019	Copepoda, total	50359.8	681.7138
86	Hau (Branch Tran De)	April 2019	Zooplankton, total	50359.8	681.7138
87	Hau (Branch Tran De)	April 2019	Copepoda, total	64099.18	175.6276
87	Hau (Branch Tran De)	April 2019	Mollusca, total	22.5	0.0697
87	Hau (Branch Tran De)	April 2019	Zooplankton, total	64121.67	175.6973
88	Hau (Branch Tran De)	April 2019	Copepoda, total	3700.79	62.5004
88	Hau (Branch Tran De)	April 2019	Mollusca, total	9.84	0.0305
88	Hau (Branch Tran De)	April 2019	Zooplankton, total	3710.63	62.5309
89	Hau (Branch Tran De)	April 2019	Copepoda, total	6235.78	55.8357
89	Hau (Branch Tran De)	April 2019	Mollusca, total	21.87	0.0265
89	Hau (Branch Tran De)	April 2019	Rotifera, total	21.87	0.0026
89	Hau (Branch Tran De)	April 2019	Zooplankton, total	6279.53	55.8648
9	Tien (Branch Co Chien)	December 2018	Cladocera, total	905.26	1.4959
9	Tien (Branch Co Chien)	December 2018	Copepoda, total	2315.79	1.5888
9	Tien (Branch Co Chien)	December 2018	Mollusca, total	926.32	0.4267
9	Tien (Branch Co Chien)	December 2018	Rotifera, total	105.26	0.0527
9	Tien (Branch Co Chien)	December 2018	Zooplankton, total	4252.63	3.5641
90	Hau (Branch Tran De)	April 2019	Copepoda, total	4990.16	84.6446
90	Hau (Branch Tran De)	April 2019	Mollusca, total	10.94	0.0339
90	Hau (Branch Tran De)	April 2019	Zooplankton, total	5001.09	84.6785
1	Tien (Branch Co Chien)	December 2018	Bdelloidea gen.sp.	42.1
1	Tien (Branch Co Chien)	December 2018	Bosmina sp.	252.6
1	Tien (Branch Co Chien)	December 2018	Bosminopsis deitersi	21.1
1	Tien (Branch Co Chien)	December 2018	Brachionus angularis	21.1
1	Tien (Branch Co Chien)	December 2018	Brachionus calyciflorus	21.1
1	Tien (Branch Co Chien)	December 2018	Brachionus dichotomus reductus	21.1
1	Tien (Branch Co Chien)	December 2018	Ceriodaphnia cornuta	42.1
39	Tien (Branch Co Chien)	December 2018	Bosmina sp.	42.1
39	Tien (Branch Co Chien)	December 2018	Brachionus diversicornis	21.1
1	Tien (Branch Co Chien)	December 2018	copepodit Calanoida	63.2
1	Tien (Branch Co Chien)	December 2018	copepodit Cyclopoida	84.2
1	Tien (Branch Co Chien)	December 2018	Lecane leontina	21.1
1	Tien (Branch Co Chien)	December 2018	Lecane ungulata	21.1
1	Tien (Branch Co Chien)	December 2018	Mesocyclops thermocyclopoides	21.1
1	Tien (Branch Co Chien)	December 2018	Moinodaphnia macleayi	21.1
39	Tien (Branch Co Chien)	December 2018	Kellicottia longispina	21.1
1	Tien (Branch Co Chien)	December 2018	nauplii Copepoda	673.7
60	Tien (Branch My Tho)	April 2019	Oithona spp.	6260.9
1	Tien (Branch Co Chien)	December 2018	Veliger Bivalva	63.16
39	Tien (Branch Co Chien)	December 2018	Platias patulus	21.1
10	Tien (Branch Co Chien)	December 2018	Asplanchna brightwellii	126.3
10	Tien (Branch Co Chien)	December 2018	Bdelloidea gen.sp.	63.2
10	Tien (Branch Co Chien)	December 2018	Bosmina sp.	105.3
10	Tien (Branch Co Chien)	December 2018	Bosminopsis deitersi	63.2
10	Tien (Branch Co Chien)	December 2018	Brachionus angularis	21.1
4	Tien (Branch Co Chien)	December 2018	Brachionus caudatus	21.1
61	Tien (Branch My Tho)	April 2019	Acartiella copepodit	3700.9
10	Tien (Branch Co Chien)	December 2018	copepodit Calanoida	21.1
10	Tien (Branch Co Chien)	December 2018	copepodit Cyclopoida	126.3
10	Tien (Branch Co Chien)	December 2018	Lecane luna	21.1
4	Tien (Branch Co Chien)	December 2018	Euchlanis dilatata	21.1
10	Tien (Branch Co Chien)	December 2018	nauplii Copepoda	1494.7
4	Tien (Branch Co Chien)	December 2018	Mesocyclops copepodit +male	63.2
10	Tien (Branch Co Chien)	December 2018	Synchaeta longipes	21.1
10	Tien (Branch Co Chien)	December 2018	Veliger Bivalva	21.05
4	Tien (Branch Co Chien)	December 2018	nauplii Copepoda	526.3
11	Tien (Branch Co Chien)	December 2018	Bosmina sp.	463.2
11	Tien (Branch Co Chien)	December 2018	Bosminopsis deitersi	21.1
11	Tien (Branch Co Chien)	December 2018	Brachionus calyciflorus	21.1
11	Tien (Branch Co Chien)	December 2018	Ceriodaphnia cornuta	21.1
40	Tien (Branch Co Chien)	December 2018	Bosminopsis deitersi	378.9
40	Tien (Branch Co Chien)	December 2018	Ceriodaphnia cornuta	63.2
11	Tien (Branch Co Chien)	December 2018	copepodit Calanoida	378.9
11	Tien (Branch Co Chien)	December 2018	copepodit Cyclopoida	273.7
11	Tien (Branch Co Chien)	December 2018	Mesocyclops copepodit +male	42.1
11	Tien (Branch Co Chien)	December 2018	Moina cf. micrura	21.1
11	Tien (Branch Co Chien)	December 2018	Moinodaphnia macleayi	42.1
40	Tien (Branch Co Chien)	December 2018	Diaphanosoma orghidani	105.3
11	Tien (Branch Co Chien)	December 2018	nauplii Copepoda	2126.3
11	Tien (Branch Co Chien)	December 2018	Pseudodiaptomus dauglishi	21.1
40	Tien (Branch Co Chien)	December 2018	Moinodaphnia macleayi	21.1
11	Tien (Branch Co Chien)	December 2018	Thermocyclops copepodit + male	21.1
11	Tien (Branch Co Chien)	December 2018	Trichocerca similis	21.1
11	Tien (Branch Co Chien)	December 2018	Trichocerca elongata	21.1
11	Tien (Branch Co Chien)	December 2018	Veliger Bivalva	1494.74
40	Tien (Branch Co Chien)	December 2018	Veliger Bivalva	84.21
12	Tien (Branch Co Chien)	December 2018	Allodiaptomus raoi	21.1
12	Tien (Branch Co Chien)	December 2018	Bdelloidea gen.sp.	21.1
12	Tien (Branch Co Chien)	December 2018	Bosmina sp.	1263.2
12	Tien (Branch Co Chien)	December 2018	Bosminopsis deitersi	105.3
12	Tien (Branch Co Chien)	December 2018	Brachionus calyciflorus	42.1
12	Tien (Branch Co Chien)	December 2018	Brachionus caudatus	42.1
12	Tien (Branch Co Chien)	December 2018	Brachionus falcatus	42.1
12	Tien (Branch Co Chien)	December 2018	Ceriodaphnia cornuta	42.1
42	Tien (Branch Co Chien)	December 2018	Keratella cochlearis	42.1
42	Tien (Branch Co Chien)	December 2018	Keratella tropica	21.1
12	Tien (Branch Co Chien)	December 2018	copepodit Calanoida	631.6
12	Tien (Branch Co Chien)	December 2018	copepodit Cyclopoida	105.3
12	Tien (Branch Co Chien)	December 2018	Diaphanosoma juv	21.1
12	Tien (Branch Co Chien)	December 2018	Epiphanes clavulata	42.1
12	Tien (Branch Co Chien)	December 2018	Mesocyclops copepodit +male	21.1
12	Tien (Branch Co Chien)	December 2018	Mesocyclops thermocyclopoides	21.1
12	Tien (Branch Co Chien)	December 2018	Moina cf. micrura	21.1
64	Tien (Branch My Tho)	April 2019	Harpacticoida gen. sp.	14.6
12	Tien (Branch Co Chien)	December 2018	nauplii Copepoda	4842.1
12	Tien (Branch Co Chien)	December 2018	Pseudodiaptomus dauglishi	21.1
44	Tien (Branch Co Chien)	December 2018	nauplii Copepoda	1852.6
12	Tien (Branch Co Chien)	December 2018	Thermocyclops copepodit + male	21.1
12	Tien (Branch Co Chien)	December 2018	Veliger Bivalva	1536.84
45	Tien (Branch Co Chien)	December 2018	Asplanchna brightwellii	105.3
13	Hau	December 2018	Bosmina sp.	168.4
13	Hau	December 2018	Bosminopsis deitersi	21.1
13	Hau	December 2018	Camptocercus vietnamensis	21.1
13	Hau	December 2018	Ceriodaphnia laticaudata	21.1
45	Tien (Branch Co Chien)	December 2018	Brachionus dichotomus reductus	421.1
45	Tien (Branch Co Chien)	December 2018	Brachionus falcatus	63.2
13	Hau	December 2018	copepodit Cyclopoida	21.1
65	Tien (Branch My Tho)	April 2019	nauplii Copepoda	459.3
13	Hau	December 2018	nauplii Copepoda	2968.4
13	Hau	December 2018	Veliger Bivalva	63.16
45	Tien (Branch Co Chien)	December 2018	Keratella tropica	315.8
14	Hau	December 2018	Asplanchna brightwellii	21.1
14	Hau	December 2018	Bosmina sp.	231.6
14	Hau	December 2018	Bosminopsis deitersi	21.1
14	Hau	December 2018	Brachionus calyciflorus	63.2
14	Hau	December 2018	Ceriodaphnia cornuta	21.1
46	Tien (Branch Co Chien)	December 2018	Brachionus calyciflorus	231.6
46	Tien (Branch Co Chien)	December 2018	Brachionus dichotomus reductus	42.1
14	Hau	December 2018	copepodit Calanoida	505.3
14	Hau	December 2018	copepodit Cyclopoida	84.2
14	Hau	December 2018	Epiphanes senta	21.1
66	Tien (Branch My Tho)	April 2019	Thermocyclops copepodit + male	9.8
14	Hau	December 2018	nauplii Copepoda	2694.7
14	Hau	December 2018	Pseudodiaptomus dauglishi	63.2
46	Tien (Branch Co Chien)	December 2018	copepodit Calanoida	105.3
14	Hau	December 2018	Thermocyclops copepodit + male	21.1
14	Hau	December 2018	Veliger Bivalva	1368.42
46	Tien (Branch Co Chien)	December 2018	Lecane pusilla	21.1
15	Hau	December 2018	Bdelloidea gen.sp.	21.1
15	Hau	December 2018	Bosmina sp.	63.2
15	Hau	December 2018	Brachionus calyciflorus	21.1
15	Hau	December 2018	Brachionus falcatus	21.1
15	Hau	December 2018	Ceriodaphnia cornuta	21.1
47	Tien (Branch Ham Luong)	December 2018	Brachionus angularis	21.1
47	Tien (Branch Ham Luong)	December 2018	Brachionus plicatilis	105.3
15	Hau	December 2018	copepodit Calanoida	42.1
15	Hau	December 2018	copepodit Cyclopoida	147.4
15	Hau	December 2018	Epiphanes brachionus	21.1
15	Hau	December 2018	Epiphanes clavulata	21.1
15	Hau	December 2018	Mesocyclops copepodit +male	21.1
47	Tien (Branch Ham Luong)	December 2018	Mesocyclops copepodit +male	21.1
15	Hau	December 2018	nauplii Copepoda	4147.4
47	Tien (Branch Ham Luong)	December 2018	nauplii Copepoda	6589.5
15	Hau	December 2018	Veliger Bivalva	842.11
47	Tien (Branch Ham Luong)	December 2018	Veliger Bivalva	42.11
16	Hau	December 2018	Bdelloidea gen.sp.	42.1
16	Hau	December 2018	Bosmina sp.	568.4
16	Hau	December 2018	Bosminopsis deitersi	21.1
16	Hau	December 2018	Brachionus calyciflorus	21.1
16	Hau	December 2018	Brachionus caudatus	21.1
48	Tien (Branch Ham Luong)	December 2018	Oithona spp.	105.3
7	Tien (Branch Co Chien)	December 2018	Moina cf. micrura	42.1
16	Hau	December 2018	copepodit Cyclopoida	126.3
16	Hau	December 2018	Diaphanosoma juv	21.1
16	Hau	December 2018	Harpacticoida gen. sp.	21.1
16	Hau	December 2018	Moinodaphnia macleayi	21.1
49	Tien (Branch Ham Luong)	December 2018	Bosmina sp.	168.4
16	Hau	December 2018	nauplii Copepoda	4021.1
70	Tien (Branch Tieu)	April 2019	Acartia spp.	623.4
16	Hau	December 2018	Veliger Bivalva	736.84
49	Tien (Branch Ham Luong)	December 2018	copepodit Calanoida	29473.7
17	Hau	December 2018	Asplanchna brightwellii	21.1
17	Hau	December 2018	Bosmina sp.	210.5
17	Hau	December 2018	Bosminopsis deitersi	21.1
49	Tien (Branch Ham Luong)	December 2018	Harpacticoida gen. sp.	210.5
49	Tien (Branch Ham Luong)	December 2018	Keratella quadrata	42.1
17	Hau	December 2018	copepodit Calanoida	21.1
17	Hau	December 2018	copepodit Cyclopoida	84.2
17	Hau	December 2018	Epiphanes clavulata	21.1
17	Hau	December 2018	Filinia opoliensis	21.1
71	Tien (Branch Tieu)	April 2019	Acartia spp.	406.2
17	Hau	December 2018	nauplii Copepoda	2273.7
71	Tien (Branch Tieu)	April 2019	Acartiella sinensis	531.2
17	Hau	December 2018	Veliger Bivalva	526.32
5	Tien (Branch Co Chien)	December 2018	Bosmina sp.	84.2
18	Hau	December 2018	Bosmina sp.	231.6
18	Hau	December 2018	Bosminopsis deitersi	21.1
5	Tien (Branch Co Chien)	December 2018	Brachionus variabilis	21.1
73	Hau	April 2019	Acartiella sinensis	59.1
18	Hau	December 2018	copepodit Calanoida	126.3
18	Hau	December 2018	copepodit Cyclopoida	63.2
5	Tien (Branch Co Chien)	December 2018	copepodit Cyclopoida	42.1
18	Hau	December 2018	nauplii Copepoda	2884.2
18	Hau	December 2018	Notomatta sp.	21.1
73	Hau	April 2019	copepodit Calanoida	546.8
18	Hau	December 2018	Veliger Bivalva	378.95
73	Hau	April 2019	copepodit Pseudodiaptomus	109.4
19	Hau	December 2018	Asplanchna brightwellii	21.1
19	Hau	December 2018	Bdelloidea gen.sp.	21.1
19	Hau	December 2018	Bosmina sp.	484.2
19	Hau	December 2018	Bosminopsis deitersi	105.3
19	Hau	December 2018	Brachionus calyciflorus	21.1
19	Hau	December 2018	Brachionus falcatus	21.1
51	Tien (Branch Ham Luong)	December 2018	Veliger Bivalva	105.26
56	Tien	April 2019	copepodit Pseudodiaptomus	5118.1
19	Hau	December 2018	copepodit Calanoida	231.6
19	Hau	December 2018	copepodit Cyclopoida	105.3
19	Hau	December 2018	Filinia camascela	21.1
52	Tien (Branch Tieu)	April 2019	Brachionus calyciflorus	18.7
19	Hau	December 2018	nauplii Copepoda	1852.6
19	Hau	December 2018	Platias quadricornis	21.1
19	Hau	December 2018	Proales sp.	21.1
52	Tien (Branch Tieu)	April 2019	Camptocercus vietnamensis	9.4
19	Hau	December 2018	Thermocyclops copepodit + male	42.1
19	Hau	December 2018	Veliger Bivalva	505.26
34	Tien (Branch Ham Luong)	December 2018	Moina cf. micrura	26.3
2	Tien (Branch Co Chien)	December 2018	Bosmina sp.	273.7
2	Tien (Branch Co Chien)	December 2018	Bosminopsis deitersi	21.1
2	Tien (Branch Co Chien)	December 2018	Ceriodaphnia cornuta	21.1
52	Tien (Branch Tieu)	April 2019	Euchlanis deflexa	4.7
52	Tien (Branch Tieu)	April 2019	Harpacticoida gen. sp.	4.7
2	Tien (Branch Co Chien)	December 2018	copepodit Calanoida	42.1
2	Tien (Branch Co Chien)	December 2018	copepodit Cyclopoida	63.2
2	Tien (Branch Co Chien)	December 2018	Filinia camascela	21.1
52	Tien (Branch Tieu)	April 2019	nauplii Copepoda	1729.1
2	Tien (Branch Co Chien)	December 2018	nauplii Copepoda	189.5
2	Tien (Branch Co Chien)	December 2018	Pseudodiaptomus dauglishi	21.1
52	Tien (Branch Tieu)	April 2019	Thermocyclops copepodit + male	4.7
2	Tien (Branch Co Chien)	December 2018	Veliger Bivalva	400
52	Tien (Branch Tieu)	April 2019	Veliger Bivalva	84.21
20	Hau	December 2018	Asplanchna brightwellii	105.3
20	Hau	December 2018	Bdelloidea gen.sp.	42.1
20	Hau	December 2018	Bosmina sp.	315.8
20	Hau	December 2018	Bosminopsis deitersi	42.1
20	Hau	December 2018	Brachionus calyciflorus	63.2
20	Hau	December 2018	Brachionus falcatus	21.1
53	Tien (Branch Tieu)	April 2019	Brachionus falcatus	41.7
76	Hau	April 2019	Asplanchna brightwellii	6.6
20	Hau	December 2018	copepodit Calanoida	168.4
20	Hau	December 2018	copepodit Cyclopoida	168.4
20	Hau	December 2018	Moinodaphnia macleayi	21.1
53	Tien (Branch Tieu)	April 2019	copepodit Cyclopoida	10
20	Hau	December 2018	nauplii Copepoda	2042.1
20	Hau	December 2018	Pseudodiaptomus dauglishi	42.1
53	Tien (Branch Tieu)	April 2019	Diaphanosoma orghidani	1042.7
20	Hau	December 2018	Synchaeta pectinata	21.1
20	Hau	December 2018	Trichocerca similis	21.1
20	Hau	December 2018	Veliger Bivalva	2000
53	Tien (Branch Tieu)	April 2019	Moinodaphnia macleayi	13.3
76	Hau	April 2019	Veliger Gastropoda	150.9
21	Tien (Branch Ham Luong)	December 2018	copepodit Calanoida	63.2
21	Tien (Branch Ham Luong)	December 2018	copepodit Cyclopoida	21.1
21	Tien (Branch Ham Luong)	December 2018	nauplii Copepoda	2652.6
53	Tien (Branch Tieu)	April 2019	Simocephalus sp.	3.3
23	Tien (Branch Ham Luong)	December 2018	Acartiella sinensis	231.6
53	Tien (Branch Tieu)	April 2019	Veliger Bivalva	750.75
53	Tien (Branch Tieu)	April 2019	Veliger Gastropoda	2627.6
23	Tien (Branch Ham Luong)	December 2018	copepodit Calanoida	168.4
23	Tien (Branch Ham Luong)	December 2018	copepodit Cyclopoida	105.3
23	Tien (Branch Ham Luong)	December 2018	Diaphanosoma juv	21.1
54	Tien (Branch Tieu)	April 2019	Bdelloidea gen.sp.	3.3
23	Tien (Branch Ham Luong)	December 2018	nauplii Copepoda	4063.2
23	Tien (Branch Ham Luong)	December 2018	Veliger Bivalva	126.32
54	Tien (Branch Tieu)	April 2019	Brachionus calyciflorus	8.2
25	Tien (Branch Ham Luong)	December 2018	Brachionus caudatus	21.1
54	Tien (Branch Tieu)	April 2019	Camptocercus vietnamensis	3.3
25	Tien (Branch Ham Luong)	December 2018	copepodit Cyclopoida	42.1
25	Tien (Branch Ham Luong)	December 2018	Brachionus caudatus	21.1
25	Tien (Branch Ham Luong)	December 2018	nauplii Copepoda	884.2
54	Tien (Branch Tieu)	April 2019	copepodit Calanoida	1948
54	Tien (Branch Tieu)	April 2019	copepodit Cyclopoida	143.5
28	Tien (Branch Ham Luong)	December 2018	Bosmina sp.	294.7
28	Tien (Branch Ham Luong)	December 2018	Bosminopsis deitersi	42.1
54	Tien (Branch Tieu)	April 2019	Diaphanosoma orghidani	451.1
54	Tien (Branch Tieu)	April 2019	Heliodiaptomus serratus	3.3
28	Tien (Branch Ham Luong)	December 2018	copepodit Calanoida	168.4
28	Tien (Branch Ham Luong)	December 2018	copepodit Cyclopoida	63.2
28	Tien (Branch Ham Luong)	December 2018	Diaphanosoma juv	63.2
28	Tien (Branch Ham Luong)	December 2018	Mesocyclops copepodit +male	21.1
28	Tien (Branch Ham Luong)	December 2018	Moinodaphnia macleayi	42.1
54	Tien (Branch Tieu)	April 2019	nauplii Copepoda	2870.7
28	Tien (Branch Ham Luong)	December 2018	nauplii Copepoda	315.8
28	Tien (Branch Ham Luong)	December 2018	Pseudodiaptomus dauglishi	21.1
28	Tien (Branch Ham Luong)	December 2018	Veliger Bivalva	84.21
54	Tien (Branch Tieu)	April 2019	Thermocyclops copepodit + male	31.2
31	Tien (Branch Ham Luong)	December 2018	Acartiella sinensis	65.8
31	Tien (Branch Ham Luong)	December 2018	Allodiaptomus raoi	4.4
31	Tien (Branch Ham Luong)	December 2018	Bosmina sp.	328.9
31	Tien (Branch Ham Luong)	December 2018	Bosminopsis deitersi	36.5
31	Tien (Branch Ham Luong)	December 2018	Brachionus falcatus	36.5
31	Tien (Branch Ham Luong)	December 2018	Ceriodaphnia cornuta	36.5
55	Tien	April 2019	Bdelloidea gen.sp.	164
31	Tien (Branch Ham Luong)	December 2018	Conochilus sp.	109.6
55	Tien	April 2019	Brachionus caudatus	6.6
31	Tien (Branch Ham Luong)	December 2018	copepodit Calanoida	255.8
31	Tien (Branch Ham Luong)	December 2018	copepodit Cyclopoida	779.7
31	Tien (Branch Ham Luong)	December 2018	Diaphanosoma juv	1206.1
31	Tien (Branch Ham Luong)	December 2018	Diaphanosoma sarsi	584.8
31	Tien (Branch Ham Luong)	December 2018	Epiphanes macroura	73.1
31	Tien (Branch Ham Luong)	December 2018	Filinia opoliensis	36.5
31	Tien (Branch Ham Luong)	December 2018	Harpacticoida gen. sp.	36.5
31	Tien (Branch Ham Luong)	December 2018	Heliodiaptomus serratus	24.4
31	Tien (Branch Ham Luong)	December 2018	Mesocyclops copepodit +male	12.2
31	Tien (Branch Ham Luong)	December 2018	Mesocyclops thermocyclopoides	8.8
55	Tien	April 2019	Epiphanes macroura	164
31	Tien (Branch Ham Luong)	December 2018	nauplii Copepoda	15131.6
31	Tien (Branch Ham Luong)	December 2018	Neodiaptomus vietnamensis	13.2
31	Tien (Branch Ham Luong)	December 2018	Pseudodiaptomus dauglishi	121.8
55	Tien	April 2019	Mesocyclops copepodit +male	6.6
31	Tien (Branch Ham Luong)	December 2018	Veliger Bivalva	179.82
31	Tien (Branch Ham Luong)	December 2018	Veliger Gastropoda	443
55	Tien	April 2019	nauplii Copepoda	2542.7
32	Tien (Branch Ham Luong)	December 2018	Bdelloidea gen.sp.	21.1
32	Tien (Branch Ham Luong)	December 2018	Bosmina sp.	442.1
55	Tien	April 2019	Thermocyclops copepodit + male	56.2
55	Tien	April 2019	Thermocyclops crassus	6.6
32	Tien (Branch Ham Luong)	December 2018	copepodit Cyclopoida	84.2
55	Tien	April 2019	Veliger Gastropoda	574.1
32	Tien (Branch Ham Luong)	December 2018	nauplii Copepoda	1705.3
56	Tien	April 2019	Acartia spp.	131.2
32	Tien (Branch Ham Luong)	December 2018	Veliger Bivalva	126.32
56	Tien	April 2019	Brachionus calyciflorus	131.2
34	Tien (Branch Ham Luong)	December 2018	Bosmina sp.	1233.6
34	Tien (Branch Ham Luong)	December 2018	Bosminopsis deitersi	246.7
34	Tien (Branch Ham Luong)	December 2018	Ceriodaphnia cornuta	65.8
40	Tien (Branch Co Chien)	December 2018	nauplii Copepoda	41915.8
56	Tien	April 2019	Diaphanosoma orghidani	2493.4
34	Tien (Branch Ham Luong)	December 2018	copepodit Calanoida	7565.8
34	Tien (Branch Ham Luong)	December 2018	copepodit Cyclopoida	246.7
34	Tien (Branch Ham Luong)	December 2018	Diaphanosoma excisum	2878.3
34	Tien (Branch Ham Luong)	December 2018	Filinia opoliensis	328.9
34	Tien (Branch Ham Luong)	December 2018	Harpacticoida gen. sp.	13.2
34	Tien (Branch Ham Luong)	December 2018	Heliodiaptomus serratus	342.1
34	Tien (Branch Ham Luong)	December 2018	Mesocyclops copepodit +male	171.1
34	Tien (Branch Ham Luong)	December 2018	Mesocyclops sp.	13.2
34	Tien (Branch Ham Luong)	December 2018	Mesocyclops thermocyclopoides	105.3
42	Tien (Branch Co Chien)	December 2018	copepodit Cyclopoida	84.2
57	Tien	April 2019	Acartiella sinensis	4.9
34	Tien (Branch Ham Luong)	December 2018	nauplii Copepoda	2713.8
34	Tien (Branch Ham Luong)	December 2018	Platias patulus	82.2
90	Hau (Branch Tran De)	April 2019	Oithona spp.	98.4
34	Tien (Branch Ham Luong)	December 2018	Thermocyclops copepodit + male	134.9
34	Tien (Branch Ham Luong)	December 2018	Thermocyclops crassus	144.7
34	Tien (Branch Ham Luong)	December 2018	Veliger Bivalva	1398.03
57	Tien	April 2019	copepodit Pseudodiaptomus	14.8
35	Tien (Branch Ham Luong)	December 2018	Allodiaptomus raoi	28.2
35	Tien (Branch Ham Luong)	December 2018	Asplanchna brightwellii	939.8
35	Tien (Branch Ham Luong)	December 2018	Bdelloidea gen.sp.	235
35	Tien (Branch Ham Luong)	December 2018	Bosmina sp.	9633.5
35	Tien (Branch Ham Luong)	December 2018	Bosminopsis deitersi	9398.5
35	Tien (Branch Ham Luong)	December 2018	Brachionus calyciflorus	18.8
35	Tien (Branch Ham Luong)	December 2018	Brachionus caudatus	939.8
35	Tien (Branch Ham Luong)	December 2018	Brachionus diversicornis	58.7
35	Tien (Branch Ham Luong)	December 2018	Brachionus falcatus	1116.1
35	Tien (Branch Ham Luong)	December 2018	Brachionus quadridentatus	58.7
35	Tien (Branch Ham Luong)	December 2018	Brachionus variabilis	58.7
35	Tien (Branch Ham Luong)	December 2018	Ceriodaphnia cornuta	9.4
58	Tien (Branch My Tho)	April 2019	Acartiella sinensis	1019.4
58	Tien (Branch My Tho)	April 2019	Brachionus rubens	369.1
35	Tien (Branch Ham Luong)	December 2018	copepodit Calanoida	763.6
35	Tien (Branch Ham Luong)	December 2018	copepodit Cyclopoida	763.6
35	Tien (Branch Ham Luong)	December 2018	Diaphanosoma dubium	9.4
35	Tien (Branch Ham Luong)	December 2018	Diaphanosoma excisum	18.8
35	Tien (Branch Ham Luong)	December 2018	Diaphanosoma juv	587.4
35	Tien (Branch Ham Luong)	December 2018	Filinia longiseta	881.1
35	Tien (Branch Ham Luong)	December 2018	Heliodiaptomus serratus	18.8
35	Tien (Branch Ham Luong)	December 2018	Keratella cochlearis	117.5
35	Tien (Branch Ham Luong)	December 2018	Keratella tropica	117.5
35	Tien (Branch Ham Luong)	December 2018	Lecane curvicornis	58.7
35	Tien (Branch Ham Luong)	December 2018	Mesocyclops copepodit +male	47
35	Tien (Branch Ham Luong)	December 2018	Mesocyclops thermocyclopoides	9.4
35	Tien (Branch Ham Luong)	December 2018	Moina cf. micrura	411.2
35	Tien (Branch Ham Luong)	December 2018	Moinodaphnia macleayi	9.4
59	Tien (Branch My Tho)	April 2019	Acartia spp.	1457.7
35	Tien (Branch Ham Luong)	December 2018	nauplii Copepoda	135338.3
35	Tien (Branch Ham Luong)	December 2018	Platias patulus	528.7
35	Tien (Branch Ham Luong)	December 2018	Rotaria neptunia	9.4
59	Tien (Branch My Tho)	April 2019	copepodit Calanoida	3644.3
35	Tien (Branch Ham Luong)	December 2018	Veliger Bivalva	411.18
86	Hau (Branch Tran De)	April 2019	Acartiella sinensis	2952.8
36	Tien (Branch Co Chien)	December 2018	Bosmina sp.	42.1
36	Tien (Branch Co Chien)	December 2018	Brachionus angularis	21.1
36	Tien (Branch Co Chien)	December 2018	Brachionus budapestiensis	21.1
36	Tien (Branch Co Chien)	December 2018	Brachionus quadridentatus	21.1
86	Hau (Branch Tran De)	April 2019	nauplii Copepoda	4593.2
6	Tien (Branch Co Chien)	December 2018	Bosmina sp.	336.8
36	Tien (Branch Co Chien)	December 2018	copepodit Calanoida	42.1
36	Tien (Branch Co Chien)	December 2018	copepodit Cyclopoida	21.1
36	Tien (Branch Co Chien)	December 2018	Diaphanosoma juv	42.1
87	Hau (Branch Tran De)	April 2019	Acartiella copepodit	562.4
36	Tien (Branch Co Chien)	December 2018	nauplii Copepoda	1010.5
6	Tien (Branch Co Chien)	December 2018	copepodit Calanoida	21.1
36	Tien (Branch Co Chien)	December 2018	Veliger Bivalva	63.16
36	Tien (Branch Co Chien)	December 2018	Veliger Gastropoda	126.3
6	Tien (Branch Co Chien)	December 2018	Lecane curvicornis	21.1
37	Tien (Branch Co Chien)	December 2018	Brachionus falcatus	21.1
6	Tien (Branch Co Chien)	December 2018	nauplii Copepoda	1852.6
37	Tien (Branch Co Chien)	December 2018	copepodit Cyclopoida	21.1
37	Tien (Branch Co Chien)	December 2018	nauplii Copepoda	336.8
6	Tien (Branch Co Chien)	December 2018	Veliger Bivalva	294.74
87	Hau (Branch Tran De)	April 2019	Veliger Gastropoda	22.5
60	Tien (Branch My Tho)	April 2019	Acartia spp.	1558.4
60	Tien (Branch My Tho)	April 2019	Acartiella sinensis	1339.7
39	Tien (Branch Co Chien)	December 2018	Brachionus falcatus	21.1
39	Tien (Branch Co Chien)	December 2018	Ceriodaphnia cornuta	21.1
79	Hau (Branch Dinh An)	April 2019	Oithona spp.	2034.1
60	Tien (Branch My Tho)	April 2019	copepodit Calanoida	8038.1
39	Tien (Branch Co Chien)	December 2018	copepodit Calanoida	210.5
39	Tien (Branch Co Chien)	December 2018	copepodit Cyclopoida	42.1
88	Hau (Branch Tran De)	April 2019	Mesocyclops thermocyclopoides	9.8
39	Tien (Branch Co Chien)	December 2018	Keratella cochlearis	42.1
88	Hau (Branch Tran De)	April 2019	nauplii Copepoda	1008.9
39	Tien (Branch Co Chien)	December 2018	nauplii Copepoda	694.7
60	Tien (Branch My Tho)	April 2019	Pseudodiaptomus (Schmaiceria) sp.	19.7
60	Tien (Branch My Tho)	April 2019	Pseudodiaptomus dauglishi	13.1
39	Tien (Branch Co Chien)	December 2018	Veliger Bivalva	84.21
60	Tien (Branch My Tho)	April 2019	Veliger Bivalva	27.34
4	Tien (Branch Co Chien)	December 2018	Asplanchna brightwellii	63.2
4	Tien (Branch Co Chien)	December 2018	Bosmina sp.	147.4
61	Tien (Branch My Tho)	April 2019	Acartia spp.	428
89	Hau (Branch Tran De)	April 2019	Brachionus plicatilis	21.9
61	Tien (Branch My Tho)	April 2019	Acartiella sinensis	528.7
4	Tien (Branch Co Chien)	December 2018	copepodit Calanoida	21.1
4	Tien (Branch Co Chien)	December 2018	copepodit Cyclopoida	400
89	Hau (Branch Tran De)	April 2019	Harpacticoida gen. sp.	2.2
4	Tien (Branch Co Chien)	December 2018	Lecane quadridenta	21.1
61	Tien (Branch My Tho)	April 2019	Limnoithona sinensis	75.5
4	Tien (Branch Co Chien)	December 2018	Moina cf. micrura	126.3
61	Tien (Branch My Tho)	April 2019	nauplii Copepoda	6948.6
61	Tien (Branch My Tho)	April 2019	Oithona spp.	604.2
89	Hau (Branch Tran De)	April 2019	Veliger Bivalva	21.87
4	Tien (Branch Co Chien)	December 2018	Veliger Bivalva	336.84
9	Tien (Branch Co Chien)	December 2018	Bdelloidea gen.sp.	21.1
40	Tien (Branch Co Chien)	December 2018	Bosmina sp.	526.3
62	Tien (Branch My Tho)	April 2019	Acartiella copepodit	66.9
62	Tien (Branch My Tho)	April 2019	Acartiella sinensis	88.6
62	Tien (Branch My Tho)	April 2019	Bestiolina sp.	761.2
80	Hau (Branch Dinh An)	April 2019	Oithona spp.	7261.6
40	Tien (Branch Co Chien)	December 2018	copepodit Calanoida	1031.6
40	Tien (Branch Co Chien)	December 2018	copepodit Cyclopoida	210.5
40	Tien (Branch Co Chien)	December 2018	Diaphanosoma juv	63.2
62	Tien (Branch My Tho)	April 2019	Parvocalanus spp.	26.2
40	Tien (Branch Co Chien)	December 2018	Epiphanes clavulata	21.1
40	Tien (Branch Co Chien)	December 2018	Mesocyclops copepodit +male	126.3
63	Tien (Branch My Tho)	April 2019	Acartiella copepodit	885.8
63	Tien (Branch My Tho)	April 2019	Acartiella sinensis	27.6
73	Hau	April 2019	Moina cf. micrura	27.3
40	Tien (Branch Co Chien)	December 2018	Platias patulus	21.1
9	Tien (Branch Co Chien)	December 2018	Thermocyclops copepodit + male	21.1
63	Tien (Branch My Tho)	April 2019	copepodit Calanoida	452.8
63	Tien (Branch My Tho)	April 2019	Diaphanosoma excisum	3.3
42	Tien (Branch Co Chien)	December 2018	Bosmina sp.	42.1
42	Tien (Branch Co Chien)	December 2018	Brachionus bennini	21.1
42	Tien (Branch Co Chien)	December 2018	Brachionus plicatilis	21.1
63	Tien (Branch My Tho)	April 2019	Parvocalanus spp.	7.9
63	Tien (Branch My Tho)	April 2019	Pseudodiaptomus dauglishi	19.7
42	Tien (Branch Co Chien)	December 2018	copepodit Calanoida	84.2
52	Tien (Branch Tieu)	April 2019	Conochilus coenobasis	14.1
64	Tien (Branch My Tho)	April 2019	Acartiella copepodit	102.1
64	Tien (Branch My Tho)	April 2019	Acartiella sinensis	350
42	Tien (Branch Co Chien)	December 2018	nauplii Copepoda	5768.4
52	Tien (Branch Tieu)	April 2019	Diaphanosoma orientalis	439.3
64	Tien (Branch My Tho)	April 2019	copepodit Calanoida	437.4
44	Tien (Branch Co Chien)	December 2018	Bosmina sp.	42.1
44	Tien (Branch Co Chien)	December 2018	Bosminopsis deitersi	21.1
44	Tien (Branch Co Chien)	December 2018	Brachionus plicatilis	21.1
64	Tien (Branch My Tho)	April 2019	Halicyclops sp.	2.2
74	Hau	April 2019	Veliger Bivalva	18.75
44	Tien (Branch Co Chien)	December 2018	copepodit Calanoida	21.1
44	Tien (Branch Co Chien)	December 2018	Diaphanosoma juv	84.2
64	Tien (Branch My Tho)	April 2019	Oithona spp.	87.5
64	Tien (Branch My Tho)	April 2019	Pseudodiaptomus dauglishi	28.4
64	Tien (Branch My Tho)	April 2019	Thermocyclops decipiens	2.2
64	Tien (Branch My Tho)	April 2019	Veliger Gastropoda	43.7
45	Tien (Branch Co Chien)	December 2018	Bosmina sp.	21.1
45	Tien (Branch Co Chien)	December 2018	Brachionus angularis	1094.7
45	Tien (Branch Co Chien)	December 2018	Brachionus budapestiensis	21.1
45	Tien (Branch Co Chien)	December 2018	Brachionus calyciflorus	63.2
65	Tien (Branch My Tho)	April 2019	copepodit Calanoida	1115.5
65	Tien (Branch My Tho)	April 2019	copepodit Pseudodiaptomus	1181.1
45	Tien (Branch Co Chien)	December 2018	Brachionus plicatilis	568.4
53	Tien (Branch Tieu)	April 2019	Conochilus coenobasis	125.1
65	Tien (Branch My Tho)	April 2019	Oithona spp.	109.4
45	Tien (Branch Co Chien)	December 2018	copepodit Cyclopoida	105.3
65	Tien (Branch My Tho)	April 2019	Thermocyclops copepodit + male	21.9
45	Tien (Branch Co Chien)	December 2018	nauplii Copepoda	2884.2
53	Tien (Branch Tieu)	April 2019	Diaphanosoma juv	1459.8
66	Tien (Branch My Tho)	April 2019	Acartiella sinensis	118.1
46	Tien (Branch Co Chien)	December 2018	Bosmina sp.	63.2
46	Tien (Branch Co Chien)	December 2018	Brachionus angularis	189.5
66	Tien (Branch My Tho)	April 2019	copepodit Pseudodiaptomus	2263.8
66	Tien (Branch My Tho)	April 2019	Moina cf. micrura	9.8
46	Tien (Branch Co Chien)	December 2018	Brachionus rubens	252.6
46	Tien (Branch Co Chien)	December 2018	Brachionus urceolaris	21.1
46	Tien (Branch Co Chien)	December 2018	Ceriodaphnia cornuta	21.1
77	Hau	April 2019	Asplanchna brightwellii	18.7
46	Tien (Branch Co Chien)	December 2018	Conochilus sp.	21.1
53	Tien (Branch Tieu)	April 2019	Thermocyclops copepodit + male	10
67	Tien (Branch Tieu)	April 2019	Acartia spp.	131.2
46	Tien (Branch Co Chien)	December 2018	copepodit Cyclopoida	21.1
46	Tien (Branch Co Chien)	December 2018	Diaphanosoma excisum	42.1
67	Tien (Branch Tieu)	April 2019	Bestiolina sp.	118.1
67	Tien (Branch Tieu)	April 2019	Brachionus rubens	196.9
46	Tien (Branch Co Chien)	December 2018	nauplii Copepoda	3768.4
67	Tien (Branch Tieu)	April 2019	Halicyclops sp.	65.6
46	Tien (Branch Co Chien)	December 2018	Veliger Bivalva	42.11
67	Tien (Branch Tieu)	April 2019	nauplii Copepoda	23031.5
67	Tien (Branch Tieu)	April 2019	Oithona spp.	7283.5
67	Tien (Branch Tieu)	April 2019	Parvocalanus spp.	5905.5
67	Tien (Branch Tieu)	April 2019	Pseudodiaptomus dauglishi	9.8
54	Tien (Branch Tieu)	April 2019	Conochilus coenobasis	123
47	Tien (Branch Ham Luong)	December 2018	copepodit Calanoida	2610.5
47	Tien (Branch Ham Luong)	December 2018	copepodit Cyclopoida	147.4
47	Tien (Branch Ham Luong)	December 2018	Diaphanosoma juv	21.1
7	Tien (Branch Co Chien)	December 2018	Disparalona hamata	21.1
7	Tien (Branch Co Chien)	December 2018	Asplanchna brightwellii	42.1
7	Tien (Branch Co Chien)	December 2018	Bosmina sp.	610.5
7	Tien (Branch Co Chien)	December 2018	Bosminopsis deitersi	21.1
7	Tien (Branch Co Chien)	December 2018	Brachionus falcatus	21.1
7	Tien (Branch Co Chien)	December 2018	Ceriodaphnia cornuta	21.1
48	Tien (Branch Ham Luong)	December 2018	Brachionus plicatilis	147.4
79	Hau (Branch Dinh An)	April 2019	copepodit Pseudodiaptomus	6.6
48	Tien (Branch Ham Luong)	December 2018	copepodit Calanoida	4421.1
48	Tien (Branch Ham Luong)	December 2018	nauplii Copepoda	6821.1
7	Tien (Branch Co Chien)	December 2018	Mesocyclops copepodit +male	21.1
54	Tien (Branch Tieu)	April 2019	Pseudodiaptomus dauglishi	131.2
60	Tien (Branch My Tho)	April 2019	Brachionus rubens	1312.3
49	Tien (Branch Ham Luong)	December 2018	Acartia spp.	2526.3
49	Tien (Branch Ham Luong)	December 2018	Acartiella copepodit	1305.3
49	Tien (Branch Ham Luong)	December 2018	Acartiella sinensis	63.2
7	Tien (Branch Co Chien)	December 2018	Veliger Bivalva	252.63
49	Tien (Branch Ham Luong)	December 2018	Brachionus plicatilis	21.1
55	Tien	April 2019	Acartiella sinensis	6.6
70	Tien (Branch Tieu)	April 2019	Acartiella copepodit	1279.5
70	Tien (Branch Tieu)	April 2019	Acartiella sinensis	142.7
49	Tien (Branch Ham Luong)	December 2018	copepodit Cyclopoida	294.7
49	Tien (Branch Ham Luong)	December 2018	Diaphanosoma excisum	42.1
49	Tien (Branch Ham Luong)	December 2018	Filinia opoliensis	63.2
70	Tien (Branch Tieu)	April 2019	Halicyclops sp.	98.4
70	Tien (Branch Tieu)	April 2019	nauplii Copepoda	689
49	Tien (Branch Ham Luong)	December 2018	Moina cf. micrura	21.1
70	Tien (Branch Tieu)	April 2019	Platias quadricornis	49.2
49	Tien (Branch Ham Luong)	December 2018	nauplii Copepoda	145263.2
49	Tien (Branch Ham Luong)	December 2018	Oithona spp.	1536.8
55	Tien	April 2019	copepodit Pseudodiaptomus	703
49	Tien (Branch Ham Luong)	December 2018	Veliger Bivalva	2105.26
55	Tien	April 2019	Diaphanosoma orghidani	574.1
5	Tien (Branch Co Chien)	December 2018	Asplanchna brightwellii	42.1
55	Tien	April 2019	Harpacticoida gen. sp.	23.4
5	Tien (Branch Co Chien)	December 2018	Bosminopsis deitersi	21.1
5	Tien (Branch Co Chien)	December 2018	Brachionus angularis	21.1
89	Hau (Branch Tran De)	April 2019	Thermocyclops decipiens	7.3
55	Tien	April 2019	Moina cf. micrura	32.8
73	Hau	April 2019	Asplanchna brightwellii	54.7
5	Tien (Branch Co Chien)	December 2018	copepodit Calanoida	84.2
73	Hau	April 2019	Ceriodaphnia cornuta	6.6
9	Tien (Branch Co Chien)	December 2018	Bosminopsis deitersi	21.1
5	Tien (Branch Co Chien)	December 2018	nauplii Copepoda	3073.7
9	Tien (Branch Co Chien)	December 2018	Ceriodaphnia cornuta	42.1
5	Tien (Branch Co Chien)	December 2018	Veliger Bivalva	105.26
80	Hau (Branch Dinh An)	April 2019	Pontella sp. Female	2.2
51	Tien (Branch Ham Luong)	December 2018	Brachionus plicatilis	105.3
73	Hau	April 2019	Diaphanosoma juv	27.3
51	Tien (Branch Ham Luong)	December 2018	copepodit Calanoida	652.6
73	Hau	April 2019	Mesocyclops copepodit +male	6.6
51	Tien (Branch Ham Luong)	December 2018	nauplii Copepoda	4084.2
73	Hau	April 2019	Mesocyclops thermocyclopoides	6.6
56	Tien	April 2019	copepodit Calanoida	4855.6
81	Hau (Branch Dinh An)	April 2019	Bestiolina sp.	708.7
52	Tien (Branch Tieu)	April 2019	Bdelloidea gen.sp.	4.7
52	Tien (Branch Tieu)	April 2019	Bosmina sp.	23.4
52	Tien (Branch Tieu)	April 2019	Brachionus angularis	9.4
73	Hau	April 2019	Platias patulus	27.3
52	Tien (Branch Tieu)	April 2019	Brachionus dichotomus reductus	4.7
52	Tien (Branch Tieu)	April 2019	Brachionus falcatus	4.7
52	Tien (Branch Tieu)	April 2019	Brachionus quadridentatus	9.4
73	Hau	April 2019	Veliger Gastropoda	984.3
56	Tien	April 2019	Veliger Bivalva	393.7
56	Tien	April 2019	Veliger Gastropoda	1968.5
64	Tien (Branch My Tho)	April 2019	Acartia spp.	4.4
52	Tien (Branch Tieu)	April 2019	copepodit Calanoida	46.9
52	Tien (Branch Tieu)	April 2019	copepodit Cyclopoida	60.9
57	Tien	April 2019	Camptocercus vietnamensis	4.9
74	Hau	April 2019	Harpacticoida gen. sp.	24.6
82	Hau (Branch Dinh An)	April 2019	copepodit Calanoida	1269.7
52	Tien (Branch Tieu)	April 2019	Hexarthra mira	14.1
52	Tien (Branch Tieu)	April 2019	Moina cf. micrura	75
74	Hau	April 2019	Pseudodiaptomus dauglishi	140.6
57	Tien	April 2019	Diaphanosoma orghidani	738.2
52	Tien (Branch Tieu)	April 2019	Pseudodiaptomus dauglishi	4.7
57	Tien	April 2019	Moina cf. micrura	4.9
75	Hau	April 2019	Acartiella copepodit	20
52	Tien (Branch Tieu)	April 2019	Thermocyclops decipiens	9.4
75	Hau	April 2019	copepodit Calanoida	360
52	Tien (Branch Tieu)	April 2019	Veliger Gastropoda	732.2
75	Hau	April 2019	Halicyclops sp.	320
53	Tien (Branch Tieu)	April 2019	Anthalona sanoamuangae	3.3
53	Tien (Branch Tieu)	April 2019	Bdelloidea gen.sp.	6.7
53	Tien (Branch Tieu)	April 2019	Bosmina sp.	23.4
53	Tien (Branch Tieu)	April 2019	Brachionus calyciflorus	104.3
84	Hau (Branch Dinh An)	April 2019	copepodit Calanoida	300
84	Hau (Branch Dinh An)	April 2019	copepodit Cyclopoida	140
84	Hau (Branch Dinh An)	April 2019	Halicyclops sp.	80
76	Hau	April 2019	Ceriodaphnia cornuta	13.1
53	Tien (Branch Tieu)	April 2019	copepodit Calanoida	2544.2
58	Tien (Branch My Tho)	April 2019	Limnoithona sinensis	9.8
53	Tien (Branch Tieu)	April 2019	copepodit Pseudodiaptomus	1793.5
58	Tien (Branch My Tho)	April 2019	nauplii Copepoda	7258.9
58	Tien (Branch My Tho)	April 2019	Oithona spp.	6889.8
53	Tien (Branch Tieu)	April 2019	Hexarthra mira	41.7
53	Tien (Branch Tieu)	April 2019	Leydigia ciliata	3.3
53	Tien (Branch Tieu)	April 2019	Mesocyclops copepodit +male	13.3
76	Hau	April 2019	Veliger Bivalva	26.25
58	Tien (Branch My Tho)	April 2019	Veliger Bivalva	369.09
53	Tien (Branch Tieu)	April 2019	nauplii Copepoda	3586.9
53	Tien (Branch Tieu)	April 2019	Pseudodiaptomus dauglishi	1147
85	Hau (Branch Tran De)	April 2019	Oithona spp.	1771.7
77	Hau	April 2019	Bosmina sp.	9.4
59	Tien (Branch My Tho)	April 2019	Bestiolina sp.	2551
77	Hau	April 2019	Ceriodaphnia cornuta	2.8
86	Hau (Branch Tran De)	April 2019	Acartia spp.	350
59	Tien (Branch My Tho)	April 2019	Halicyclops sp.	24.3
54	Tien (Branch Tieu)	April 2019	Allodiaptomus raoi	3.3
54	Tien (Branch Tieu)	April 2019	Asplanchna brightwellii	16.4
77	Hau	April 2019	Halicyclops sp.	2.8
54	Tien (Branch Tieu)	April 2019	Bosmina sp.	287.1
54	Tien (Branch Tieu)	April 2019	Bosminopsis deitersi	9.8
77	Hau	April 2019	Moina cf. micrura	9.4
54	Tien (Branch Tieu)	April 2019	Brachionus rubens	4.9
77	Hau	April 2019	Pseudodiaptomus dauglishi	225
6	Tien (Branch Co Chien)	December 2018	Brachionus angularis	126.3
6	Tien (Branch Co Chien)	December 2018	Brachionus calyciflorus	21.1
77	Hau	April 2019	Veliger Gastropoda	2221.6
87	Hau (Branch Tran De)	April 2019	Acartiella sinensis	19.7
79	Hau (Branch Dinh An)	April 2019	Acartia spp.	334.6
54	Tien (Branch Tieu)	April 2019	copepodit Pseudodiaptomus	205.1
54	Tien (Branch Tieu)	April 2019	Diaphanosoma juv	1004.8
79	Hau (Branch Dinh An)	April 2019	Brachionus plicatilis	164
80	Hau (Branch Dinh An)	April 2019	nauplii Copepoda	40507.4
54	Tien (Branch Tieu)	April 2019	Hexarthra mira	164
54	Tien (Branch Tieu)	April 2019	Moina cf. micrura	3.3
54	Tien (Branch Tieu)	April 2019	Moinodaphnia macleayi	11.5
87	Hau (Branch Tran De)	April 2019	Pseudodiaptomus annandelei	8.4
54	Tien (Branch Tieu)	April 2019	Mongolodiaptomus sp.	4.9
79	Hau (Branch Dinh An)	April 2019	Moina cf. micrura	6.6
54	Tien (Branch Tieu)	April 2019	Neodiaptomus blanchei	1.6
60	Tien (Branch My Tho)	April 2019	Bestiolina sp.	45.9
79	Hau (Branch Dinh An)	April 2019	nauplii Copepoda	3444.9
79	Hau (Branch Dinh An)	April 2019	Parvocalanus spp.	853
54	Tien (Branch Tieu)	April 2019	Thermocyclops decipiens	3.3
54	Tien (Branch Tieu)	April 2019	Veliger Bivalva	875.88
54	Tien (Branch Tieu)	April 2019	Veliger Gastropoda	2829.7
79	Hau (Branch Dinh An)	April 2019	Thermocyclops decipiens	52.5
60	Tien (Branch My Tho)	April 2019	nauplii Copepoda	22637.8
55	Tien	April 2019	Asplanchna brightwellii	656.2
8	Tien (Branch Co Chien)	December 2018	Asplanchna brightwellii	21.1
55	Tien	April 2019	Brachionus calyciflorus	656.2
8	Tien (Branch Co Chien)	December 2018	Bosminopsis deitersi	21.1
55	Tien	April 2019	Brachionus falcatus	492.1
55	Tien	April 2019	Brachionus rubens	164
55	Tien	April 2019	Ceriodaphnia cornuta	6.6
8	Tien (Branch Co Chien)	December 2018	copepodit Cyclopoida	105.3
8	Tien (Branch Co Chien)	December 2018	Euchlanis deflexa	21.1
55	Tien	April 2019	copepodit Calanoida	492.1
55	Tien	April 2019	copepodit Cyclopoida	72.2
61	Tien (Branch My Tho)	April 2019	Bestiolina sp.	15.1
55	Tien	April 2019	Diaphanosoma juv	820.2
71	Tien (Branch Tieu)	April 2019	Acartiella copepodit	250
80	Hau (Branch Dinh An)	April 2019	Acartia spp.	2843.4
89	Hau (Branch Tran De)	April 2019	nauplii Copepoda	3105.9
55	Tien	April 2019	Hexarthra mira	246.1
55	Tien	April 2019	Leydigia ciliata	13.1
71	Tien (Branch Tieu)	April 2019	nauplii Copepoda	31.2
57	Tien	April 2019	nauplii Copepoda	9842.5
80	Hau (Branch Dinh An)	April 2019	copepodit Cyclopoida	43.7
80	Hau (Branch Dinh An)	April 2019	Harpacticoida gen. sp.	87.5
55	Tien	April 2019	Pseudodiaptomus dauglishi	45.9
80	Hau (Branch Dinh An)	April 2019	Labidocera sp.	6.6
57	Tien	April 2019	Veliger Gastropoda	984.3
65	Tien (Branch My Tho)	April 2019	Bestiolina sp.	2.2
55	Tien	April 2019	Veliger Bivalva	2132.55
62	Tien (Branch My Tho)	April 2019	copepodit Calanoida	590.6
80	Hau (Branch Dinh An)	April 2019	Pseudodiaptomus (Schmaiceria) incisus	2.2
80	Hau (Branch Dinh An)	April 2019	Veliger Bivalva	43.74
56	Tien	April 2019	Acartiella sinensis	1.3
9	Tien (Branch Co Chien)	December 2018	Keratella americana	21.1
81	Hau (Branch Dinh An)	April 2019	Acartia spp.	147.6
81	Hau (Branch Dinh An)	April 2019	Acartiella copepodit	295.3
65	Tien (Branch My Tho)	April 2019	Veliger Gastropoda	153.1
63	Tien (Branch My Tho)	April 2019	Bestiolina sp.	2
9	Tien (Branch Co Chien)	December 2018	nauplii Copepoda	1852.6
56	Tien	April 2019	Moina cf. micrura	1.3
81	Hau (Branch Dinh An)	April 2019	copepodit Calanoida	2362.2
56	Tien	April 2019	nauplii Copepoda	2624.7
56	Tien	April 2019	Oithona spp.	65.6
56	Tien	April 2019	Pseudodiaptomus dauglishi	2755.9
81	Hau (Branch Dinh An)	April 2019	nauplii Copepoda	5954.7
56	Tien	April 2019	Thermocyclops copepodit + male	1.3
81	Hau (Branch Dinh An)	April 2019	Oithona spp.	1968.5
90	Hau (Branch Tran De)	April 2019	copepodit Calanoida	229.7
74	Hau	April 2019	Acartiella sinensis	112.5
82	Hau (Branch Dinh An)	April 2019	Acartiella sinensis	9.8
57	Tien	April 2019	Brachionus calyciflorus	4.9
90	Hau (Branch Tran De)	April 2019	nauplii Copepoda	1192
74	Hau	April 2019	copepodit Pseudodiaptomus	1205.7
90	Hau (Branch Tran De)	April 2019	Pseudodiaptomus dauglishi	3.3
57	Tien	April 2019	copepodit Calanoida	799.7
57	Tien	April 2019	copepodit Cyclopoida	39.4
82	Hau (Branch Dinh An)	April 2019	Halicyclops sp.	108.3
86	Hau (Branch Tran De)	April 2019	Oithona spp.	7086.6
57	Tien	April 2019	Halicyclops sp.	4.9
74	Hau	April 2019	Veliger Gastropoda	112.5
82	Hau (Branch Dinh An)	April 2019	Mongolodiaptomus botulifer	9.8
77	Hau	April 2019	Veliger Bivalva	309.34
57	Tien	April 2019	Pseudodiaptomus dauglishi	4.9
82	Hau (Branch Dinh An)	April 2019	Parvocalanus spp.	9.8
57	Tien	April 2019	Thermocyclops copepodit + male	19.7
57	Tien	April 2019	Veliger Bivalva	369.09
87	Hau (Branch Tran De)	April 2019	Harpacticoida gen. sp.	562.4
9	Tien (Branch Co Chien)	December 2018	Brachionus falcatus	21.1
58	Tien (Branch My Tho)	April 2019	Acartia spp.	1476.4
75	Hau	April 2019	Veliger Gastropoda	80
6	Tien (Branch Co Chien)	December 2018	Thermocyclops copepodit + male	21.1
79	Hau (Branch Dinh An)	April 2019	copepodit Cyclopoida	19.7
58	Tien (Branch My Tho)	April 2019	copepodit Calanoida	4060
58	Tien (Branch My Tho)	April 2019	copepodit Cyclopoida	492.1
65	Tien (Branch My Tho)	April 2019	Pseudodiaptomus dauglishi	1290.5
84	Hau (Branch Dinh An)	April 2019	Moina cf. micrura	60
88	Hau (Branch Tran De)	April 2019	Acartiella sinensis	221.5
76	Hau	April 2019	Diaphanosoma juv	6.6
58	Tien (Branch My Tho)	April 2019	Parvocalanus spp.	1230.3
58	Tien (Branch My Tho)	April 2019	Pseudodiaptomus (Schmaiceria) sp.	105.5
58	Tien (Branch My Tho)	April 2019	Pseudodiaptomus dauglishi	70.3
85	Hau (Branch Tran De)	April 2019	Bestiolina sp.	88.6
9	Tien (Branch Co Chien)	December 2018	Veliger Bivalva	926.32
58	Tien (Branch My Tho)	April 2019	Veliger Gastropoda	123
85	Hau (Branch Tran De)	April 2019	nauplii Copepoda	14468.5
66	Tien (Branch My Tho)	April 2019	Pseudodiaptomus dauglishi	108.3
59	Tien (Branch My Tho)	April 2019	Acartiella sinensis	850.3
66	Tien (Branch My Tho)	April 2019	Veliger Gastropoda	65.6
77	Hau	April 2019	Brachionus calyciflorus	28.1
60	Tien (Branch My Tho)	April 2019	Veliger Gastropoda	82
67	Tien (Branch Tieu)	April 2019	Acartiella copepodit	1181.1
67	Tien (Branch Tieu)	April 2019	Acartiella sinensis	2755.9
59	Tien (Branch My Tho)	April 2019	nauplii Copepoda	2478.1
59	Tien (Branch My Tho)	April 2019	Oithona spp.	8454.8
59	Tien (Branch My Tho)	April 2019	Parvocalanus spp.	4810.5
59	Tien (Branch My Tho)	April 2019	Veliger Gastropoda	5.8
86	Hau (Branch Tran De)	April 2019	Labidocera sp.	9.8
61	Tien (Branch My Tho)	April 2019	copepodit Calanoida	2114.8
6	Tien (Branch Co Chien)	December 2018	Bosminopsis deitersi	294.7
86	Hau (Branch Tran De)	April 2019	Parvocalanus spp.	14829.4
71	Tien (Branch Tieu)	April 2019	copepodit Calanoida	343.7
80	Hau (Branch Dinh An)	April 2019	Bestiolina sp.	3324.6
67	Tien (Branch Tieu)	April 2019	Thermocyclops decipiens	65.6
87	Hau (Branch Tran De)	April 2019	Bestiolina sp.	14.1
6	Tien (Branch Co Chien)	December 2018	copepodit Cyclopoida	210.5
6	Tien (Branch Co Chien)	December 2018	Euchlanis dilatata	21.1
9	Tien (Branch Co Chien)	December 2018	Bosmina sp.	821.1
65	Tien (Branch My Tho)	April 2019	Acartiella sinensis	940.5
87	Hau (Branch Tran De)	April 2019	nauplii Copepoda	38807.6
87	Hau (Branch Tran De)	April 2019	Oithona spp.	2624.7
73	Hau	April 2019	copepodit Cyclopoida	54.7
62	Tien (Branch My Tho)	April 2019	nauplii Copepoda	433.1
62	Tien (Branch My Tho)	April 2019	Oithona spp.	170.6
7	Tien (Branch Co Chien)	December 2018	copepodit Calanoida	21.1
88	Hau (Branch Tran De)	April 2019	Acartia spp.	762.8
63	Tien (Branch My Tho)	April 2019	Acartia spp.	13.8
9	Tien (Branch Co Chien)	December 2018	Moina cf. micrura	21.1
88	Hau (Branch Tran De)	April 2019	Bestiolina sp.	639.8
88	Hau (Branch Tran De)	April 2019	copepodit Calanoida	541.3
60	Tien (Branch My Tho)	April 2019	copepodit Cyclopoida	2624.7
60	Tien (Branch My Tho)	April 2019	Limnoithona sinensis	27.3
88	Hau (Branch Tran De)	April 2019	Harpacticoida gen. sp.	49.2
73	Hau	April 2019	Oithona spp.	6.6
79	Hau (Branch Dinh An)	April 2019	Veliger Gastropoda	32.8
60	Tien (Branch My Tho)	April 2019	Parvocalanus spp.	847.6
88	Hau (Branch Tran De)	April 2019	Pseudodiaptomus dauglishi	270.7
88	Hau (Branch Tran De)	April 2019	Veliger Gastropoda	9.8
70	Tien (Branch Tieu)	April 2019	Bestiolina sp.	22.1
89	Hau (Branch Tran De)	April 2019	Acartia spp.	131.2
81	Hau (Branch Dinh An)	April 2019	Pseudodiaptomus dauglishi	360.9
89	Hau (Branch Tran De)	April 2019	Acartiella sinensis	364.5
89	Hau (Branch Tran De)	April 2019	Bestiolina sp.	1268.6
74	Hau	April 2019	copepodit Cyclopoida	24.6
77	Hau	April 2019	copepodit Pseudodiaptomus	290.6
8	Tien (Branch Co Chien)	December 2018	nauplii Copepoda	1810.5
61	Tien (Branch My Tho)	April 2019	Brachionus rubens	377.6
8	Tien (Branch Co Chien)	December 2018	Veliger Bivalva	21.05
64	Tien (Branch My Tho)	April 2019	Diaphanosoma juv	29.2
71	Tien (Branch Tieu)	April 2019	Bestiolina sp.	1312.3
89	Hau (Branch Tran De)	April 2019	Oithona spp.	196.9
82	Hau (Branch Dinh An)	April 2019	Moina cf. micrura	9.8
64	Tien (Branch My Tho)	April 2019	nauplii Copepoda	1326.9
87	Hau (Branch Tran De)	April 2019	Acartia spp.	4720.7
61	Tien (Branch My Tho)	April 2019	Veliger Gastropoda	30.2
82	Hau (Branch Dinh An)	April 2019	Oithona spp.	29.5
62	Tien (Branch My Tho)	April 2019	Acartia spp.	21.7
79	Hau (Branch Dinh An)	April 2019	Acartiella sinensis	32.8
79	Hau (Branch Dinh An)	April 2019	Bestiolina sp.	52.5
75	Hau	April 2019	nauplii Copepoda	560
75	Hau	April 2019	Veliger Bivalva	80
63	Tien (Branch My Tho)	April 2019	Limnoithona sinensis	3.9
79	Hau (Branch Dinh An)	April 2019	copepodit Calanoida	754.6
87	Hau (Branch Tran De)	April 2019	Parvocalanus spp.	16591.7
9	Tien (Branch Co Chien)	December 2018	Filinia camascela	21.1
73	Hau	April 2019	Harpacticoida gen. sp.	54.7
84	Hau (Branch Dinh An)	April 2019	Mesocyclops copepodit +male	20
85	Hau (Branch Tran De)	April 2019	Veliger Bivalva	295.28
76	Hau	April 2019	copepodit Calanoida	85.3
81	Hau (Branch Dinh An)	April 2019	Acartiella sinensis	196.9
84	Hau (Branch Dinh An)	April 2019	Veliger Gastropoda	20
73	Hau	April 2019	nauplii Copepoda	2132.5
9	Tien (Branch Co Chien)	December 2018	Trichocerca similis	21.1
85	Hau (Branch Tran De)	April 2019	Acartia spp.	8120.1
64	Tien (Branch My Tho)	April 2019	copepodit Pseudodiaptomus	102.1
63	Tien (Branch My Tho)	April 2019	nauplii Copepoda	2152.2
63	Tien (Branch My Tho)	April 2019	Oithona spp.	157.5
90	Hau (Branch Tran De)	April 2019	Bestiolina sp.	371.8
73	Hau	April 2019	Veliger Bivalva	54.68
81	Hau (Branch Dinh An)	April 2019	Parvocalanus spp.	4035.4
7	Tien (Branch Co Chien)	December 2018	copepodit Cyclopoida	105.3
90	Hau (Branch Tran De)	April 2019	Harpacticoida gen. sp.	32.8
74	Hau	April 2019	copepodit Calanoida	937.4
86	Hau (Branch Tran De)	April 2019	Acartiella copepodit	1049.9
82	Hau (Branch Dinh An)	April 2019	Brachionus calyciflorus	9.8
77	Hau	April 2019	Diaphanosoma excisum	253.1
64	Tien (Branch My Tho)	April 2019	copepodit Cyclopoida	14.6
79	Hau (Branch Dinh An)	April 2019	Pseudodiaptomus dauglishi	6.6
89	Hau (Branch Tran De)	April 2019	copepodit Cyclopoida	43.7
74	Hau	April 2019	Pseudodiaptomus (Schmaiceria) incisus	2
82	Hau (Branch Dinh An)	April 2019	Harpacticoida gen. sp.	9.8
80	Hau (Branch Dinh An)	April 2019	Acartiella copepodit	874.9
80	Hau (Branch Dinh An)	April 2019	Acartiella sinensis	831.1
85	Hau (Branch Tran De)	April 2019	Parvocalanus spp.	246.1
82	Hau (Branch Dinh An)	April 2019	nauplii Copepoda	167.3
67	Tien (Branch Tieu)	April 2019	Veliger Gastropoda	984.3
75	Hau	April 2019	copepodit Cyclopoida	60
73	Hau	April 2019	Brachionus calyciflorus	109.4
76	Hau	April 2019	nauplii Copepoda	85.3
82	Hau (Branch Dinh An)	April 2019	Veliger Gastropoda	29.5
86	Hau (Branch Tran De)	April 2019	Bestiolina sp.	13713.9
73	Hau	April 2019	Oncea sp.	6.6
80	Hau (Branch Dinh An)	April 2019	Parvocalanus spp.	11655.7
66	Tien (Branch My Tho)	April 2019	nauplii Copepoda	262.5
76	Hau	April 2019	Bdelloidea gen.sp.	6.6
84	Hau (Branch Dinh An)	April 2019	Harpacticoida gen. sp.	20
79	Hau (Branch Dinh An)	April 2019	Harpacticoida gen. sp.	6.6
70	Tien (Branch Tieu)	April 2019	copepodit Calanoida	2559.1
73	Hau	April 2019	Mesocyclops sp.	6.6
84	Hau (Branch Dinh An)	April 2019	nauplii Copepoda	14000
7	Tien (Branch Co Chien)	December 2018	nauplii Copepoda	252.6
89	Hau (Branch Tran De)	April 2019	Acartiella copepodit	43.7
76	Hau	April 2019	Pseudodiaptomus dauglishi	6.6
87	Hau (Branch Tran De)	April 2019	Halicyclops sp.	187.5
77	Hau	April 2019	Mesocyclops thermocyclopoides	4.2
85	Hau (Branch Tran De)	April 2019	copepodit Calanoida	7972.4
82	Hau (Branch Dinh An)	April 2019	copepodit Cyclopoida	39.4
77	Hau	April 2019	Acartiella sinensis	449.9
90	Hau (Branch Tran De)	April 2019	Acartia spp.	2952.8
81	Hau (Branch Dinh An)	April 2019	Moinodaphnia macleayi	4.9
80	Hau (Branch Dinh An)	April 2019	Veliger Gastropoda	306.2
90	Hau (Branch Tran De)	April 2019	Acartiella sinensis	10.9
8	Tien (Branch Co Chien)	December 2018	copepodit Calanoida	21.1
70	Tien (Branch Tieu)	April 2019	Oithona spp.	49.2
74	Hau	April 2019	nauplii Copepoda	375
79	Hau (Branch Dinh An)	April 2019	Pseudodiaptomus (Schmaiceria) incisus	19.7
7	Tien (Branch Co Chien)	December 2018	Thermocyclops copepodit + male	42.1
73	Hau	April 2019	Diaphanosoma dubium	27.3
90	Hau (Branch Tran De)	April 2019	Veliger Gastropoda	10.9
81	Hau (Branch Dinh An)	April 2019	copepodit Pseudodiaptomus	1820.9
77	Hau	April 2019	nauplii Copepoda	1124.9
80	Hau (Branch Dinh An)	April 2019	copepodit Calanoida	42694.7
9	Tien (Branch Co Chien)	December 2018	Mesocyclops copepodit +male	21.1
8	Tien (Branch Co Chien)	December 2018	Bosmina sp.	210.5
9	Tien (Branch Co Chien)	December 2018	copepodit Calanoida	168.4
73	Hau	April 2019	Pseudodiaptomus dauglishi	26.2
88	Hau (Branch Tran De)	April 2019	Oithona spp.	98.4
88	Hau (Branch Tran De)	April 2019	copepodit Pseudodiaptomus	98.4
86	Hau (Branch Tran De)	April 2019	copepodit Calanoida	5774.3
81	Hau (Branch Dinh An)	April 2019	Labidocera sp.	9.8
90	Hau (Branch Tran De)	April 2019	copepodit Cyclopoida	98.4
9	Tien (Branch Co Chien)	December 2018	copepodit Cyclopoida	252.6
82	Hau (Branch Dinh An)	April 2019	Diaphanosoma juv	9.8
89	Hau (Branch Tran De)	April 2019	copepodit Calanoida	1071.7
