# Supplementary material for: Biodiversity of aquatic organisms in the Mekong Delta, Vietnam
Source: Biodivers Data J. 2023 Oct 24;11:e105314. doi: 10.3897/BDJ.11.e105314 (PMC10848352; doi:10.3897/BDJ.11.e105314)
Supplement: Supplementary material 9 — Pelagic fish assemblage [file bdj-11-e105314-s009.csv]

Trawl	Waterbody	Datetime	SLatitude	SLongitude	ELatitude	ELongitude	TDuration	Depth_mean	Depth_min	Depth_max	Bridles	Taxa	Number	RNumber
TRL19-001	Tien	2019-04-18T09:28	10.319642	106.250201	10.325911	106.272845	26	11.2	9.6	14.1	5	Ambassidae	1	2.3
TRL19-001	Tien	2019-04-18T09:28	10.319642	106.250201	10.325911	106.272845	26	11.2	9.6	14.1	5	Cynoglossidae	1	2.3
TRL19-001	Tien	2019-04-18T09:28	10.319642	106.250201	10.325911	106.272845	26	11.2	9.6	14.1	5	Cyprinidae	1	2.3
TRL19-001	Tien	2019-04-18T09:28	10.319642	106.250201	10.325911	106.272845	26	11.2	9.6	14.1	5	Engraulidae	6	13.8
TRL19-001	Tien	2019-04-18T09:28	10.319642	106.250201	10.325911	106.272845	26	11.2	9.6	14.1	5	Gobiidae	1	2.3
TRL19-001	Tien	2019-04-18T09:28	10.319642	106.250201	10.325911	106.272845	26	11.2	9.6	14.1	5	Pangasiidae	10	23.1
TRL19-001	Tien	2019-04-18T09:28	10.319642	106.250201	10.325911	106.272845	26	11.2	9.6	14.1	5	Polynemidae	16	36.9
TRL19-002	Tien	2019-04-18T10:43	10.340187	106.316775	10.344128	106.341253	62	12	7.1	14.4	5	Ambassidae	19	18.4
TRL19-002	Tien	2019-04-18T10:43	10.340187	106.316775	10.344128	106.341253	62	12	7.1	14.4	5	Cyprinidae	5	4.8
TRL19-002	Tien	2019-04-18T10:43	10.340187	106.316775	10.344128	106.341253	62	12	7.1	14.4	5	Engraulidae	208	201.6
TRL19-002	Tien	2019-04-18T10:43	10.340187	106.316775	10.344128	106.341253	62	12	7.1	14.4	5	Pangasiidae	2622	2537.5
TRL19-002	Tien	2019-04-18T10:43	10.340187	106.316775	10.344128	106.341253	62	12	7.1	14.4	5	Polynemidae	464	449.1
TRL19-002	Tien	2019-04-18T10:43	10.340187	106.316775	10.344128	106.341253	62	12	7.1	14.4	5	Soleidae	1	1
TRL19-003	Tien	2019-04-18T13:20	10.336794	106.405674	10.34597	106.366753	40	11.2	9.4	12.9	5	Ariidae	4	6
TRL19-003	Tien	2019-04-18T13:20	10.336794	106.405674	10.34597	106.366753	40	11.2	9.4	12.9	5	Callionymidae	1	1.5
TRL19-003	Tien	2019-04-18T13:20	10.336794	106.405674	10.34597	106.366753	40	11.2	9.4	12.9	5	Cyprinidae	1	1.5
TRL19-003	Tien	2019-04-18T13:20	10.336794	106.405674	10.34597	106.366753	40	11.2	9.4	12.9	5	Engraulidae	24	35.5
TRL19-003	Tien	2019-04-18T13:20	10.336794	106.405674	10.34597	106.366753	40	11.2	9.4	12.9	5	Gobiidae	1	1.5
TRL19-003	Tien	2019-04-18T13:20	10.336794	106.405674	10.34597	106.366753	40	11.2	9.4	12.9	5	Polynemidae	741	1112
TRL19-004	Tien (Branch Dai)	2019-04-19T07:20	10.304792	106.44444	10.28991	106.472265	28	7	2	10.2	5	Ariidae	11	23.6
TRL19-004	Tien (Branch Dai)	2019-04-19T07:20	10.304792	106.44444	10.28991	106.472265	28	7	2	10.2	5	Callionymidae	1	2.1
TRL19-004	Tien (Branch Dai)	2019-04-19T07:20	10.304792	106.44444	10.28991	106.472265	28	7	2	10.2	5	Cyprinidae	1	2.1
TRL19-004	Tien (Branch Dai)	2019-04-19T07:20	10.304792	106.44444	10.28991	106.472265	28	7	2	10.2	5	Engraulidae	3	6.4
TRL19-004	Tien (Branch Dai)	2019-04-19T07:20	10.304792	106.44444	10.28991	106.472265	28	7	2	10.2	5	Gobiidae	1	2.1
TRL19-004	Tien (Branch Dai)	2019-04-19T07:20	10.304792	106.44444	10.28991	106.472265	28	7	2	10.2	5	Lobotidae	1	2.1
TRL19-004	Tien (Branch Dai)	2019-04-19T07:20	10.304792	106.44444	10.28991	106.472265	28	7	2	10.2	5	Pangasiidae	6	12.9
TRL19-004	Tien (Branch Dai)	2019-04-19T07:20	10.304792	106.44444	10.28991	106.472265	28	7	2	10.2	5	Polynemidae	5	10.7
TRL19-004	Tien (Branch Dai)	2019-04-19T07:20	10.304792	106.44444	10.28991	106.472265	28	7	2	10.2	5	Siluridae	1	2.1
TRL19-005	Tien (Branch Dai)	2019-04-19T08:41	10.262137	106.564035	10.253081	106.608607	47	7.2	5.4	8.6	5	Ariidae	32	40.9
TRL19-005	Tien (Branch Dai)	2019-04-19T08:41	10.262137	106.564035	10.253081	106.608607	47	7.2	5.4	8.6	5	Engraulidae	24	30.6
TRL19-005	Tien (Branch Dai)	2019-04-19T08:41	10.262137	106.564035	10.253081	106.608607	47	7.2	5.4	8.6	5	Polynemidae	35	44.7
TRL19-005	Tien (Branch Dai)	2019-04-19T08:41	10.262137	106.564035	10.253081	106.608607	47	7.2	5.4	8.6	5	Sciaenidae	2	2.6
TRL19-005	Tien (Branch Dai)	2019-04-19T08:41	10.262137	106.564035	10.253081	106.608607	47	7.2	5.4	8.6	5	Soleidae	2	2.6
TRL19-006	Tien (Branch Dai)	2019-04-19T10:55	10.20797	106.725673	10.223751	106.704477	30	7.3	6.2	9.5	5	Ariidae	16	32
TRL19-006	Tien (Branch Dai)	2019-04-19T10:55	10.20797	106.725673	10.223751	106.704477	30	7.3	6.2	9.5	5	Engraulidae	24	48
TRL19-006	Tien (Branch Dai)	2019-04-19T10:55	10.20797	106.725673	10.223751	106.704477	30	7.3	6.2	9.5	5	Gobiidae	1	2
TRL19-006	Tien (Branch Dai)	2019-04-19T10:55	10.20797	106.725673	10.223751	106.704477	30	7.3	6.2	9.5	5	Polynemidae	33	66
TRL19-006	Tien (Branch Dai)	2019-04-19T10:55	10.20797	106.725673	10.223751	106.704477	30	7.3	6.2	9.5	5	Sciaenidae	2	4
TRL19-006	Tien (Branch Dai)	2019-04-19T10:55	10.20797	106.725673	10.223751	106.704477	30	7.3	6.2	9.5	5	Siganidae	1	2
TRL19-007	Tien (Branch Dai)	2019-04-19T11:54	10.209782	106.725786	10.220458	106.706092	20	8.9	7.6	10.2	7	Cynoglossidae	2	6
TRL19-007	Tien (Branch Dai)	2019-04-19T11:54	10.209782	106.725786	10.220458	106.706092	20	8.9	7.6	10.2	7	Engraulidae	1	3
TRL19-007	Tien (Branch Dai)	2019-04-19T11:54	10.209782	106.725786	10.220458	106.706092	20	8.9	7.6	10.2	7	Polynemidae	3	9
TRL19-007	Tien (Branch Dai)	2019-04-19T11:54	10.209782	106.725786	10.220458	106.706092	20	8.9	7.6	10.2	7	Sciaenidae	5	15
TRL19-007	Tien (Branch Dai)	2019-04-19T11:54	10.209782	106.725786	10.220458	106.706092	20	8.9	7.6	10.2	7	Synodontidae	1	3
TRL19-008	Tien (Branch Tieu)	2019-04-20T08:23	10.291354	106.559157	10.287448	106.593528	34	6.4	5	7.5	4	Ariidae	7	12.4
TRL19-008	Tien (Branch Tieu)	2019-04-20T08:23	10.291354	106.559157	10.287448	106.593528	34	6.4	5	7.5	4	Batrahoididae	1	1.8
TRL19-008	Tien (Branch Tieu)	2019-04-20T08:23	10.291354	106.559157	10.287448	106.593528	34	6.4	5	7.5	4	Cynoglossidae	3	5.3
TRL19-008	Tien (Branch Tieu)	2019-04-20T08:23	10.291354	106.559157	10.287448	106.593528	34	6.4	5	7.5	4	Engraulidae	26	45.9
TRL19-008	Tien (Branch Tieu)	2019-04-20T08:23	10.291354	106.559157	10.287448	106.593528	34	6.4	5	7.5	4	Gobiidae	1	1.8
TRL19-008	Tien (Branch Tieu)	2019-04-20T08:23	10.291354	106.559157	10.287448	106.593528	34	6.4	5	7.5	4	Plotosidae	4	7.1
TRL19-008	Tien (Branch Tieu)	2019-04-20T08:23	10.291354	106.559157	10.287448	106.593528	34	6.4	5	7.5	4	Polynemidae	56	98.8
TRL19-008	Tien (Branch Tieu)	2019-04-20T08:23	10.291354	106.559157	10.287448	106.593528	34	6.4	5	7.5	4	Sciaenidae	2	3.5
TRL19-009	Tien (Branch Tieu)	2019-04-20T10:35	10.257216	106.758296	10.267327	106.741947	31	5.8	5.3	6.4	4	Ariidae	7	13.5
TRL19-009	Tien (Branch Tieu)	2019-04-20T10:35	10.257216	106.758296	10.267327	106.741947	31	5.8	5.3	6.4	4	Cynoglossidae	1	1.9
TRL19-009	Tien (Branch Tieu)	2019-04-20T10:35	10.257216	106.758296	10.267327	106.741947	31	5.8	5.3	6.4	4	Engraulidae	4	7.7
TRL19-009	Tien (Branch Tieu)	2019-04-20T10:35	10.257216	106.758296	10.267327	106.741947	31	5.8	5.3	6.4	4	Polynemidae	30	58.1
TRL19-009	Tien (Branch Tieu)	2019-04-20T10:35	10.257216	106.758296	10.267327	106.741947	31	5.8	5.3	6.4	4	Sciaenidae	3	5.8
TRL19-010	Hau	2019-04-24T07:47	9.923357	105.911819	9.948691	105.880792	40	17.1	11.7	21.2	5	Ambassidae	2	3
TRL19-010	Hau	2019-04-24T07:47	9.923357	105.911819	9.948691	105.880792	40	17.1	11.7	21.2	5	Engraulidae	1	1.5
TRL19-010	Hau	2019-04-24T07:47	9.923357	105.911819	9.948691	105.880792	40	17.1	11.7	21.2	5	Pangasiidae	9	13.5
TRL19-010	Hau	2019-04-24T07:47	9.923357	105.911819	9.948691	105.880792	40	17.1	11.7	21.2	5	Polynemidae	14	21
TRL19-011	Hau	2019-04-24T10:36	9.847221	105.989459	9.835195	106.002405	30	11.6	10.2	13.1	7	Ambassidae	8	16
TRL19-011	Hau	2019-04-24T10:36	9.847221	105.989459	9.835195	106.002405	30	11.6	10.2	13.1	7	Ariidae	2	4
TRL19-011	Hau	2019-04-24T10:36	9.847221	105.989459	9.835195	106.002405	30	11.6	10.2	13.1	7	Engraulidae	1	2
TRL19-011	Hau	2019-04-24T10:36	9.847221	105.989459	9.835195	106.002405	30	11.6	10.2	13.1	7	Pangasiidae	2	4
TRL19-011	Hau	2019-04-24T10:36	9.847221	105.989459	9.835195	106.002405	30	11.6	10.2	13.1	7	Polynemidae	13	26
TRL19-012	Hau (Branch Dinh An)	2019-04-25T10:15	9.605785	106.249347	9.62242	106.229192	60	10.6	9.4	11.7	7	Ariidae	12	12
TRL19-012	Hau (Branch Dinh An)	2019-04-25T10:15	9.605785	106.249347	9.62242	106.229192	60	10.6	9.4	11.7	7	Clupeidae	1	1
TRL19-012	Hau (Branch Dinh An)	2019-04-25T10:15	9.605785	106.249347	9.62242	106.229192	60	10.6	9.4	11.7	7	Engraulidae	102	102
TRL19-012	Hau (Branch Dinh An)	2019-04-25T10:15	9.605785	106.249347	9.62242	106.229192	60	10.6	9.4	11.7	7	Sciaenidae	86	86
TRL19-012	Hau (Branch Dinh An)	2019-04-25T10:15	9.605785	106.249347	9.62242	106.229192	60	10.6	9.4	11.7	7	Siganidae	2	2
TRL19-012	Hau (Branch Dinh An)	2019-04-25T10:15	9.605785	106.249347	9.62242	106.229192	60	10.6	9.4	11.7	7	Synodontidae	3	3
TRL19-012	Hau (Branch Dinh An)	2019-04-25T10:15	9.605785	106.249347	9.62242	106.229192	60	10.6	9.4	11.7	7	Trichiuridae	2	2
TRL19-013	Hau (Branch Dinh An)	2019-04-25T12:55	9.705092	106.150185	9.717905	106.135973	53	9.1	7.6	10.4	7	Akysidae	1	1.1
TRL19-013	Hau (Branch Dinh An)	2019-04-25T12:55	9.705092	106.150185	9.717905	106.135973	53	9.1	7.6	10.4	7	Ariidae	34	38.5
TRL19-013	Hau (Branch Dinh An)	2019-04-25T12:55	9.705092	106.150185	9.717905	106.135973	53	9.1	7.6	10.4	7	Batrahoididae	1	1.1
TRL19-013	Hau (Branch Dinh An)	2019-04-25T12:55	9.705092	106.150185	9.717905	106.135973	53	9.1	7.6	10.4	7	Callionymidae	7	7.9
TRL19-013	Hau (Branch Dinh An)	2019-04-25T12:55	9.705092	106.150185	9.717905	106.135973	53	9.1	7.6	10.4	7	Engraulidae	1	1.1
TRL19-013	Hau (Branch Dinh An)	2019-04-25T12:55	9.705092	106.150185	9.717905	106.135973	53	9.1	7.6	10.4	7	Pangasiidae	12	13.6
TRL19-013	Hau (Branch Dinh An)	2019-04-25T12:55	9.705092	106.150185	9.717905	106.135973	53	9.1	7.6	10.4	7	Polynemidae	420	475.5
TRL19-013	Hau (Branch Dinh An)	2019-04-25T12:55	9.705092	106.150185	9.717905	106.135973	53	9.1	7.6	10.4	7	Synodontidae	1	1.1
TRL19-014	Hau (Branch Tran De)	2019-04-26T08:01	9.492895	106.224363	9.539433	106.206156	59	8.6	5.5	11.3	5	Ariidae	10	10.2
TRL19-014	Hau (Branch Tran De)	2019-04-26T08:01	9.492895	106.224363	9.539433	106.206156	59	8.6	5.5	11.3	5	Cobitidae	1	1
TRL19-014	Hau (Branch Tran De)	2019-04-26T08:01	9.492895	106.224363	9.539433	106.206156	59	8.6	5.5	11.3	5	Engraulidae	33	33.6
TRL19-014	Hau (Branch Tran De)	2019-04-26T08:01	9.492895	106.224363	9.539433	106.206156	59	8.6	5.5	11.3	5	Gobiidae	2	2
TRL19-014	Hau (Branch Tran De)	2019-04-26T08:01	9.492895	106.224363	9.539433	106.206156	59	8.6	5.5	11.3	5	Polynemidae	44	44.7
TRL19-014	Hau (Branch Tran De)	2019-04-26T08:01	9.492895	106.224363	9.539433	106.206156	59	8.6	5.5	11.3	5	Sciaenidae	341	346.4
TRL19-014	Hau (Branch Tran De)	2019-04-26T08:01	9.492895	106.224363	9.539433	106.206156	59	8.6	5.5	11.3	5	Siganidae	3	3.1
TRL19-014	Hau (Branch Tran De)	2019-04-26T08:01	9.492895	106.224363	9.539433	106.206156	59	8.6	5.5	11.3	5	Synodontidae	26	26.4
TRL19-015	Hau (Branch Tran De)	2019-04-26T10:36	9.667123	106.113222	9.712498	106.090174	64	11.6	8.5	13.5	5	Ariidae	7	6.6
TRL19-015	Hau (Branch Tran De)	2019-04-26T10:36	9.667123	106.113222	9.712498	106.090174	64	11.6	8.5	13.5	5	Callionymidae	3	2.8
TRL19-015	Hau (Branch Tran De)	2019-04-26T10:36	9.667123	106.113222	9.712498	106.090174	64	11.6	8.5	13.5	5	Engraulidae	69	64.7
TRL19-015	Hau (Branch Tran De)	2019-04-26T10:36	9.667123	106.113222	9.712498	106.090174	64	11.6	8.5	13.5	5	Pangasiidae	6	5.6
TRL19-015	Hau (Branch Tran De)	2019-04-26T10:36	9.667123	106.113222	9.712498	106.090174	64	11.6	8.5	13.5	5	Polynemidae	43	40.3
TRL19-016	Tien (Branch Co Chien)	2019-12-05T11:30	10.228259	106.1223	10.211252	106.15046	45	14.1	11	19.7	5	Siluridae	4	5.3
TRL19-017	Tien (Branch Co Chien)	2019-12-05T12:30	10.203969	106.156056	10.180226	106.170501	30	13.4	9.5	17.6	7	Ambassidae	1	2
TRL19-017	Tien (Branch Co Chien)	2019-12-05T12:30	10.203969	106.156056	10.180226	106.170501	30	13.4	9.5	17.6	7	Clupeidae	1	2
TRL19-017	Tien (Branch Co Chien)	2019-12-05T12:30	10.203969	106.156056	10.180226	106.170501	30	13.4	9.5	17.6	7	Engraulidae	3	6
TRL19-017	Tien (Branch Co Chien)	2019-12-05T12:30	10.203969	106.156056	10.180226	106.170501	30	13.4	9.5	17.6	7	Pangasiidae	369	738
TRL19-017	Tien (Branch Co Chien)	2019-12-05T12:30	10.203969	106.156056	10.180226	106.170501	30	13.4	9.5	17.6	7	Polynemidae	1	2
TRL19-017	Tien (Branch Co Chien)	2019-12-05T12:30	10.203969	106.156056	10.180226	106.170501	30	13.4	9.5	17.6	7	Siluridae	7	14
TRL19-018	Tien (Branch Co Chien)	2019-12-05T13:30	10.136685	106.188589	10.112988	106.209308	35	14	4.9	16.7	5	Ambassidae	9	15.4
TRL19-018	Tien (Branch Co Chien)	2019-12-05T13:30	10.136685	106.188589	10.112988	106.209308	35	14	4.9	16.7	5	Ariidae	2	3.4
TRL19-018	Tien (Branch Co Chien)	2019-12-05T13:30	10.136685	106.188589	10.112988	106.209308	35	14	4.9	16.7	5	Cyprinidae	4	6.9
TRL19-018	Tien (Branch Co Chien)	2019-12-05T13:30	10.136685	106.188589	10.112988	106.209308	35	14	4.9	16.7	5	Engraulidae	20	34.3
TRL19-018	Tien (Branch Co Chien)	2019-12-05T13:30	10.136685	106.188589	10.112988	106.209308	35	14	4.9	16.7	5	Pangasiidae	2556	4382
TRL19-018	Tien (Branch Co Chien)	2019-12-05T13:30	10.136685	106.188589	10.112988	106.209308	35	14	4.9	16.7	5	Sillaginidae	41	70.3
TRL19-018	Tien (Branch Co Chien)	2019-12-05T13:30	10.136685	106.188589	10.112988	106.209308	35	14	4.9	16.7	5	Siluridae	43	73.7
TRL19-019	Tien (Branch Co Chien)	2019-12-06T08:35	9.993799	106.3598	9.985755	106.3744	30	13.3	9.9	16.6	5	Ambassidae	1	2
TRL19-019	Tien (Branch Co Chien)	2019-12-06T08:35	9.993799	106.3598	9.985755	106.3744	30	13.3	9.9	16.6	5	Clupeidae	65	130
TRL19-019	Tien (Branch Co Chien)	2019-12-06T08:35	9.993799	106.3598	9.985755	106.3744	30	13.3	9.9	16.6	5	Pangasiidae	3	6
TRL19-020	Tien (Branch Co Chien)	2019-12-06T09:57	9.942736	106.445857	9.937041	106.457341	33	12.6	12	13.1	5	Clupeidae	34	61.8
TRL19-020	Tien (Branch Co Chien)	2019-12-06T09:57	9.942736	106.445857	9.937041	106.457341	33	12.6	12	13.1	5	Engraulidae	3	5.5
TRL19-020	Tien (Branch Co Chien)	2019-12-06T09:57	9.942736	106.445857	9.937041	106.457341	33	12.6	12	13.1	5	Tetraodontidae	1	1.8
TRL19-022	Tien (Branch Co Chien)	2019-12-06T15:50	9.931878	106.464976	9.93463	106.461662	30	12.1	12	12.3	7	Clupeidae	20	40
TRL19-023	Hau (Branch Dinh An)	2019-12-10T09:15	9.720197	106.137746	9.689635	106.165272	35	9	7	10.3	7	Ariidae	29	49.7
TRL19-023	Hau (Branch Dinh An)	2019-12-10T09:15	9.720197	106.137746	9.689635	106.165272	35	9	7	10.3	7	Clupeidae	5	8.6
TRL19-023	Hau (Branch Dinh An)	2019-12-10T09:15	9.720197	106.137746	9.689635	106.165272	35	9	7	10.3	7	Engraulidae	88	150.9
TRL19-023	Hau (Branch Dinh An)	2019-12-10T09:15	9.720197	106.137746	9.689635	106.165272	35	9	7	10.3	7	Pangasiidae	1	1.7
TRL19-023	Hau (Branch Dinh An)	2019-12-10T09:15	9.720197	106.137746	9.689635	106.165272	35	9	7	10.3	7	Polynemidae	17	29.1
TRL19-023	Hau (Branch Dinh An)	2019-12-10T09:15	9.720197	106.137746	9.689635	106.165272	35	9	7	10.3	7	Sciaenidae	9	15.4
TRL19-023	Hau (Branch Dinh An)	2019-12-10T09:15	9.720197	106.137746	9.689635	106.165272	35	9	7	10.3	7	Trichiuridae	1	1.7
TRL19-024	Hau (Branch Dinh An)	2019-12-10T10:44	9.605116	106.256052	9.597402	106.272955	30	6.7	5.9	8.8	7	Ariidae	59	118
TRL19-024	Hau (Branch Dinh An)	2019-12-10T10:44	9.605116	106.256052	9.597402	106.272955	30	6.7	5.9	8.8	7	Bregmacerotidae	1	2
TRL19-024	Hau (Branch Dinh An)	2019-12-10T10:44	9.605116	106.256052	9.597402	106.272955	30	6.7	5.9	8.8	7	Cynoglossidae	1	2
TRL19-024	Hau (Branch Dinh An)	2019-12-10T10:44	9.605116	106.256052	9.597402	106.272955	30	6.7	5.9	8.8	7	Engraulidae	73	146
TRL19-024	Hau (Branch Dinh An)	2019-12-10T10:44	9.605116	106.256052	9.597402	106.272955	30	6.7	5.9	8.8	7	Gobiidae	1	2
TRL19-024	Hau (Branch Dinh An)	2019-12-10T10:44	9.605116	106.256052	9.597402	106.272955	30	6.7	5.9	8.8	7	Pangasiidae	1	2
TRL19-024	Hau (Branch Dinh An)	2019-12-10T10:44	9.605116	106.256052	9.597402	106.272955	30	6.7	5.9	8.8	7	Polynemidae	64	128
TRL19-024	Hau (Branch Dinh An)	2019-12-10T10:44	9.605116	106.256052	9.597402	106.272955	30	6.7	5.9	8.8	7	Scatophagidae	1	2
TRL19-024	Hau (Branch Dinh An)	2019-12-10T10:44	9.605116	106.256052	9.597402	106.272955	30	6.7	5.9	8.8	7	Sciaenidae	15	30
TRL19-024	Hau (Branch Dinh An)	2019-12-10T10:44	9.605116	106.256052	9.597402	106.272955	30	6.7	5.9	8.8	7	Soleidae	1	2
TRL19-024	Hau (Branch Dinh An)	2019-12-10T10:44	9.605116	106.256052	9.597402	106.272955	30	6.7	5.9	8.8	7	Synodontidae	4	8
TRL19-025	Hau (Branch Dinh An)	2019-12-10T12:35	9.547576	106.343753	9.573797	106.317401	30	8.8	6.2	11.5	7	Ariidae	4	8
TRL19-025	Hau (Branch Dinh An)	2019-12-10T12:35	9.547576	106.343753	9.573797	106.317401	30	8.8	6.2	11.5	7	Bregmacerotidae	1	2
TRL19-025	Hau (Branch Dinh An)	2019-12-10T12:35	9.547576	106.343753	9.573797	106.317401	30	8.8	6.2	11.5	7	Clupeidae	1	2
TRL19-025	Hau (Branch Dinh An)	2019-12-10T12:35	9.547576	106.343753	9.573797	106.317401	30	8.8	6.2	11.5	7	Engraulidae	24	48
TRL19-025	Hau (Branch Dinh An)	2019-12-10T12:35	9.547576	106.343753	9.573797	106.317401	30	8.8	6.2	11.5	7	Polynemidae	4	8
TRL19-025	Hau (Branch Dinh An)	2019-12-10T12:35	9.547576	106.343753	9.573797	106.317401	30	8.8	6.2	11.5	7	Pristigasteridae	2	4
TRL19-025	Hau (Branch Dinh An)	2019-12-10T12:35	9.547576	106.343753	9.573797	106.317401	30	8.8	6.2	11.5	7	Scatophagidae	1	2
TRL19-025	Hau (Branch Dinh An)	2019-12-10T12:35	9.547576	106.343753	9.573797	106.317401	30	8.8	6.2	11.5	7	Sciaenidae	15	30
TRL19-025	Hau (Branch Dinh An)	2019-12-10T12:35	9.547576	106.343753	9.573797	106.317401	30	8.8	6.2	11.5	7	Trichiuridae	4	8
TRL19-026	Hau (Branch Tran De)	2019-12-11T08:40	9.689258	106.103945	9.655549	106.120791	30	10.8	9.5	11.7	5	Ariidae	5	10
TRL19-026	Hau (Branch Tran De)	2019-12-11T08:40	9.689258	106.103945	9.655549	106.120791	30	10.8	9.5	11.7	5	Clupeidae	10	20
TRL19-026	Hau (Branch Tran De)	2019-12-11T08:40	9.689258	106.103945	9.655549	106.120791	30	10.8	9.5	11.7	5	Engraulidae	21	42
TRL19-026	Hau (Branch Tran De)	2019-12-11T08:40	9.689258	106.103945	9.655549	106.120791	30	10.8	9.5	11.7	5	Polynemidae	2	4
TRL19-026	Hau (Branch Tran De)	2019-12-11T08:40	9.689258	106.103945	9.655549	106.120791	30	10.8	9.5	11.7	5	Pristigasteridae	2	4
TRL19-026	Hau (Branch Tran De)	2019-12-11T08:40	9.689258	106.103945	9.655549	106.120791	30	10.8	9.5	11.7	5	Sciaenidae	27	54
TRL19-026	Hau (Branch Tran De)	2019-12-11T08:40	9.689258	106.103945	9.655549	106.120791	30	10.8	9.5	11.7	5	Soleidae	1	2
TRL19-027	Hau (Branch Tran De)	2019-12-11T09:40	9.607828	106.158824	9.588544	106.178499	30	5.9	5.7	6.8	5	Ariidae	62	124
TRL19-027	Hau (Branch Tran De)	2019-12-11T09:40	9.607828	106.158824	9.588544	106.178499	30	5.9	5.7	6.8	5	Cynoglossidae	15	30
TRL19-027	Hau (Branch Tran De)	2019-12-11T09:40	9.607828	106.158824	9.588544	106.178499	30	5.9	5.7	6.8	5	Cyprinidae	1	2
TRL19-027	Hau (Branch Tran De)	2019-12-11T09:40	9.607828	106.158824	9.588544	106.178499	30	5.9	5.7	6.8	5	Engraulidae	37	74
TRL19-027	Hau (Branch Tran De)	2019-12-11T09:40	9.607828	106.158824	9.588544	106.178499	30	5.9	5.7	6.8	5	Gobiidae	2	4
TRL19-027	Hau (Branch Tran De)	2019-12-11T09:40	9.607828	106.158824	9.588544	106.178499	30	5.9	5.7	6.8	5	Polynemidae	81	162
TRL19-027	Hau (Branch Tran De)	2019-12-11T09:40	9.607828	106.158824	9.588544	106.178499	30	5.9	5.7	6.8	5	Sciaenidae	28	56
TRL19-027	Hau (Branch Tran De)	2019-12-11T09:40	9.607828	106.158824	9.588544	106.178499	30	5.9	5.7	6.8	5	Soleidae	1	2
TRL19-028	Hau (Branch Tran De)	2019-12-11T11:25	9.481013	106.231245	9.511661	106.219747	32	7	6	7.9	7	Ariidae	58	108.8
TRL19-028	Hau (Branch Tran De)	2019-12-11T11:25	9.481013	106.231245	9.511661	106.219747	32	7	6	7.9	7	Clupeidae	1	1.9
TRL19-028	Hau (Branch Tran De)	2019-12-11T11:25	9.481013	106.231245	9.511661	106.219747	32	7	6	7.9	7	Cynoglossidae	7	13.1
TRL19-028	Hau (Branch Tran De)	2019-12-11T11:25	9.481013	106.231245	9.511661	106.219747	32	7	6	7.9	7	Engraulidae	94	176.3
TRL19-028	Hau (Branch Tran De)	2019-12-11T11:25	9.481013	106.231245	9.511661	106.219747	32	7	6	7.9	7	Gobiidae	1	1.9
TRL19-028	Hau (Branch Tran De)	2019-12-11T11:25	9.481013	106.231245	9.511661	106.219747	32	7	6	7.9	7	Mugilidae	1	1.9
TRL19-028	Hau (Branch Tran De)	2019-12-11T11:25	9.481013	106.231245	9.511661	106.219747	32	7	6	7.9	7	Polynemidae	55	103.1
TRL19-028	Hau (Branch Tran De)	2019-12-11T11:25	9.481013	106.231245	9.511661	106.219747	32	7	6	7.9	7	Sciaenidae	70	131.3
TRL19-028	Hau (Branch Tran De)	2019-12-11T11:25	9.481013	106.231245	9.511661	106.219747	32	7	6	7.9	7	Synodontidae	1	1.9
TRL19-029	Hau	2019-12-12T11:20	9.918395	105.916086	9.893424	105.942816	30	14.2	10.1	17	7	Ambassidae	5	10
TRL19-029	Hau	2019-12-12T11:20	9.918395	105.916086	9.893424	105.942816	30	14.2	10.1	17	7	Ariidae	1	2
TRL19-029	Hau	2019-12-12T11:20	9.918395	105.916086	9.893424	105.942816	30	14.2	10.1	17	7	Callionymidae	6	12
TRL19-029	Hau	2019-12-12T11:20	9.918395	105.916086	9.893424	105.942816	30	14.2	10.1	17	7	Clupeidae	5	10
TRL19-029	Hau	2019-12-12T11:20	9.918395	105.916086	9.893424	105.942816	30	14.2	10.1	17	7	Engraulidae	1	2
TRL19-029	Hau	2019-12-12T11:20	9.918395	105.916086	9.893424	105.942816	30	14.2	10.1	17	7	Lobotidae	1	2
TRL19-029	Hau	2019-12-12T11:20	9.918395	105.916086	9.893424	105.942816	30	14.2	10.1	17	7	Pangasiidae	226	452
TRL19-029	Hau	2019-12-12T11:20	9.918395	105.916086	9.893424	105.942816	30	14.2	10.1	17	7	Polynemidae	2	4
TRL19-029	Hau	2019-12-12T11:20	9.918395	105.916086	9.893424	105.942816	30	14.2	10.1	17	7	Siluridae	11	22
TRL19-029	Hau	2019-12-12T11:20	9.918395	105.916086	9.893424	105.942816	30	14.2	10.1	17	7	Soleidae	1	2
TRL19-030	Hau	2019-12-12T12:25	9.841561	105.993869	9.82468	106.01025	30	10.7	9.5	11.4	7	Ambassidae	14	28
TRL19-030	Hau	2019-12-12T12:25	9.841561	105.993869	9.82468	106.01025	30	10.7	9.5	11.4	7	Ariidae	73	146
TRL19-030	Hau	2019-12-12T12:25	9.841561	105.993869	9.82468	106.01025	30	10.7	9.5	11.4	7	Callionymidae	5	10
TRL19-030	Hau	2019-12-12T12:25	9.841561	105.993869	9.82468	106.01025	30	10.7	9.5	11.4	7	Engraulidae	26	52
TRL19-030	Hau	2019-12-12T12:25	9.841561	105.993869	9.82468	106.01025	30	10.7	9.5	11.4	7	Pangasiidae	16	32
TRL19-030	Hau	2019-12-12T12:25	9.841561	105.993869	9.82468	106.01025	30	10.7	9.5	11.4	7	Polynemidae	107	214
TRL19-030	Hau	2019-12-12T12:25	9.841561	105.993869	9.82468	106.01025	30	10.7	9.5	11.4	7	Sciaenidae	43	86
TRL19-030	Hau	2019-12-12T12:25	9.841561	105.993869	9.82468	106.01025	30	10.7	9.5	11.4	7	Siluridae	2	4
TRL19-031	Hau	2019-12-12T13:55	9.759101	106.061677	9.779302	106.04495	30	9.4	7.5	11.5	7	Ariidae	70	140
TRL19-031	Hau	2019-12-12T13:55	9.759101	106.061677	9.779302	106.04495	30	9.4	7.5	11.5	7	Cynoglossidae	1	2
TRL19-031	Hau	2019-12-12T13:55	9.759101	106.061677	9.779302	106.04495	30	9.4	7.5	11.5	7	Cyprinidae	10	20
TRL19-031	Hau	2019-12-12T13:55	9.759101	106.061677	9.779302	106.04495	30	9.4	7.5	11.5	7	Eleotridae	1	2
TRL19-031	Hau	2019-12-12T13:55	9.759101	106.061677	9.779302	106.04495	30	9.4	7.5	11.5	7	Lobotidae	1	2
TRL19-031	Hau	2019-12-12T13:55	9.759101	106.061677	9.779302	106.04495	30	9.4	7.5	11.5	7	Pangasiidae	1	2
TRL19-031	Hau	2019-12-12T13:55	9.759101	106.061677	9.779302	106.04495	30	9.4	7.5	11.5	7	Plotosidae	2	4
TRL19-031	Hau	2019-12-12T13:55	9.759101	106.061677	9.779302	106.04495	30	9.4	7.5	11.5	7	Polynemidae	3	6
TRL19-031	Hau	2019-12-12T13:55	9.759101	106.061677	9.779302	106.04495	30	9.4	7.5	11.5	7	Sciaenidae	1	2
TRL19-031	Hau	2019-12-12T13:55	9.759101	106.061677	9.779302	106.04495	30	9.4	7.5	11.5	7	Soleidae	1	2
TRL19-032	Tien (Branch Dai)	2019-12-17T08:42	10.285413	106.471724	10.274887	106.507505	32	12.2	10.1	17.3	5	Ariidae	2	3.8
TRL19-032	Tien (Branch Dai)	2019-12-17T08:42	10.285413	106.471724	10.274887	106.507505	32	12.2	10.1	17.3	5	Polynemidae	1	1.9
TRL19-032	Tien (Branch Dai)	2019-12-17T08:42	10.285413	106.471724	10.274887	106.507505	32	12.2	10.1	17.3	5	Soleidae	2	3.8
TRL19-033	Tien (Branch Dai)	2019-12-17T11:27	10.19778	106.735171	10.198828	106.734865	33	4.7	4.3	5.1	3	Ambassidae	4	7.3
TRL19-033	Tien (Branch Dai)	2019-12-17T11:27	10.19778	106.735171	10.198828	106.734865	33	4.7	4.3	5.1	3	Clupeidae	1	1.8
TRL19-033	Tien (Branch Dai)	2019-12-17T11:27	10.19778	106.735171	10.198828	106.734865	33	4.7	4.3	5.1	3	Cynoglossidae	2	3.6
TRL19-033	Tien (Branch Dai)	2019-12-17T11:27	10.19778	106.735171	10.198828	106.734865	33	4.7	4.3	5.1	3	Engraulidae	9	16.4
TRL19-033	Tien (Branch Dai)	2019-12-17T11:27	10.19778	106.735171	10.198828	106.734865	33	4.7	4.3	5.1	3	Gobiidae	1	1.8
TRL19-033	Tien (Branch Dai)	2019-12-17T11:27	10.19778	106.735171	10.198828	106.734865	33	4.7	4.3	5.1	3	Polynemidae	10	18.2
TRL19-033	Tien (Branch Dai)	2019-12-17T11:27	10.19778	106.735171	10.198828	106.734865	33	4.7	4.3	5.1	3	Pristigasteridae	3	5.5
TRL19-033	Tien (Branch Dai)	2019-12-17T11:27	10.19778	106.735171	10.198828	106.734865	33	4.7	4.3	5.1	3	Sciaenidae	35	63.6
TRL19-033	Tien (Branch Dai)	2019-12-17T11:27	10.19778	106.735171	10.198828	106.734865	33	4.7	4.3	5.1	3	Sillaginidae	1	1.8
TRL19-034	Tien (Branch Dai)	2019-12-17T13:42	10.2332	106.653296	10.239977	106.640911	30	6.7	6.1	8	5	Ariidae	14	28
TRL19-034	Tien (Branch Dai)	2019-12-17T13:42	10.2332	106.653296	10.239977	106.640911	30	6.7	6.1	8	5	Clupeidae	1	2
TRL19-034	Tien (Branch Dai)	2019-12-17T13:42	10.2332	106.653296	10.239977	106.640911	30	6.7	6.1	8	5	Cynoglossidae	2	4
TRL19-034	Tien (Branch Dai)	2019-12-17T13:42	10.2332	106.653296	10.239977	106.640911	30	6.7	6.1	8	5	Engraulidae	19	38
TRL19-034	Tien (Branch Dai)	2019-12-17T13:42	10.2332	106.653296	10.239977	106.640911	30	6.7	6.1	8	5	Pangasiidae	1	2
TRL19-034	Tien (Branch Dai)	2019-12-17T13:42	10.2332	106.653296	10.239977	106.640911	30	6.7	6.1	8	5	Polynemidae	10	20
TRL19-035	Tien (Branch Tieu)	2019-12-18T08:30	10.307696	106.478688	10.30631	106.506675	35	7.5	6.2	8.4	7	Ariidae	98	168
TRL19-035	Tien (Branch Tieu)	2019-12-18T08:30	10.307696	106.478688	10.30631	106.506675	35	7.5	6.2	8.4	7	Callionymidae	1	1.7
TRL19-035	Tien (Branch Tieu)	2019-12-18T08:30	10.307696	106.478688	10.30631	106.506675	35	7.5	6.2	8.4	7	Cynoglossidae	3	5.1
TRL19-035	Tien (Branch Tieu)	2019-12-18T08:30	10.307696	106.478688	10.30631	106.506675	35	7.5	6.2	8.4	7	Cyprinidae	1	1.7
TRL19-035	Tien (Branch Tieu)	2019-12-18T08:30	10.307696	106.478688	10.30631	106.506675	35	7.5	6.2	8.4	7	Engraulidae	67	114.9
TRL19-035	Tien (Branch Tieu)	2019-12-18T08:30	10.307696	106.478688	10.30631	106.506675	35	7.5	6.2	8.4	7	Lobotidae	1	1.7
TRL19-035	Tien (Branch Tieu)	2019-12-18T08:30	10.307696	106.478688	10.30631	106.506675	35	7.5	6.2	8.4	7	Plotosidae	1	1.7
TRL19-035	Tien (Branch Tieu)	2019-12-18T08:30	10.307696	106.478688	10.30631	106.506675	35	7.5	6.2	8.4	7	Polynemidae	143	244.3
TRL19-035	Tien (Branch Tieu)	2019-12-18T08:30	10.307696	106.478688	10.30631	106.506675	35	7.5	6.2	8.4	7	Sciaenidae	14	24
TRL19-035	Tien (Branch Tieu)	2019-12-18T08:30	10.307696	106.478688	10.30631	106.506675	35	7.5	6.2	8.4	7	Sillaginidae	1	1.7
TRL19-036	Tien (Branch Tieu)	2019-12-18T11:10	10.263192	106.748039	10.263012	106.747882	30	6.8	6.4	7.2	5	Ariidae	3	6
TRL19-036	Tien (Branch Tieu)	2019-12-18T11:10	10.263192	106.748039	10.263012	106.747882	30	6.8	6.4	7.2	5	Clupeidae	1	2
TRL19-036	Tien (Branch Tieu)	2019-12-18T11:10	10.263192	106.748039	10.263012	106.747882	30	6.8	6.4	7.2	5	Cynoglossidae	1	2
TRL19-036	Tien (Branch Tieu)	2019-12-18T11:10	10.263192	106.748039	10.263012	106.747882	30	6.8	6.4	7.2	5	Gobiidae	1	2
TRL19-036	Tien (Branch Tieu)	2019-12-18T11:10	10.263192	106.748039	10.263012	106.747882	30	6.8	6.4	7.2	5	Polynemidae	67	134
TRL19-036	Tien (Branch Tieu)	2019-12-18T11:10	10.263192	106.748039	10.263012	106.747882	30	6.8	6.4	7.2	5	Sciaenidae	77	154
TRL19-037	Tien (Branch Tieu)	2019-12-18T13:55	10.284392	106.616188	10.284369	106.609151	35	7.3	6.9	7.6	5	Ariidae	10	17.1
TRL19-037	Tien (Branch Tieu)	2019-12-18T13:55	10.284392	106.616188	10.284369	106.609151	35	7.3	6.9	7.6	5	Clupeidae	2	3.4
TRL19-037	Tien (Branch Tieu)	2019-12-18T13:55	10.284392	106.616188	10.284369	106.609151	35	7.3	6.9	7.6	5	Cobitidae	1	1.7
TRL19-037	Tien (Branch Tieu)	2019-12-18T13:55	10.284392	106.616188	10.284369	106.609151	35	7.3	6.9	7.6	5	Engraulidae	4	6.9
TRL19-037	Tien (Branch Tieu)	2019-12-18T13:55	10.284392	106.616188	10.284369	106.609151	35	7.3	6.9	7.6	5	Polynemidae	19	32.6
TRL19-038	Tien	2019-12-19T08:45	10.308544	106.197955	10.314819	106.212918	30	11.2	10	12.6	5	Ambassidae	5	10
TRL19-038	Tien	2019-12-19T08:45	10.308544	106.197955	10.314819	106.212918	30	11.2	10	12.6	5	Callionymidae	1	2
TRL19-038	Tien	2019-12-19T08:45	10.308544	106.197955	10.314819	106.212918	30	11.2	10	12.6	5	Clupeidae	4	8
TRL19-038	Tien	2019-12-19T08:45	10.308544	106.197955	10.314819	106.212918	30	11.2	10	12.6	5	Cyprinidae	1	2
TRL19-038	Tien	2019-12-19T08:45	10.308544	106.197955	10.314819	106.212918	30	11.2	10	12.6	5	Engraulidae	2	4
TRL19-038	Tien	2019-12-19T08:45	10.308544	106.197955	10.314819	106.212918	30	11.2	10	12.6	5	Pangasiidae	795	1589.6
TRL19-038	Tien	2019-12-19T08:45	10.308544	106.197955	10.314819	106.212918	30	11.2	10	12.6	5	Siluridae	30	60
TRL19-039	Tien	2019-12-19T10:00	10.328577	106.27881	10.332276	106.299797	30	12.7	10.4	17.2	5	Ambassidae	1	2
TRL19-039	Tien	2019-12-19T10:00	10.328577	106.27881	10.332276	106.299797	30	12.7	10.4	17.2	5	Clupeidae	1	2
TRL19-039	Tien	2019-12-19T10:00	10.328577	106.27881	10.332276	106.299797	30	12.7	10.4	17.2	5	Cyprinidae	2	4
TRL19-039	Tien	2019-12-19T10:00	10.328577	106.27881	10.332276	106.299797	30	12.7	10.4	17.2	5	Engraulidae	1	2
TRL19-039	Tien	2019-12-19T10:00	10.328577	106.27881	10.332276	106.299797	30	12.7	10.4	17.2	5	Pangasiidae	175	350.9
TRL19-039	Tien	2019-12-19T10:00	10.328577	106.27881	10.332276	106.299797	30	12.7	10.4	17.2	5	Polynemidae	5	10
TRL19-039	Tien	2019-12-19T10:00	10.328577	106.27881	10.332276	106.299797	30	12.7	10.4	17.2	5	Siluridae	3	6
TRL21-001	Tien (Branch Ben Tre)	2021-01-13T09:46	10.239783	106.225003	10.255994	106.253842	31	13.3	5.3	24.1	5	Akysidae	2	3.9
TRL21-001	Tien (Branch Ben Tre)	2021-01-13T09:46	10.239783	106.225003	10.255994	106.253842	31	13.3	5.3	24.1	5	Ambassidae	5	9.7
TRL21-001	Tien (Branch Ben Tre)	2021-01-13T09:46	10.239783	106.225003	10.255994	106.253842	31	13.3	5.3	24.1	5	Ariidae	37	71.6
TRL21-001	Tien (Branch Ben Tre)	2021-01-13T09:46	10.239783	106.225003	10.255994	106.253842	31	13.3	5.3	24.1	5	Callionymidae	31	60
TRL21-001	Tien (Branch Ben Tre)	2021-01-13T09:46	10.239783	106.225003	10.255994	106.253842	31	13.3	5.3	24.1	5	Clupeidae	1	1.9
TRL21-001	Tien (Branch Ben Tre)	2021-01-13T09:46	10.239783	106.225003	10.255994	106.253842	31	13.3	5.3	24.1	5	Cynoglossidae	2	3.9
TRL21-001	Tien (Branch Ben Tre)	2021-01-13T09:46	10.239783	106.225003	10.255994	106.253842	31	13.3	5.3	24.1	5	Cyprinidae	1	1.9
TRL21-001	Tien (Branch Ben Tre)	2021-01-13T09:46	10.239783	106.225003	10.255994	106.253842	31	13.3	5.3	24.1	5	Engraulidae	10	19.4
TRL21-001	Tien (Branch Ben Tre)	2021-01-13T09:46	10.239783	106.225003	10.255994	106.253842	31	13.3	5.3	24.1	5	Gobiidae	8	15.5
TRL21-001	Tien (Branch Ben Tre)	2021-01-13T09:46	10.239783	106.225003	10.255994	106.253842	31	13.3	5.3	24.1	5	Pangasiidae	563	1089
TRL21-001	Tien (Branch Ben Tre)	2021-01-13T09:46	10.239783	106.225003	10.255994	106.253842	31	13.3	5.3	24.1	5	Polynemidae	39	75.5
TRL21-001	Tien (Branch Ben Tre)	2021-01-13T09:46	10.239783	106.225003	10.255994	106.253842	31	13.3	5.3	24.1	5	Sciaenidae	2	3.9
TRL21-001	Tien (Branch Ben Tre)	2021-01-13T09:46	10.239783	106.225003	10.255994	106.253842	31	13.3	5.3	24.1	5	Siluridae	3	5.8
TRL21-001	Tien (Branch Ben Tre)	2021-01-13T09:46	10.239783	106.225003	10.255994	106.253842	31	13.3	5.3	24.1	5	Soleidae	2	3.9
TRL21-002	Tien (Branch Ben Tre)	2021-01-13T10:48	10.258543	106.268686	10.256596	106.297115	32	7.5	3.8	11.3	3	Ambassidae	3	5.6
TRL21-002	Tien (Branch Ben Tre)	2021-01-13T10:48	10.258543	106.268686	10.256596	106.297115	32	7.5	3.8	11.3	3	Ariidae	38	71.3
TRL21-002	Tien (Branch Ben Tre)	2021-01-13T10:48	10.258543	106.268686	10.256596	106.297115	32	7.5	3.8	11.3	3	Callionymidae	49	91.9
TRL21-002	Tien (Branch Ben Tre)	2021-01-13T10:48	10.258543	106.268686	10.256596	106.297115	32	7.5	3.8	11.3	3	Clupeidae	8	15
TRL21-002	Tien (Branch Ben Tre)	2021-01-13T10:48	10.258543	106.268686	10.256596	106.297115	32	7.5	3.8	11.3	3	Cyprinidae	3	5.6
TRL21-002	Tien (Branch Ben Tre)	2021-01-13T10:48	10.258543	106.268686	10.256596	106.297115	32	7.5	3.8	11.3	3	Engraulidae	4	7.5
TRL21-002	Tien (Branch Ben Tre)	2021-01-13T10:48	10.258543	106.268686	10.256596	106.297115	32	7.5	3.8	11.3	3	Pangasiidae	1	1.9
TRL21-002	Tien (Branch Ben Tre)	2021-01-13T10:48	10.258543	106.268686	10.256596	106.297115	32	7.5	3.8	11.3	3	Polynemidae	2	3.8
TRL21-003	Tien (Branch Ben Tre)	2021-01-14T08:57	10.22617	106.338596	10.206043	106.349154	30	4.3	2.8	6.9	5	Ambassidae	1	2
TRL21-003	Tien (Branch Ben Tre)	2021-01-14T08:57	10.22617	106.338596	10.206043	106.349154	30	4.3	2.8	6.9	5	Ariidae	216	432
TRL21-003	Tien (Branch Ben Tre)	2021-01-14T08:57	10.22617	106.338596	10.206043	106.349154	30	4.3	2.8	6.9	5	Callionymidae	21	42
TRL21-003	Tien (Branch Ben Tre)	2021-01-14T08:57	10.22617	106.338596	10.206043	106.349154	30	4.3	2.8	6.9	5	Clupeidae	1	2
TRL21-003	Tien (Branch Ben Tre)	2021-01-14T08:57	10.22617	106.338596	10.206043	106.349154	30	4.3	2.8	6.9	5	Cynoglossidae	2	4
TRL21-003	Tien (Branch Ben Tre)	2021-01-14T08:57	10.22617	106.338596	10.206043	106.349154	30	4.3	2.8	6.9	5	Cyprinidae	2	4
TRL21-003	Tien (Branch Ben Tre)	2021-01-14T08:57	10.22617	106.338596	10.206043	106.349154	30	4.3	2.8	6.9	5	Engraulidae	33	66
TRL21-003	Tien (Branch Ben Tre)	2021-01-14T08:57	10.22617	106.338596	10.206043	106.349154	30	4.3	2.8	6.9	5	Gobiidae	1	2
TRL21-003	Tien (Branch Ben Tre)	2021-01-14T08:57	10.22617	106.338596	10.206043	106.349154	30	4.3	2.8	6.9	5	Plotosidae	6	12
TRL21-003	Tien (Branch Ben Tre)	2021-01-14T08:57	10.22617	106.338596	10.206043	106.349154	30	4.3	2.8	6.9	5	Polynemidae	14	28
TRL21-003	Tien (Branch Ben Tre)	2021-01-14T08:57	10.22617	106.338596	10.206043	106.349154	30	4.3	2.8	6.9	5	Sciaenidae	42	84
TRL21-003	Tien (Branch Ben Tre)	2021-01-14T08:57	10.22617	106.338596	10.206043	106.349154	30	4.3	2.8	6.9	5	Sillaginidae	1	2
TRL21-003	Tien (Branch Ben Tre)	2021-01-14T08:57	10.22617	106.338596	10.206043	106.349154	30	4.3	2.8	6.9	5	Soleidae	1	2
TRL21-004	Tien (Branch Ben Tre)	2021-01-14T10:39	10.117099	106.396277	10.095135	106.416421	30	12	9.6	18.8	3	Ariidae	2	4
TRL21-004	Tien (Branch Ben Tre)	2021-01-14T10:39	10.117099	106.396277	10.095135	106.416421	30	12	9.6	18.8	3	Callionymidae	4	8
TRL21-004	Tien (Branch Ben Tre)	2021-01-14T10:39	10.117099	106.396277	10.095135	106.416421	30	12	9.6	18.8	3	Cynoglossidae	1	2
TRL21-004	Tien (Branch Ben Tre)	2021-01-14T10:39	10.117099	106.396277	10.095135	106.416421	30	12	9.6	18.8	3	Engraulidae	1	2
TRL21-004	Tien (Branch Ben Tre)	2021-01-14T10:39	10.117099	106.396277	10.095135	106.416421	30	12	9.6	18.8	3	Gobiidae	3	6
TRL21-005	Tien (Branch Ben Tre)	2021-01-14T11:34	10.066227	106.444111	10.069007	106.436267	30	9	8.5	9.3	3	Ambassidae	1	2
TRL21-005	Tien (Branch Ben Tre)	2021-01-14T11:34	10.066227	106.444111	10.069007	106.436267	30	9	8.5	9.3	3	Ariidae	1	2
TRL21-005	Tien (Branch Ben Tre)	2021-01-14T11:34	10.066227	106.444111	10.069007	106.436267	30	9	8.5	9.3	3	Callionymidae	3	6
TRL21-005	Tien (Branch Ben Tre)	2021-01-14T11:34	10.066227	106.444111	10.069007	106.436267	30	9	8.5	9.3	3	Cyprinidae	1	2
TRL21-005	Tien (Branch Ben Tre)	2021-01-14T11:34	10.066227	106.444111	10.069007	106.436267	30	9	8.5	9.3	3	Engraulidae	1	2
TRL21-005	Tien (Branch Ben Tre)	2021-01-14T11:34	10.066227	106.444111	10.069007	106.436267	30	9	8.5	9.3	3	Polynemidae	16	32
TRL21-006	Tien (Branch Ben Tre)	2021-01-15T08:48	10.005722	106.552421	9.989327	106.576511	30	7.6	3.5	10	3	Ambassidae	3	6
TRL21-006	Tien (Branch Ben Tre)	2021-01-15T08:48	10.005722	106.552421	9.989327	106.576511	30	7.6	3.5	10	3	Ariidae	74	148
TRL21-006	Tien (Branch Ben Tre)	2021-01-15T08:48	10.005722	106.552421	9.989327	106.576511	30	7.6	3.5	10	3	Carangidae	18	36
TRL21-006	Tien (Branch Ben Tre)	2021-01-15T08:48	10.005722	106.552421	9.989327	106.576511	30	7.6	3.5	10	3	Clupeidae	5	10
TRL21-006	Tien (Branch Ben Tre)	2021-01-15T08:48	10.005722	106.552421	9.989327	106.576511	30	7.6	3.5	10	3	Cyprinidae	1	2
TRL21-006	Tien (Branch Ben Tre)	2021-01-15T08:48	10.005722	106.552421	9.989327	106.576511	30	7.6	3.5	10	3	Engraulidae	39	78
TRL21-006	Tien (Branch Ben Tre)	2021-01-15T08:48	10.005722	106.552421	9.989327	106.576511	30	7.6	3.5	10	3	Gobiidae	2	4
TRL21-006	Tien (Branch Ben Tre)	2021-01-15T08:48	10.005722	106.552421	9.989327	106.576511	30	7.6	3.5	10	3	Mugilidae	1	2
TRL21-006	Tien (Branch Ben Tre)	2021-01-15T08:48	10.005722	106.552421	9.989327	106.576511	30	7.6	3.5	10	3	Polynemidae	5	10
TRL21-006	Tien (Branch Ben Tre)	2021-01-15T08:48	10.005722	106.552421	9.989327	106.576511	30	7.6	3.5	10	3	Pristigasteridae	2	4
TRL21-006	Tien (Branch Ben Tre)	2021-01-15T08:48	10.005722	106.552421	9.989327	106.576511	30	7.6	3.5	10	3	Scatophagidae	1	2
TRL21-006	Tien (Branch Ben Tre)	2021-01-15T08:48	10.005722	106.552421	9.989327	106.576511	30	7.6	3.5	10	3	Sciaenidae	20	40
TRL21-006	Tien (Branch Ben Tre)	2021-01-15T08:48	10.005722	106.552421	9.989327	106.576511	30	7.6	3.5	10	3	Soleidae	2	4
TRL21-007	Tien (Branch Ben Tre)	2021-01-15T09:32	9.985297	106.591392	9.97386	106.613275	21	7.5	5.8	8.6	3	Ariidae	12	34.3
TRL21-007	Tien (Branch Ben Tre)	2021-01-15T09:32	9.985297	106.591392	9.97386	106.613275	21	7.5	5.8	8.6	3	Carangidae	2	5.7
TRL21-007	Tien (Branch Ben Tre)	2021-01-15T09:32	9.985297	106.591392	9.97386	106.613275	21	7.5	5.8	8.6	3	Clupeidae	6	17.1
TRL21-007	Tien (Branch Ben Tre)	2021-01-15T09:32	9.985297	106.591392	9.97386	106.613275	21	7.5	5.8	8.6	3	Eleotridae	1	2.9
TRL21-007	Tien (Branch Ben Tre)	2021-01-15T09:32	9.985297	106.591392	9.97386	106.613275	21	7.5	5.8	8.6	3	Engraulidae	3	8.6
TRL21-007	Tien (Branch Ben Tre)	2021-01-15T09:32	9.985297	106.591392	9.97386	106.613275	21	7.5	5.8	8.6	3	Pangasiidae	1	2.9
TRL21-007	Tien (Branch Ben Tre)	2021-01-15T09:32	9.985297	106.591392	9.97386	106.613275	21	7.5	5.8	8.6	3	Polynemidae	7	20
TRL21-007	Tien (Branch Ben Tre)	2021-01-15T09:32	9.985297	106.591392	9.97386	106.613275	21	7.5	5.8	8.6	3	Scatophagidae	1	2.9
TRL21-007	Tien (Branch Ben Tre)	2021-01-15T09:32	9.985297	106.591392	9.97386	106.613275	21	7.5	5.8	8.6	3	Sciaenidae	8	22.9
TRL21-008	Tien	2021-01-19T13:10	10.314822	106.020641	10.299397	106.039616	30	9.2	8.2	10.7	5	Akysidae	2	4
TRL21-008	Tien	2021-01-19T13:10	10.314822	106.020641	10.299397	106.039616	30	9.2	8.2	10.7	5	Ambassidae	10	20
TRL21-008	Tien	2021-01-19T13:10	10.314822	106.020641	10.299397	106.039616	30	9.2	8.2	10.7	5	Callionymidae	2	4
TRL21-008	Tien	2021-01-19T13:10	10.314822	106.020641	10.299397	106.039616	30	9.2	8.2	10.7	5	Gobiidae	1	2
TRL21-008	Tien	2021-01-19T13:10	10.314822	106.020641	10.299397	106.039616	30	9.2	8.2	10.7	5	Pangasiidae	11	22
TRL21-008	Tien	2021-01-19T13:10	10.314822	106.020641	10.299397	106.039616	30	9.2	8.2	10.7	5	Polynemidae	25	50
TRL21-008	Tien	2021-01-19T13:10	10.314822	106.020641	10.299397	106.039616	30	9.2	8.2	10.7	5	Siluridae	6	12
TRL21-009	Tien	2021-01-19T13:55	10.290386	106.053688	10.276997	106.087464	40	12.1	8.4	16.8	5	Akysidae	4	6
TRL21-009	Tien	2021-01-19T13:55	10.290386	106.053688	10.276997	106.087464	40	12.1	8.4	16.8	5	Ambassidae	2	3
TRL21-009	Tien	2021-01-19T13:55	10.290386	106.053688	10.276997	106.087464	40	12.1	8.4	16.8	5	Ariidae	1	1.5
TRL21-009	Tien	2021-01-19T13:55	10.290386	106.053688	10.276997	106.087464	40	12.1	8.4	16.8	5	Callionymidae	5	7.5
TRL21-009	Tien	2021-01-19T13:55	10.290386	106.053688	10.276997	106.087464	40	12.1	8.4	16.8	5	Cynoglossidae	2	3
TRL21-009	Tien	2021-01-19T13:55	10.290386	106.053688	10.276997	106.087464	40	12.1	8.4	16.8	5	Cyprinidae	4	6
TRL21-009	Tien	2021-01-19T13:55	10.290386	106.053688	10.276997	106.087464	40	12.1	8.4	16.8	5	Engraulidae	14	21
TRL21-009	Tien	2021-01-19T13:55	10.290386	106.053688	10.276997	106.087464	40	12.1	8.4	16.8	5	Pangasiidae	370	555.2
TRL21-009	Tien	2021-01-19T13:55	10.290386	106.053688	10.276997	106.087464	40	12.1	8.4	16.8	5	Polynemidae	34	51
TRL21-009	Tien	2021-01-19T13:55	10.290386	106.053688	10.276997	106.087464	40	12.1	8.4	16.8	5	Siluridae	68	101.4
TRL21-010	Tien (Branch Co Chien)	2021-01-20T09:17	10.260166	106.05992	10.2581	106.072956	30	9.1	6.2	11.2	5	Ambassidae	2	4
TRL21-010	Tien (Branch Co Chien)	2021-01-20T09:17	10.260166	106.05992	10.2581	106.072956	30	9.1	6.2	11.2	5	Ariidae	39	78.9
TRL21-010	Tien (Branch Co Chien)	2021-01-20T09:17	10.260166	106.05992	10.2581	106.072956	30	9.1	6.2	11.2	5	Callionymidae	1	2
TRL21-010	Tien (Branch Co Chien)	2021-01-20T09:17	10.260166	106.05992	10.2581	106.072956	30	9.1	6.2	11.2	5	Clupeidae	187	374.4
TRL21-010	Tien (Branch Co Chien)	2021-01-20T09:17	10.260166	106.05992	10.2581	106.072956	30	9.1	6.2	11.2	5	Cynoglossidae	10	20
TRL21-010	Tien (Branch Co Chien)	2021-01-20T09:17	10.260166	106.05992	10.2581	106.072956	30	9.1	6.2	11.2	5	Cyprinidae	3	6
TRL21-010	Tien (Branch Co Chien)	2021-01-20T09:17	10.260166	106.05992	10.2581	106.072956	30	9.1	6.2	11.2	5	Engraulidae	109	218.2
TRL21-010	Tien (Branch Co Chien)	2021-01-20T09:17	10.260166	106.05992	10.2581	106.072956	30	9.1	6.2	11.2	5	Lobotidae	1	2
TRL21-010	Tien (Branch Co Chien)	2021-01-20T09:17	10.260166	106.05992	10.2581	106.072956	30	9.1	6.2	11.2	5	Loricariidae	1	2
TRL21-010	Tien (Branch Co Chien)	2021-01-20T09:17	10.260166	106.05992	10.2581	106.072956	30	9.1	6.2	11.2	5	Pangasiidae	3	6
TRL21-010	Tien (Branch Co Chien)	2021-01-20T09:17	10.260166	106.05992	10.2581	106.072956	30	9.1	6.2	11.2	5	Polynemidae	1	2
TRL21-010	Tien (Branch Co Chien)	2021-01-20T09:17	10.260166	106.05992	10.2581	106.072956	30	9.1	6.2	11.2	5	Sciaenidae	1	2
TRL21-011	Tien (Branch Co Chien)	2021-01-20T10:19	10.238765	106.107156	10.23225	106.124725	30	18.1	16.2	21	5	Ambassidae	2	4
TRL21-011	Tien (Branch Co Chien)	2021-01-20T10:19	10.238765	106.107156	10.23225	106.124725	30	18.1	16.2	21	5	Clupeidae	1	2
TRL21-011	Tien (Branch Co Chien)	2021-01-20T10:19	10.238765	106.107156	10.23225	106.124725	30	18.1	16.2	21	5	Cynoglossidae	3	6
TRL21-011	Tien (Branch Co Chien)	2021-01-20T10:19	10.238765	106.107156	10.23225	106.124725	30	18.1	16.2	21	5	Cyprinidae	1	2
TRL21-011	Tien (Branch Co Chien)	2021-01-20T10:19	10.238765	106.107156	10.23225	106.124725	30	18.1	16.2	21	5	Engraulidae	2	4
TRL21-011	Tien (Branch Co Chien)	2021-01-20T10:19	10.238765	106.107156	10.23225	106.124725	30	18.1	16.2	21	5	Mugilidae	1	2
TRL21-011	Tien (Branch Co Chien)	2021-01-20T10:19	10.238765	106.107156	10.23225	106.124725	30	18.1	16.2	21	5	Pangasiidae	2	4
TRL21-012	Tien (Branch Co Chien)	2021-01-20T11:39	10.181675	106.181317	10.16503	106.198767	30	13.3	11.1	14.7	5	Ambassidae	3	6
TRL21-012	Tien (Branch Co Chien)	2021-01-20T11:39	10.181675	106.181317	10.16503	106.198767	30	13.3	11.1	14.7	5	Ariidae	1	2
TRL21-012	Tien (Branch Co Chien)	2021-01-20T11:39	10.181675	106.181317	10.16503	106.198767	30	13.3	11.1	14.7	5	Cyprinidae	1	2
TRL21-012	Tien (Branch Co Chien)	2021-01-20T11:39	10.181675	106.181317	10.16503	106.198767	30	13.3	11.1	14.7	5	Pangasiidae	7	14
TRL21-012	Tien (Branch Co Chien)	2021-01-20T11:39	10.181675	106.181317	10.16503	106.198767	30	13.3	11.1	14.7	5	Polynemidae	1	2
TRL21-012	Tien (Branch Co Chien)	2021-01-20T11:39	10.181675	106.181317	10.16503	106.198767	30	13.3	11.1	14.7	5	Siluridae	1	2
TRL21-013	Tien (Branch Co Chien)	2021-01-20T12:33	10.141808	106.228	10.122445	106.242765	30	13	11.5	14.3	5	Ambassidae	13	26
TRL21-013	Tien (Branch Co Chien)	2021-01-20T12:33	10.141808	106.228	10.122445	106.242765	30	13	11.5	14.3	5	Ariidae	12	24
TRL21-013	Tien (Branch Co Chien)	2021-01-20T12:33	10.141808	106.228	10.122445	106.242765	30	13	11.5	14.3	5	Cyprinidae	2	4
TRL21-013	Tien (Branch Co Chien)	2021-01-20T12:33	10.141808	106.228	10.122445	106.242765	30	13	11.5	14.3	5	Engraulidae	13	26
TRL21-013	Tien (Branch Co Chien)	2021-01-20T12:33	10.141808	106.228	10.122445	106.242765	30	13	11.5	14.3	5	Gobiidae	1	2
TRL21-013	Tien (Branch Co Chien)	2021-01-20T12:33	10.141808	106.228	10.122445	106.242765	30	13	11.5	14.3	5	Pangasiidae	17	34
TRL21-013	Tien (Branch Co Chien)	2021-01-20T12:33	10.141808	106.228	10.122445	106.242765	30	13	11.5	14.3	5	Polynemidae	10	20
TRL21-013	Tien (Branch Co Chien)	2021-01-20T12:33	10.141808	106.228	10.122445	106.242765	30	13	11.5	14.3	5	Siluridae	1	2
TRL21-014	Tien (Branch Co Chien)	2021-01-21T08:26	10.087803	106.264008	10.07857	106.269985	30	12.5	11.8	14	5	Akysidae	1	2
TRL21-014	Tien (Branch Co Chien)	2021-01-21T08:26	10.087803	106.264008	10.07857	106.269985	30	12.5	11.8	14	5	Callionymidae	2	4
TRL21-014	Tien (Branch Co Chien)	2021-01-21T08:26	10.087803	106.264008	10.07857	106.269985	30	12.5	11.8	14	5	Engraulidae	3	6
TRL21-014	Tien (Branch Co Chien)	2021-01-21T08:26	10.087803	106.264008	10.07857	106.269985	30	12.5	11.8	14	5	Pangasiidae	7	14
TRL21-014	Tien (Branch Co Chien)	2021-01-21T08:26	10.087803	106.264008	10.07857	106.269985	30	12.5	11.8	14	5	Polynemidae	7	14
TRL21-015	Tien (Branch Co Chien)	2021-01-21T09:46	10.030264	106.310344	10.019684	106.322752	30	13.7	11.8	15.6	5	Ariidae	113	225.6
TRL21-015	Tien (Branch Co Chien)	2021-01-21T09:46	10.030264	106.310344	10.019684	106.322752	30	13.7	11.8	15.6	5	Callionymidae	10	20
TRL21-015	Tien (Branch Co Chien)	2021-01-21T09:46	10.030264	106.310344	10.019684	106.322752	30	13.7	11.8	15.6	5	Engraulidae	30	60
TRL21-015	Tien (Branch Co Chien)	2021-01-21T09:46	10.030264	106.310344	10.019684	106.322752	30	13.7	11.8	15.6	5	Polynemidae	1	2
TRL21-015	Tien (Branch Co Chien)	2021-01-21T09:46	10.030264	106.310344	10.019684	106.322752	30	13.7	11.8	15.6	5	Sciaenidae	4	8
TRL21-016	Tien (Branch Co Chien)	2021-01-21T10:56	9.992928	106.37091	9.981446	106.388039	32	12.7	10	14.6	5	Engraulidae	24	45
TRL21-016	Tien (Branch Co Chien)	2021-01-21T10:56	9.992928	106.37091	9.981446	106.388039	32	12.7	10	14.6	5	Sciaenidae	1	1.9
TRL21-017	Tien (Branch Co Chien)	2021-01-22T08:47	9.941998	106.453151	9.938867	106.46192	30	10.3	9.7	10.8	5	Ariidae	45	90.1
TRL21-017	Tien (Branch Co Chien)	2021-01-22T08:47	9.941998	106.453151	9.938867	106.46192	30	10.3	9.7	10.8	5	Callionymidae	1	2
TRL21-017	Tien (Branch Co Chien)	2021-01-22T08:47	9.941998	106.453151	9.938867	106.46192	30	10.3	9.7	10.8	5	Engraulidae	1	2
TRL21-017	Tien (Branch Co Chien)	2021-01-22T08:47	9.941998	106.453151	9.938867	106.46192	30	10.3	9.7	10.8	5	Plotosidae	3	6
TRL21-017	Tien (Branch Co Chien)	2021-01-22T08:47	9.941998	106.453151	9.938867	106.46192	30	10.3	9.7	10.8	5	Polynemidae	1	2
TRL21-017	Tien (Branch Co Chien)	2021-01-22T08:47	9.941998	106.453151	9.938867	106.46192	30	10.3	9.7	10.8	5	Sciaenidae	32	64
TRL21-017	Tien (Branch Co Chien)	2021-01-22T08:47	9.941998	106.453151	9.938867	106.46192	30	10.3	9.7	10.8	5	Sillaginidae	1	2
TRL21-017	Tien (Branch Co Chien)	2021-01-22T08:47	9.941998	106.453151	9.938867	106.46192	30	10.3	9.7	10.8	5	Soleidae	7	14
TRL21-019	Tien (Branch Co Chien)	2021-01-22T10:53	9.872594	106.535769	9.884491	106.52604	30	12.8	10.8	14.5	5	Engraulidae	3	6
TRL21-019	Tien (Branch Co Chien)	2021-01-22T10:53	9.872594	106.535769	9.884491	106.52604	30	12.8	10.8	14.5	5	Trichiuridae	1	2
TRL21-020	Hau	2021-01-27T08:02	9.904996	105.929693	9.880375	105.953265	30	15.1	12.7	17.7	5	Ambassidae	22	44
TRL21-020	Hau	2021-01-27T08:02	9.904996	105.929693	9.880375	105.953265	30	15.1	12.7	17.7	5	Ariidae	12	24
TRL21-020	Hau	2021-01-27T08:02	9.904996	105.929693	9.880375	105.953265	30	15.1	12.7	17.7	5	Callionymidae	45	89.9
TRL21-020	Hau	2021-01-27T08:02	9.904996	105.929693	9.880375	105.953265	30	15.1	12.7	17.7	5	Engraulidae	2	4
TRL21-020	Hau	2021-01-27T08:02	9.904996	105.929693	9.880375	105.953265	30	15.1	12.7	17.7	5	Pangasiidae	15	30
TRL21-020	Hau	2021-01-27T08:02	9.904996	105.929693	9.880375	105.953265	30	15.1	12.7	17.7	5	Polynemidae	1	2
TRL21-020	Hau	2021-01-27T08:02	9.904996	105.929693	9.880375	105.953265	30	15.1	12.7	17.7	5	Siluridae	3	6
TRL21-021	Hau	2021-01-27T09:03	9.842897	105.9935	9.820209	106.012085	31	10.8	9.4	11.6	5	Ambassidae	6	11.6
TRL21-021	Hau	2021-01-27T09:03	9.842897	105.9935	9.820209	106.012085	31	10.8	9.4	11.6	5	Ariidae	36	69.7
TRL21-021	Hau	2021-01-27T09:03	9.842897	105.9935	9.820209	106.012085	31	10.8	9.4	11.6	5	Callionymidae	24	46.5
TRL21-021	Hau	2021-01-27T09:03	9.842897	105.9935	9.820209	106.012085	31	10.8	9.4	11.6	5	Cobitidae	1	1.9
TRL21-021	Hau	2021-01-27T09:03	9.842897	105.9935	9.820209	106.012085	31	10.8	9.4	11.6	5	Cynoglossidae	1	1.9
TRL21-021	Hau	2021-01-27T09:03	9.842897	105.9935	9.820209	106.012085	31	10.8	9.4	11.6	5	Engraulidae	11	21.3
TRL21-021	Hau	2021-01-27T09:03	9.842897	105.9935	9.820209	106.012085	31	10.8	9.4	11.6	5	Gobiidae	1	1.9
TRL21-021	Hau	2021-01-27T09:03	9.842897	105.9935	9.820209	106.012085	31	10.8	9.4	11.6	5	Lobotidae	1	1.9
TRL21-021	Hau	2021-01-27T09:03	9.842897	105.9935	9.820209	106.012085	31	10.8	9.4	11.6	5	Pangasiidae	13	25.2
TRL21-021	Hau	2021-01-27T09:03	9.842897	105.9935	9.820209	106.012085	31	10.8	9.4	11.6	5	Plotosidae	1	1.9
TRL21-021	Hau	2021-01-27T09:03	9.842897	105.9935	9.820209	106.012085	31	10.8	9.4	11.6	5	Polynemidae	15	29
TRL21-021	Hau	2021-01-27T09:03	9.842897	105.9935	9.820209	106.012085	31	10.8	9.4	11.6	5	Scatophagidae	1	1.9
TRL21-021	Hau	2021-01-27T09:03	9.842897	105.9935	9.820209	106.012085	31	10.8	9.4	11.6	5	Sciaenidae	58	112.3
TRL21-022	Hau	2021-01-27T10:26	9.772011	106.051576	9.753673	106.065108	30	6.8	5.6	8.1	5	Ariidae	1621	3240.1
TRL21-022	Hau	2021-01-27T10:26	9.772011	106.051576	9.753673	106.065108	30	6.8	5.6	8.1	5	Batrahoididae	2	4
TRL21-022	Hau	2021-01-27T10:26	9.772011	106.051576	9.753673	106.065108	30	6.8	5.6	8.1	5	Callionymidae	2	4
TRL21-022	Hau	2021-01-27T10:26	9.772011	106.051576	9.753673	106.065108	30	6.8	5.6	8.1	5	Cynoglossidae	1	2
TRL21-022	Hau	2021-01-27T10:26	9.772011	106.051576	9.753673	106.065108	30	6.8	5.6	8.1	5	Cyprinidae	8	16
TRL21-022	Hau	2021-01-27T10:26	9.772011	106.051576	9.753673	106.065108	30	6.8	5.6	8.1	5	Engraulidae	3	6
TRL21-022	Hau	2021-01-27T10:26	9.772011	106.051576	9.753673	106.065108	30	6.8	5.6	8.1	5	Pangasiidae	2	4
TRL21-022	Hau	2021-01-27T10:26	9.772011	106.051576	9.753673	106.065108	30	6.8	5.6	8.1	5	Plotosidae	6	12
TRL21-022	Hau	2021-01-27T10:26	9.772011	106.051576	9.753673	106.065108	30	6.8	5.6	8.1	5	Polynemidae	117	232.9
TRL21-022	Hau	2021-01-27T10:26	9.772011	106.051576	9.753673	106.065108	30	6.8	5.6	8.1	5	Sciaenidae	9	18
TRL21-022	Hau	2021-01-27T10:26	9.772011	106.051576	9.753673	106.065108	30	6.8	5.6	8.1	5	Soleidae	1	2
TRL21-023	Hau (Branch Dinh An)	2021-01-28T08:22	9.728087	106.122035	9.707322	106.14512	30	6.7	5.1	9.1	3	Ariidae	42	84.1
TRL21-023	Hau (Branch Dinh An)	2021-01-28T08:22	9.728087	106.122035	9.707322	106.14512	30	6.7	5.1	9.1	3	Batrahoididae	3	6
TRL21-023	Hau (Branch Dinh An)	2021-01-28T08:22	9.728087	106.122035	9.707322	106.14512	30	6.7	5.1	9.1	3	Clupeidae	3	6
TRL21-023	Hau (Branch Dinh An)	2021-01-28T08:22	9.728087	106.122035	9.707322	106.14512	30	6.7	5.1	9.1	3	Cynoglossidae	1	2
TRL21-023	Hau (Branch Dinh An)	2021-01-28T08:22	9.728087	106.122035	9.707322	106.14512	30	6.7	5.1	9.1	3	Cyprinidae	2	4
TRL21-023	Hau (Branch Dinh An)	2021-01-28T08:22	9.728087	106.122035	9.707322	106.14512	30	6.7	5.1	9.1	3	Engraulidae	88	176.1
TRL21-023	Hau (Branch Dinh An)	2021-01-28T08:22	9.728087	106.122035	9.707322	106.14512	30	6.7	5.1	9.1	3	Plotosidae	3	6
TRL21-023	Hau (Branch Dinh An)	2021-01-28T08:22	9.728087	106.122035	9.707322	106.14512	30	6.7	5.1	9.1	3	Polynemidae	30	60
TRL21-023	Hau (Branch Dinh An)	2021-01-28T08:22	9.728087	106.122035	9.707322	106.14512	30	6.7	5.1	9.1	3	Sciaenidae	17	34
TRL21-024	Hau (Branch Tran De)	2021-01-29T07:57	9.655785	106.118098	9.626834	106.142359	30	10.4	7.1	11.6	3	Ariidae	14	28
TRL21-024	Hau (Branch Tran De)	2021-01-29T07:57	9.655785	106.118098	9.626834	106.142359	30	10.4	7.1	11.6	3	Cyprinidae	1	2
TRL21-024	Hau (Branch Tran De)	2021-01-29T07:57	9.655785	106.118098	9.626834	106.142359	30	10.4	7.1	11.6	3	Engraulidae	147	294.6
TRL21-024	Hau (Branch Tran De)	2021-01-29T07:57	9.655785	106.118098	9.626834	106.142359	30	10.4	7.1	11.6	3	Gobiidae	5	10
TRL21-024	Hau (Branch Tran De)	2021-01-29T07:57	9.655785	106.118098	9.626834	106.142359	30	10.4	7.1	11.6	3	Mugilidae	1	2
TRL21-024	Hau (Branch Tran De)	2021-01-29T07:57	9.655785	106.118098	9.626834	106.142359	30	10.4	7.1	11.6	3	Polynemidae	5	10
TRL21-024	Hau (Branch Tran De)	2021-01-29T07:57	9.655785	106.118098	9.626834	106.142359	30	10.4	7.1	11.6	3	Sciaenidae	9	18
TRL21-024	Hau (Branch Tran De)	2021-01-29T07:57	9.655785	106.118098	9.626834	106.142359	30	10.4	7.1	11.6	3	Trichiuridae	3	6
TRL21-025	Hau (Branch Tran De)	2021-01-29T09:17	9.563022	106.191018	9.538577	106.200154	30	4.2	3.9	4.8	3	Ariidae	31	62
TRL21-025	Hau (Branch Tran De)	2021-01-29T09:17	9.563022	106.191018	9.538577	106.200154	30	4.2	3.9	4.8	3	Carangidae	1	2
TRL21-025	Hau (Branch Tran De)	2021-01-29T09:17	9.563022	106.191018	9.538577	106.200154	30	4.2	3.9	4.8	3	Cynoglossidae	2	4
TRL21-025	Hau (Branch Tran De)	2021-01-29T09:17	9.563022	106.191018	9.538577	106.200154	30	4.2	3.9	4.8	3	Engraulidae	201	402.7
TRL21-025	Hau (Branch Tran De)	2021-01-29T09:17	9.563022	106.191018	9.538577	106.200154	30	4.2	3.9	4.8	3	Gobiidae	3	6
TRL21-025	Hau (Branch Tran De)	2021-01-29T09:17	9.563022	106.191018	9.538577	106.200154	30	4.2	3.9	4.8	3	Mugilidae	8	16
TRL21-025	Hau (Branch Tran De)	2021-01-29T09:17	9.563022	106.191018	9.538577	106.200154	30	4.2	3.9	4.8	3	Polynemidae	15	30
TRL21-025	Hau (Branch Tran De)	2021-01-29T09:17	9.563022	106.191018	9.538577	106.200154	30	4.2	3.9	4.8	3	Pristigasteridae	1	2
TRL21-025	Hau (Branch Tran De)	2021-01-29T09:17	9.563022	106.191018	9.538577	106.200154	30	4.2	3.9	4.8	3	Scatophagidae	1	2
TRL21-025	Hau (Branch Tran De)	2021-01-29T09:17	9.563022	106.191018	9.538577	106.200154	30	4.2	3.9	4.8	3	Sciaenidae	15	30
TRL21-025	Hau (Branch Tran De)	2021-01-29T09:17	9.563022	106.191018	9.538577	106.200154	30	4.2	3.9	4.8	3	Soleidae	1	2
TRL21-025	Hau (Branch Tran De)	2021-01-29T09:17	9.563022	106.191018	9.538577	106.200154	30	4.2	3.9	4.8	3	Trichiuridae	3	6
TRL21-026	Hau (Branch Tran De)	2021-01-29T10:00	9.528149	106.205332	9.505308	106.215452	30	4.8	4.3	5.7	1	Ambassidae	1	2
TRL21-026	Hau (Branch Tran De)	2021-01-29T10:00	9.528149	106.205332	9.505308	106.215452	30	4.8	4.3	5.7	1	Ariidae	17	34
TRL21-026	Hau (Branch Tran De)	2021-01-29T10:00	9.528149	106.205332	9.505308	106.215452	30	4.8	4.3	5.7	1	Cynoglossidae	3	6
TRL21-026	Hau (Branch Tran De)	2021-01-29T10:00	9.528149	106.205332	9.505308	106.215452	30	4.8	4.3	5.7	1	Engraulidae	71	142.1
TRL21-026	Hau (Branch Tran De)	2021-01-29T10:00	9.528149	106.205332	9.505308	106.215452	30	4.8	4.3	5.7	1	Lobotidae	1	2
TRL21-026	Hau (Branch Tran De)	2021-01-29T10:00	9.528149	106.205332	9.505308	106.215452	30	4.8	4.3	5.7	1	Muraenosocidae	1	2
TRL21-026	Hau (Branch Tran De)	2021-01-29T10:00	9.528149	106.205332	9.505308	106.215452	30	4.8	4.3	5.7	1	Polynemidae	6	12
TRL21-026	Hau (Branch Tran De)	2021-01-29T10:00	9.528149	106.205332	9.505308	106.215452	30	4.8	4.3	5.7	1	Pristigasteridae	1	2
TRL21-026	Hau (Branch Tran De)	2021-01-29T10:00	9.528149	106.205332	9.505308	106.215452	30	4.8	4.3	5.7	1	Scatophagidae	3	6
TRL21-026	Hau (Branch Tran De)	2021-01-29T10:00	9.528149	106.205332	9.505308	106.215452	30	4.8	4.3	5.7	1	Sciaenidae	11	22
TRL21-026	Hau (Branch Tran De)	2021-01-29T10:00	9.528149	106.205332	9.505308	106.215452	30	4.8	4.3	5.7	1	Trichiuridae	1	2
TRL21-027	Tien (Branch Ben Tre)	2021-04-03T12:21	10.271522	106.150593	10.255476	106.1791	28	10.1	3.5	15.4	5	Ambassidae	3	6.4
TRL21-027	Tien (Branch Ben Tre)	2021-04-03T12:21	10.271522	106.150593	10.255476	106.1791	28	10.1	3.5	15.4	5	Ariidae	40	85.7
TRL21-027	Tien (Branch Ben Tre)	2021-04-03T12:21	10.271522	106.150593	10.255476	106.1791	28	10.1	3.5	15.4	5	Callionymidae	8	17.1
TRL21-027	Tien (Branch Ben Tre)	2021-04-03T12:21	10.271522	106.150593	10.255476	106.1791	28	10.1	3.5	15.4	5	Cynoglossidae	2	4.3
TRL21-027	Tien (Branch Ben Tre)	2021-04-03T12:21	10.271522	106.150593	10.255476	106.1791	28	10.1	3.5	15.4	5	Engraulidae	32	68.5
TRL21-027	Tien (Branch Ben Tre)	2021-04-03T12:21	10.271522	106.150593	10.255476	106.1791	28	10.1	3.5	15.4	5	Pangasiidae	19	40.7
TRL21-027	Tien (Branch Ben Tre)	2021-04-03T12:21	10.271522	106.150593	10.255476	106.1791	28	10.1	3.5	15.4	5	Polynemidae	140	299.7
TRL21-027	Tien (Branch Ben Tre)	2021-04-03T12:21	10.271522	106.150593	10.255476	106.1791	28	10.1	3.5	15.4	5	Soleidae	1	2.1
TRL21-028	Tien (Branch Ben Tre)	2021-04-03T13:46	10.244191	106.232649	10.248355	106.246474	20	19.2	13.8	23.8	7	Ambassidae	1	3
TRL21-028	Tien (Branch Ben Tre)	2021-04-03T13:46	10.244191	106.232649	10.248355	106.246474	20	19.2	13.8	23.8	7	Ariidae	2	6
TRL21-028	Tien (Branch Ben Tre)	2021-04-03T13:46	10.244191	106.232649	10.248355	106.246474	20	19.2	13.8	23.8	7	Pangasiidae	2	6
TRL21-028	Tien (Branch Ben Tre)	2021-04-03T13:46	10.244191	106.232649	10.248355	106.246474	20	19.2	13.8	23.8	7	Plotosidae	1	3
TRL21-028	Tien (Branch Ben Tre)	2021-04-03T13:46	10.244191	106.232649	10.248355	106.246474	20	19.2	13.8	23.8	7	Polynemidae	7	21
TRL21-029	Tien (Branch Ben Tre)	2021-04-03T14:44	10.257495	106.295852	10.253215	106.30619	20	6.6	5.5	7.6	5	Ariidae	23	69
TRL21-029	Tien (Branch Ben Tre)	2021-04-03T14:44	10.257495	106.295852	10.253215	106.30619	20	6.6	5.5	7.6	5	Callionymidae	1	3
TRL21-029	Tien (Branch Ben Tre)	2021-04-03T14:44	10.257495	106.295852	10.253215	106.30619	20	6.6	5.5	7.6	5	Cyprinidae	1	3
TRL21-029	Tien (Branch Ben Tre)	2021-04-03T14:44	10.257495	106.295852	10.253215	106.30619	20	6.6	5.5	7.6	5	Engraulidae	4	12
TRL21-029	Tien (Branch Ben Tre)	2021-04-03T14:44	10.257495	106.295852	10.253215	106.30619	20	6.6	5.5	7.6	5	Gobiidae	3	9
TRL21-029	Tien (Branch Ben Tre)	2021-04-03T14:44	10.257495	106.295852	10.253215	106.30619	20	6.6	5.5	7.6	5	Lobotidae	1	3
TRL21-029	Tien (Branch Ben Tre)	2021-04-03T14:44	10.257495	106.295852	10.253215	106.30619	20	6.6	5.5	7.6	5	Plotosidae	2	6
TRL21-029	Tien (Branch Ben Tre)	2021-04-03T14:44	10.257495	106.295852	10.253215	106.30619	20	6.6	5.5	7.6	5	Polynemidae	59	177.1
TRL21-029	Tien (Branch Ben Tre)	2021-04-03T14:44	10.257495	106.295852	10.253215	106.30619	20	6.6	5.5	7.6	5	Sciaenidae	6	18
TRL21-030	Tien (Branch Ben Tre)	2021-04-04T08:13	9.984138	106.583605	9.994042	106.569864	20	11	10.5	11.3	5	Ariidae	2	6
TRL21-030	Tien (Branch Ben Tre)	2021-04-04T08:13	9.984138	106.583605	9.994042	106.569864	20	11	10.5	11.3	5	Carangidae	2	6
TRL21-030	Tien (Branch Ben Tre)	2021-04-04T08:13	9.984138	106.583605	9.994042	106.569864	20	11	10.5	11.3	5	Sciaenidae	34	102.1
TRL21-030	Tien (Branch Ben Tre)	2021-04-04T08:13	9.984138	106.583605	9.994042	106.569864	20	11	10.5	11.3	5	Soleidae	1	3
TRL21-031	Tien (Branch Ben Tre)	2021-04-04T09:28	10.034652	106.485268	10.044502	106.475177	22	9.2	8	9.8	5	Ariidae	31	84.6
TRL21-031	Tien (Branch Ben Tre)	2021-04-04T09:28	10.034652	106.485268	10.044502	106.475177	22	9.2	8	9.8	5	Engraulidae	34	92.8
TRL21-031	Tien (Branch Ben Tre)	2021-04-04T09:28	10.034652	106.485268	10.044502	106.475177	22	9.2	8	9.8	5	Muraenosocidae	1	2.7
TRL21-031	Tien (Branch Ben Tre)	2021-04-04T09:28	10.034652	106.485268	10.044502	106.475177	22	9.2	8	9.8	5	Polynemidae	23	62.8
TRL21-031	Tien (Branch Ben Tre)	2021-04-04T09:28	10.034652	106.485268	10.044502	106.475177	22	9.2	8	9.8	5	Sciaenidae	21	57.3
TRL21-031	Tien (Branch Ben Tre)	2021-04-04T09:28	10.034652	106.485268	10.044502	106.475177	22	9.2	8	9.8	5	Scorpaenidae	1	2.7
TRL21-031	Tien (Branch Ben Tre)	2021-04-04T09:28	10.034652	106.485268	10.044502	106.475177	22	9.2	8	9.8	5	Soleidae	2	5.5
TRL21-032	Tien (Branch Ben Tre)	2021-04-04T10:50	10.099837	106.410951	10.106403	106.402431	20	13.8	13	14.7	5	Ariidae	4	12
TRL21-032	Tien (Branch Ben Tre)	2021-04-04T10:50	10.099837	106.410951	10.106403	106.402431	20	13.8	13	14.7	5	Engraulidae	7	21
TRL21-032	Tien (Branch Ben Tre)	2021-04-04T10:50	10.099837	106.410951	10.106403	106.402431	20	13.8	13	14.7	5	Polynemidae	1	3
TRL21-032	Tien (Branch Ben Tre)	2021-04-04T10:50	10.099837	106.410951	10.106403	106.402431	20	13.8	13	14.7	5	Sciaenidae	4	12
TRL21-032	Tien (Branch Ben Tre)	2021-04-04T10:50	10.099837	106.410951	10.106403	106.402431	20	13.8	13	14.7	5	Scorpaenidae	1	3
TRL21-033	Tien (Branch Ben Tre)	2021-04-04T11:45	10.145649	106.378385	10.152249	106.375047	20	10	9.7	10.3	5	Ariidae	58	174.1
TRL21-033	Tien (Branch Ben Tre)	2021-04-04T11:45	10.145649	106.378385	10.152249	106.375047	20	10	9.7	10.3	5	Engraulidae	3	9
TRL21-033	Tien (Branch Ben Tre)	2021-04-04T11:45	10.145649	106.378385	10.152249	106.375047	20	10	9.7	10.3	5	Polynemidae	8	24
TRL21-033	Tien (Branch Ben Tre)	2021-04-04T11:45	10.145649	106.378385	10.152249	106.375047	20	10	9.7	10.3	5	Sciaenidae	3	9
TRL21-034	Tien (Branch Co Chien)	2021-04-05T11:58	10.261013	106.038645	10.261614	106.044962	20	9.4	7	11.2	5	Ambassidae	2	6
TRL21-034	Tien (Branch Co Chien)	2021-04-05T11:58	10.261013	106.038645	10.261614	106.044962	20	9.4	7	11.2	5	Ariidae	14	42
TRL21-034	Tien (Branch Co Chien)	2021-04-05T11:58	10.261013	106.038645	10.261614	106.044962	20	9.4	7	11.2	5	Callionymidae	2	6
TRL21-034	Tien (Branch Co Chien)	2021-04-05T11:58	10.261013	106.038645	10.261614	106.044962	20	9.4	7	11.2	5	Clupeidae	3	9
TRL21-034	Tien (Branch Co Chien)	2021-04-05T11:58	10.261013	106.038645	10.261614	106.044962	20	9.4	7	11.2	5	Cynoglossidae	10	30
TRL21-034	Tien (Branch Co Chien)	2021-04-05T11:58	10.261013	106.038645	10.261614	106.044962	20	9.4	7	11.2	5	Cyprinidae	4	12
TRL21-034	Tien (Branch Co Chien)	2021-04-05T11:58	10.261013	106.038645	10.261614	106.044962	20	9.4	7	11.2	5	Engraulidae	2	6
TRL21-034	Tien (Branch Co Chien)	2021-04-05T11:58	10.261013	106.038645	10.261614	106.044962	20	9.4	7	11.2	5	Pangasiidae	3	9
TRL21-034	Tien (Branch Co Chien)	2021-04-05T11:58	10.261013	106.038645	10.261614	106.044962	20	9.4	7	11.2	5	Polynemidae	6	18
TRL21-034	Tien (Branch Co Chien)	2021-04-05T11:58	10.261013	106.038645	10.261614	106.044962	20	9.4	7	11.2	5	Sciaenidae	69	207.1
TRL21-034	Tien (Branch Co Chien)	2021-04-05T11:58	10.261013	106.038645	10.261614	106.044962	20	9.4	7	11.2	5	Soleidae	1	3
TRL21-035	Tien (Branch Co Chien)	2021-04-05T13:10	10.244432	106.093075	10.242962	106.095634	20	20.2	18.6	20.7	5	Engraulidae	2	6
TRL21-035	Tien (Branch Co Chien)	2021-04-05T13:10	10.244432	106.093075	10.242962	106.095634	20	20.2	18.6	20.7	5	Pangasiidae	1	3
TRL21-036	Tien (Branch Co Chien)	2021-04-05T14:19	10.223239	106.142874	10.218126	106.1448	20	17.1	15.8	18.2	5	Ambassidae	1	3
TRL21-036	Tien (Branch Co Chien)	2021-04-05T14:19	10.223239	106.142874	10.218126	106.1448	20	17.1	15.8	18.2	5	Engraulidae	3	9
TRL21-036	Tien (Branch Co Chien)	2021-04-05T14:19	10.223239	106.142874	10.218126	106.1448	20	17.1	15.8	18.2	5	Pangasiidae	1	3
TRL21-037	Tien (Branch Co Chien)	2021-04-05T15:23	10.182631	106.185452	10.17705	106.192087	22	13.8	12.9	14.6	3	Ambassidae	1	2.7
TRL21-037	Tien (Branch Co Chien)	2021-04-05T15:23	10.182631	106.185452	10.17705	106.192087	22	13.8	12.9	14.6	3	Engraulidae	3	8.2
TRL21-037	Tien (Branch Co Chien)	2021-04-05T15:23	10.182631	106.185452	10.17705	106.192087	22	13.8	12.9	14.6	3	Pangasiidae	5	13.6
TRL21-037	Tien (Branch Co Chien)	2021-04-05T15:23	10.182631	106.185452	10.17705	106.192087	22	13.8	12.9	14.6	3	Polynemidae	10	27.3
TRL21-038	Tien (Branch Co Chien)	2021-04-06T08:39	9.869753	106.536993	9.883581	106.526891	20	13.9	8.9	15	5	Engraulidae	1	3
TRL21-038	Tien (Branch Co Chien)	2021-04-06T08:39	9.869753	106.536993	9.883581	106.526891	20	13.9	8.9	15	5	Pristigasteridae	1	3
TRL21-038	Tien (Branch Co Chien)	2021-04-06T08:39	9.869753	106.536993	9.883581	106.526891	20	13.9	8.9	15	5	Sciaenidae	4	12
TRL21-039	Tien (Branch Co Chien)	2021-04-06T09:40	9.922629	106.484729	9.933731	106.470706	21	13.3	12.7	14	5	Ariidae	3	8.6
TRL21-039	Tien (Branch Co Chien)	2021-04-06T09:40	9.922629	106.484729	9.933731	106.470706	21	13.3	12.7	14	5	Bregmacerotidae	1	2.9
TRL21-039	Tien (Branch Co Chien)	2021-04-06T09:40	9.922629	106.484729	9.933731	106.470706	21	13.3	12.7	14	5	Gobiidae	2	5.7
TRL21-039	Tien (Branch Co Chien)	2021-04-06T09:40	9.922629	106.484729	9.933731	106.470706	21	13.3	12.7	14	5	Polynemidae	1	2.9
TRL21-039	Tien (Branch Co Chien)	2021-04-06T09:40	9.922629	106.484729	9.933731	106.470706	21	13.3	12.7	14	5	Pristigasteridae	1	2.9
TRL21-039	Tien (Branch Co Chien)	2021-04-06T09:40	9.922629	106.484729	9.933731	106.470706	21	13.3	12.7	14	5	Sciaenidae	12	34.3
TRL21-039	Tien (Branch Co Chien)	2021-04-06T09:40	9.922629	106.484729	9.933731	106.470706	21	13.3	12.7	14	5	Siganidae	2	5.7
TRL21-040	Tien (Branch Co Chien)	2021-04-06T10:29	9.943877	106.427471	9.959112	106.420052	43	10.5	6.4	16.2	5	Ariidae	54	75.3
TRL21-040	Tien (Branch Co Chien)	2021-04-06T10:29	9.943877	106.427471	9.959112	106.420052	43	10.5	6.4	16.2	5	Carangidae	1	1.4
TRL21-040	Tien (Branch Co Chien)	2021-04-06T10:29	9.943877	106.427471	9.959112	106.420052	43	10.5	6.4	16.2	5	Engraulidae	41	57.2
TRL21-040	Tien (Branch Co Chien)	2021-04-06T10:29	9.943877	106.427471	9.959112	106.420052	43	10.5	6.4	16.2	5	Gobiidae	2	2.8
TRL21-040	Tien (Branch Co Chien)	2021-04-06T10:29	9.943877	106.427471	9.959112	106.420052	43	10.5	6.4	16.2	5	Polynemidae	12	16.7
TRL21-040	Tien (Branch Co Chien)	2021-04-06T10:29	9.943877	106.427471	9.959112	106.420052	43	10.5	6.4	16.2	5	Sciaenidae	4	5.6
TRL21-041	Tien (Branch Co Chien)	2021-04-07T08:52	9.984342	106.377711	9.989346	106.365358	20	11.9	9.9	15.7	5	Ambassidae	1	3
TRL21-041	Tien (Branch Co Chien)	2021-04-07T08:52	9.984342	106.377711	9.989346	106.365358	20	11.9	9.9	15.7	5	Ariidae	18	54
TRL21-041	Tien (Branch Co Chien)	2021-04-07T08:52	9.984342	106.377711	9.989346	106.365358	20	11.9	9.9	15.7	5	Engraulidae	54	162.1
TRL21-041	Tien (Branch Co Chien)	2021-04-07T08:52	9.984342	106.377711	9.989346	106.365358	20	11.9	9.9	15.7	5	Plotosidae	2	6
TRL21-041	Tien (Branch Co Chien)	2021-04-07T08:52	9.984342	106.377711	9.989346	106.365358	20	11.9	9.9	15.7	5	Polynemidae	18	54
TRL21-042	Tien (Branch Co Chien)	2021-04-07T10:05	10.04354	106.298597	10.057258	106.290257	20	12.2	9.9	14	5	Akysidae	2	6
TRL21-042	Tien (Branch Co Chien)	2021-04-07T10:05	10.04354	106.298597	10.057258	106.290257	20	12.2	9.9	14	5	Ambassidae	1	3
TRL21-042	Tien (Branch Co Chien)	2021-04-07T10:05	10.04354	106.298597	10.057258	106.290257	20	12.2	9.9	14	5	Ariidae	58	174.1
TRL21-042	Tien (Branch Co Chien)	2021-04-07T10:05	10.04354	106.298597	10.057258	106.290257	20	12.2	9.9	14	5	Engraulidae	18	54
TRL21-042	Tien (Branch Co Chien)	2021-04-07T10:05	10.04354	106.298597	10.057258	106.290257	20	12.2	9.9	14	5	Pangasiidae	18	54
TRL21-042	Tien (Branch Co Chien)	2021-04-07T10:05	10.04354	106.298597	10.057258	106.290257	20	12.2	9.9	14	5	Polynemidae	170	510.4
TRL21-042	Tien (Branch Co Chien)	2021-04-07T10:05	10.04354	106.298597	10.057258	106.290257	20	12.2	9.9	14	5	Sciaenidae	3	9
TRL21-043	Hau	2021-04-13T08:11	9.961843	105.865413	9.95352	105.875958	20	18.2	17.1	19.7	5	Ambassidae	1	3
TRL21-044	Hau	2021-04-13T09:03	9.923581	105.908157	9.909581	105.923413	25	11.4	8.9	16	5	Ambassidae	6	14.4
TRL21-044	Hau	2021-04-13T09:03	9.923581	105.908157	9.909581	105.923413	25	11.4	8.9	16	5	Ariidae	10	24
TRL21-044	Hau	2021-04-13T09:03	9.923581	105.908157	9.909581	105.923413	25	11.4	8.9	16	5	Cynoglossidae	1	2.4
TRL21-044	Hau	2021-04-13T09:03	9.923581	105.908157	9.909581	105.923413	25	11.4	8.9	16	5	Cyprinidae	1	2.4
TRL21-044	Hau	2021-04-13T09:03	9.923581	105.908157	9.909581	105.923413	25	11.4	8.9	16	5	Eleotridae	1	2.4
TRL21-044	Hau	2021-04-13T09:03	9.923581	105.908157	9.909581	105.923413	25	11.4	8.9	16	5	Engraulidae	12	28.8
TRL21-044	Hau	2021-04-13T09:03	9.923581	105.908157	9.909581	105.923413	25	11.4	8.9	16	5	Gobiidae	1	2.4
TRL21-044	Hau	2021-04-13T09:03	9.923581	105.908157	9.909581	105.923413	25	11.4	8.9	16	5	Lobotidae	2	4.8
TRL21-044	Hau	2021-04-13T09:03	9.923581	105.908157	9.909581	105.923413	25	11.4	8.9	16	5	Pangasiidae	61	146.4
TRL21-044	Hau	2021-04-13T09:03	9.923581	105.908157	9.909581	105.923413	25	11.4	8.9	16	5	Plotosidae	1	2.4
TRL21-044	Hau	2021-04-13T09:03	9.923581	105.908157	9.909581	105.923413	25	11.4	8.9	16	5	Polynemidae	240	576
TRL21-045	Hau	2021-04-13T11:01	9.788289	106.038527	9.775819	106.048005	19	7.7	5.7	9.9	3	Ambassidae	1	3.2
TRL21-045	Hau	2021-04-13T11:01	9.788289	106.038527	9.775819	106.048005	19	7.7	5.7	9.9	3	Ariidae	32	101.1
TRL21-045	Hau	2021-04-13T11:01	9.788289	106.038527	9.775819	106.048005	19	7.7	5.7	9.9	3	Callionymidae	2	6.3
TRL21-045	Hau	2021-04-13T11:01	9.788289	106.038527	9.775819	106.048005	19	7.7	5.7	9.9	3	Cynoglossidae	1	3.2
TRL21-045	Hau	2021-04-13T11:01	9.788289	106.038527	9.775819	106.048005	19	7.7	5.7	9.9	3	Cyprinidae	1	3.2
TRL21-045	Hau	2021-04-13T11:01	9.788289	106.038527	9.775819	106.048005	19	7.7	5.7	9.9	3	Engraulidae	6	19
TRL21-045	Hau	2021-04-13T11:01	9.788289	106.038527	9.775819	106.048005	19	7.7	5.7	9.9	3	Gobiidae	1	3.2
TRL21-045	Hau	2021-04-13T11:01	9.788289	106.038527	9.775819	106.048005	19	7.7	5.7	9.9	3	Lobotidae	1	3.2
TRL21-045	Hau	2021-04-13T11:01	9.788289	106.038527	9.775819	106.048005	19	7.7	5.7	9.9	3	Pangasiidae	4	12.6
TRL21-045	Hau	2021-04-13T11:01	9.788289	106.038527	9.775819	106.048005	19	7.7	5.7	9.9	3	Plotosidae	2	6.3
TRL21-045	Hau	2021-04-13T11:01	9.788289	106.038527	9.775819	106.048005	19	7.7	5.7	9.9	3	Polynemidae	23	72.7
TRL21-045	Hau	2021-04-13T11:01	9.788289	106.038527	9.775819	106.048005	19	7.7	5.7	9.9	3	Sciaenidae	2	6.3
TRL21-046	Hau (Branch Dinh An)	2021-04-14T07:51	9.740881	106.112525	9.727828	106.123404	24	6.9	6.2	8.2	5	Ariidae	97	242.5
TRL21-046	Hau (Branch Dinh An)	2021-04-14T07:51	9.740881	106.112525	9.727828	106.123404	24	6.9	6.2	8.2	5	Cynoglossidae	1	2.5
TRL21-046	Hau (Branch Dinh An)	2021-04-14T07:51	9.740881	106.112525	9.727828	106.123404	24	6.9	6.2	8.2	5	Engraulidae	64	160
TRL21-046	Hau (Branch Dinh An)	2021-04-14T07:51	9.740881	106.112525	9.727828	106.123404	24	6.9	6.2	8.2	5	Gobiidae	3	7.5
TRL21-046	Hau (Branch Dinh An)	2021-04-14T07:51	9.740881	106.112525	9.727828	106.123404	24	6.9	6.2	8.2	5	Pangasiidae	2	5
TRL21-046	Hau (Branch Dinh An)	2021-04-14T07:51	9.740881	106.112525	9.727828	106.123404	24	6.9	6.2	8.2	5	Polynemidae	59	147.5
TRL21-046	Hau (Branch Dinh An)	2021-04-14T07:51	9.740881	106.112525	9.727828	106.123404	24	6.9	6.2	8.2	5	Sciaenidae	23	57.5
TRL21-046	Hau (Branch Dinh An)	2021-04-14T07:51	9.740881	106.112525	9.727828	106.123404	24	6.9	6.2	8.2	5	Scorpaenidae	10	25
TRL21-046	Hau (Branch Dinh An)	2021-04-14T07:51	9.740881	106.112525	9.727828	106.123404	24	6.9	6.2	8.2	5	Trichiuridae	1	2.5
TRL21-047	Hau (Branch Dinh An)	2021-04-14T09:06	9.661106	106.189389	9.647844	106.202604	21	10.2	9.4	11	3	Engraulidae	15	42.9
TRL21-047	Hau (Branch Dinh An)	2021-04-14T09:06	9.661106	106.189389	9.647844	106.202604	21	10.2	9.4	11	3	Polynemidae	8	22.9
TRL21-047	Hau (Branch Dinh An)	2021-04-14T09:06	9.661106	106.189389	9.647844	106.202604	21	10.2	9.4	11	3	Sciaenidae	12	34.3
TRL21-048	Hau (Branch Dinh An)	2021-04-14T09:48	9.640189	106.232474	9.633693	106.242556	13	9.7	9.3	10.2	3	Ariidae	2	9.2
TRL21-048	Hau (Branch Dinh An)	2021-04-14T09:48	9.640189	106.232474	9.633693	106.242556	13	9.7	9.3	10.2	3	Engraulidae	4	18.5
TRL21-048	Hau (Branch Dinh An)	2021-04-14T09:48	9.640189	106.232474	9.633693	106.242556	13	9.7	9.3	10.2	3	Polynemidae	9	41.5
TRL21-048	Hau (Branch Dinh An)	2021-04-14T09:48	9.640189	106.232474	9.633693	106.242556	13	9.7	9.3	10.2	3	Sciaenidae	5	23.1
TRL21-048	Hau (Branch Dinh An)	2021-04-14T09:48	9.640189	106.232474	9.633693	106.242556	13	9.7	9.3	10.2	3	Siganidae	1	4.6
TRL21-049	Hau (Branch Tran De)	2021-04-15T07:38	9.715681	106.090494	9.708295	106.09273	20	10	9.4	10.4	5	Ariidae	11	33
TRL21-049	Hau (Branch Tran De)	2021-04-15T07:38	9.715681	106.090494	9.708295	106.09273	20	10	9.4	10.4	5	Batrahoididae	4	12
TRL21-049	Hau (Branch Tran De)	2021-04-15T07:38	9.715681	106.090494	9.708295	106.09273	20	10	9.4	10.4	5	Engraulidae	12	36
TRL21-049	Hau (Branch Tran De)	2021-04-15T07:38	9.715681	106.090494	9.708295	106.09273	20	10	9.4	10.4	5	Muraenosocidae	1	3
TRL21-049	Hau (Branch Tran De)	2021-04-15T07:38	9.715681	106.090494	9.708295	106.09273	20	10	9.4	10.4	5	Polynemidae	23	69
TRL21-049	Hau (Branch Tran De)	2021-04-15T07:38	9.715681	106.090494	9.708295	106.09273	20	10	9.4	10.4	5	Sciaenidae	2	6
TRL21-049	Hau (Branch Tran De)	2021-04-15T07:38	9.715681	106.090494	9.708295	106.09273	20	10	9.4	10.4	5	Siganidae	1	3
TRL21-050	Hau (Branch Tran De)	2021-04-15T08:54	9.624346	106.147014	9.610354	106.154141	20	7.8	7.5	8.4	5	Ariidae	136	408.3
TRL21-050	Hau (Branch Tran De)	2021-04-15T08:54	9.624346	106.147014	9.610354	106.154141	20	7.8	7.5	8.4	5	Engraulidae	27	81.1
TRL21-050	Hau (Branch Tran De)	2021-04-15T08:54	9.624346	106.147014	9.610354	106.154141	20	7.8	7.5	8.4	5	Polynemidae	22	66
TRL21-050	Hau (Branch Tran De)	2021-04-15T08:54	9.624346	106.147014	9.610354	106.154141	20	7.8	7.5	8.4	5	Sciaenidae	20	60
TRL21-050	Hau (Branch Tran De)	2021-04-15T08:54	9.624346	106.147014	9.610354	106.154141	20	7.8	7.5	8.4	5	Siganidae	1	3
TRL21-051	Hau (Branch Tran De)	2021-04-15T10:02	9.536074	106.202195	9.518601	106.209613	20	5.5	5.2	5.7	1	Ariidae	9	27
TRL21-051	Hau (Branch Tran De)	2021-04-15T10:02	9.536074	106.202195	9.518601	106.209613	20	5.5	5.2	5.7	1	Engraulidae	5	15
TRL21-051	Hau (Branch Tran De)	2021-04-15T10:02	9.536074	106.202195	9.518601	106.209613	20	5.5	5.2	5.7	1	Gobiidae	2	6
TRL21-051	Hau (Branch Tran De)	2021-04-15T10:02	9.536074	106.202195	9.518601	106.209613	20	5.5	5.2	5.7	1	Polynemidae	5	15
TRL21-051	Hau (Branch Tran De)	2021-04-15T10:02	9.536074	106.202195	9.518601	106.209613	20	5.5	5.2	5.7	1	Sciaenidae	15	45
TRL21-051	Hau (Branch Tran De)	2021-04-15T10:02	9.536074	106.202195	9.518601	106.209613	20	5.5	5.2	5.7	1	Scorpaenidae	2	6
TRL21-051	Hau (Branch Tran De)	2021-04-15T10:02	9.536074	106.202195	9.518601	106.209613	20	5.5	5.2	5.7	1	Trichiuridae	1	3
TRL21-052	Tien	2021-04-18T08:22	10.821039	105.302321	10.822033	105.312201	20	9	6.6	11.1	5	Ambassidae	3	9
TRL21-052	Tien	2021-04-18T08:22	10.821039	105.302321	10.822033	105.312201	20	9	6.6	11.1	5	Callionymidae	2	6
TRL21-052	Tien	2021-04-18T08:22	10.821039	105.302321	10.822033	105.312201	20	9	6.6	11.1	5	Clupeidae	178	534.4
TRL21-052	Tien	2021-04-18T08:22	10.821039	105.302321	10.822033	105.312201	20	9	6.6	11.1	5	Cynoglossidae	17	51
TRL21-052	Tien	2021-04-18T08:22	10.821039	105.302321	10.822033	105.312201	20	9	6.6	11.1	5	Cyprinidae	4	12
TRL21-053	Tien	2021-04-18T11:47	10.596807	105.418774	10.608114	105.412688	20	16.2	13	19.7	5	Clupeidae	76	228.2
TRL21-053	Tien	2021-04-18T11:47	10.596807	105.418774	10.608114	105.412688	20	16.2	13	19.7	5	Cyprinidae	1	3
TRL21-054	Tien	2021-04-18T12:50	10.671933	105.384088	10.681303	105.381068	20	18.6	16.2	20.4	5	Clupeidae	68	204
TRL21-054	Tien	2021-04-18T12:50	10.671933	105.384088	10.681303	105.381068	20	18.6	16.2	20.4	5	Engraulidae	1	3
TRL21-054	Tien	2021-04-18T12:50	10.671933	105.384088	10.681303	105.381068	20	18.6	16.2	20.4	5	Polynemidae	1	3
TRL21-055	Tien	2021-04-19T08:35	10.565978	105.437496	10.557118	105.44455	27	17.6	15.3	19.8	5	Clupeidae	198	440
TRL21-055	Tien	2021-04-19T08:35	10.565978	105.437496	10.557118	105.44455	27	17.6	15.3	19.8	5	Engraulidae	1	2.2
TRL21-056	Tien	2021-04-19T09:37	10.53665	105.475873	10.536646	105.481247	21	15.9	14.2	17.9	5	Ambassidae	2	5.7
TRL21-056	Tien	2021-04-19T09:37	10.53665	105.475873	10.536646	105.481247	21	15.9	14.2	17.9	5	Clupeidae	571	1632.2
TRL21-056	Tien	2021-04-19T09:37	10.53665	105.475873	10.536646	105.481247	21	15.9	14.2	17.9	5	Cyprinidae	9	25.7
TRL21-056	Tien	2021-04-19T09:37	10.53665	105.475873	10.536646	105.481247	21	15.9	14.2	17.9	5	Engraulidae	44	125.7
TRL21-057	Tien	2021-04-19T10:59	10.521655	105.54998	10.518628	105.551217	20	20.7	19.2	23.9	5	Ambassidae	3	9
TRL21-057	Tien	2021-04-19T10:59	10.521655	105.54998	10.518628	105.551217	20	20.7	19.2	23.9	5	Clupeidae	74	222
TRL21-057	Tien	2021-04-19T10:59	10.521655	105.54998	10.518628	105.551217	20	20.7	19.2	23.9	5	Cyprinidae	15	45
TRL21-057	Tien	2021-04-19T10:59	10.521655	105.54998	10.518628	105.551217	20	20.7	19.2	23.9	5	Engraulidae	6	18
TRL21-057	Tien	2021-04-19T10:59	10.521655	105.54998	10.518628	105.551217	20	20.7	19.2	23.9	5	Pangasiidae	229	686.1
TRL21-058	Tien	2021-04-19T12:21	10.443514	105.583026	10.439095	105.588096	20	13.2	11.8	14.6	5	Ambassidae	2	6
TRL21-058	Tien	2021-04-19T12:21	10.443514	105.583026	10.439095	105.588096	20	13.2	11.8	14.6	5	Clupeidae	37	111
TRL21-058	Tien	2021-04-19T12:21	10.443514	105.583026	10.439095	105.588096	20	13.2	11.8	14.6	5	Cyprinidae	5	15
TRL21-058	Tien	2021-04-19T12:21	10.443514	105.583026	10.439095	105.588096	20	13.2	11.8	14.6	5	Engraulidae	14	42
TRL21-058	Tien	2021-04-19T12:21	10.443514	105.583026	10.439095	105.588096	20	13.2	11.8	14.6	5	Pangasiidae	1	3
TRL21-058	Tien	2021-04-19T12:21	10.443514	105.583026	10.439095	105.588096	20	13.2	11.8	14.6	5	Polynemidae	1	3
TRL21-059	Tien	2021-04-20T08:02	10.409298	105.664737	10.407238	105.673898	20	18.4	13.9	20.7	5	Clupeidae	4	12
TRL21-059	Tien	2021-04-20T08:02	10.409298	105.664737	10.407238	105.673898	20	18.4	13.9	20.7	5	Cyprinidae	3	9
TRL21-059	Tien	2021-04-20T08:02	10.409298	105.664737	10.407238	105.673898	20	18.4	13.9	20.7	5	Pangasiidae	1	3
TRL21-060	Tien	2021-04-20T09:23	10.370987	105.743359	10.367137	105.744163	20	17.2	13.5	24	5	Clupeidae	256	769.6
TRL21-060	Tien	2021-04-20T09:23	10.370987	105.743359	10.367137	105.744163	20	17.2	13.5	24	5	Cyprinidae	2	6
TRL21-061	Tien	2021-04-20T10:38	10.309102	105.769569	10.304351	105.771294	22	18.9	16.7	20.3	5	Ambassidae	10	27.3
TRL21-061	Tien	2021-04-20T10:38	10.309102	105.769569	10.304351	105.771294	22	18.9	16.7	20.3	5	Cyprinidae	4	10.9
TRL21-061	Tien	2021-04-20T10:38	10.309102	105.769569	10.304351	105.771294	22	18.9	16.7	20.3	5	Pangasiidae	5	13.6
TRL21-061	Tien	2021-04-20T10:38	10.309102	105.769569	10.304351	105.771294	22	18.9	16.7	20.3	5	Polynemidae	1	2.7
TRL21-062	Tien	2021-04-20T11:38	10.293416	105.818399	10.29551	105.825437	20	20.5	17.2	25.7	7	Ambassidae	11	33
TRL21-062	Tien	2021-04-20T11:38	10.293416	105.818399	10.29551	105.825437	20	20.5	17.2	25.7	7	Clupeidae	9	27
TRL21-062	Tien	2021-04-20T11:38	10.293416	105.818399	10.29551	105.825437	20	20.5	17.2	25.7	7	Cyprinidae	1	3
TRL21-062	Tien	2021-04-20T11:38	10.293416	105.818399	10.29551	105.825437	20	20.5	17.2	25.7	7	Engraulidae	2	6
TRL21-063	Tien	2021-04-22T10:46	10.281408	105.914702	10.282902	105.918451	21	18.5	17	21.1	7	Ambassidae	1	2.9
TRL21-063	Tien	2021-04-22T10:46	10.281408	105.914702	10.282902	105.918451	21	18.5	17	21.1	7	Clupeidae	30	85.7
TRL21-063	Tien	2021-04-22T10:46	10.281408	105.914702	10.282902	105.918451	21	18.5	17	21.1	7	Cyprinidae	5	14.3
TRL21-063	Tien	2021-04-22T10:46	10.281408	105.914702	10.282902	105.918451	21	18.5	17	21.1	7	Engraulidae	1	2.9
TRL21-064	Tien	2021-04-22T12:24	10.324457	106.000781	10.324038	106.002048	20	25.5	24.3	27	5	Akysidae	1	3
TRL21-064	Tien	2021-04-22T12:24	10.324457	106.000781	10.324038	106.002048	20	25.5	24.3	27	5	Ambassidae	57	171
TRL21-064	Tien	2021-04-22T12:24	10.324457	106.000781	10.324038	106.002048	20	25.5	24.3	27	5	Clupeidae	35	105
TRL21-064	Tien	2021-04-22T12:24	10.324457	106.000781	10.324038	106.002048	20	25.5	24.3	27	5	Cyprinidae	2	6
TRL21-064	Tien	2021-04-22T12:24	10.324457	106.000781	10.324038	106.002048	20	25.5	24.3	27	5	Engraulidae	2	6
TRL21-064	Tien	2021-04-22T12:24	10.324457	106.000781	10.324038	106.002048	20	25.5	24.3	27	5	Pangasiidae	7	21
TRL21-065	Tien	2021-04-22T14:08	10.283723	106.068881	10.281416	106.07417	20	10.1	8.6	10.8	5	Ambassidae	8	24
TRL21-065	Tien	2021-04-22T14:08	10.283723	106.068881	10.281416	106.07417	20	10.1	8.6	10.8	5	Ariidae	18	54
TRL21-065	Tien	2021-04-22T14:08	10.283723	106.068881	10.281416	106.07417	20	10.1	8.6	10.8	5	Callionymidae	4	12
TRL21-065	Tien	2021-04-22T14:08	10.283723	106.068881	10.281416	106.07417	20	10.1	8.6	10.8	5	Cynoglossidae	5	15
TRL21-065	Tien	2021-04-22T14:08	10.283723	106.068881	10.281416	106.07417	20	10.1	8.6	10.8	5	Cyprinidae	1	3
TRL21-065	Tien	2021-04-22T14:08	10.283723	106.068881	10.281416	106.07417	20	10.1	8.6	10.8	5	Eleotridae	1	3
TRL21-065	Tien	2021-04-22T14:08	10.283723	106.068881	10.281416	106.07417	20	10.1	8.6	10.8	5	Engraulidae	64	192
TRL21-065	Tien	2021-04-22T14:08	10.283723	106.068881	10.281416	106.07417	20	10.1	8.6	10.8	5	Pangasiidae	7	21
TRL21-065	Tien	2021-04-22T14:08	10.283723	106.068881	10.281416	106.07417	20	10.1	8.6	10.8	5	Polynemidae	143	429.4
TRL21-065	Tien	2021-04-22T14:08	10.283723	106.068881	10.281416	106.07417	20	10.1	8.6	10.8	5	Sciaenidae	43	129
TRL21-065	Tien	2021-04-22T14:08	10.283723	106.068881	10.281416	106.07417	20	10.1	8.6	10.8	5	Siluridae	1	3
TRL21-065	Tien	2021-04-22T14:08	10.283723	106.068881	10.281416	106.07417	20	10.1	8.6	10.8	5	Soleidae	8	24
TRL21-066	Tien	2021-04-23T06:36	10.313958	106.436773	10.306991	106.448912	20	7.8	7.1	8.7	3	Ariidae	99	297.2
TRL21-066	Tien	2021-04-23T06:36	10.313958	106.436773	10.306991	106.448912	20	7.8	7.1	8.7	3	Batrahoididae	1	3
TRL21-066	Tien	2021-04-23T06:36	10.313958	106.436773	10.306991	106.448912	20	7.8	7.1	8.7	3	Clupeidae	1	3
TRL21-066	Tien	2021-04-23T06:36	10.313958	106.436773	10.306991	106.448912	20	7.8	7.1	8.7	3	Engraulidae	45	135.1
TRL21-066	Tien	2021-04-23T06:36	10.313958	106.436773	10.306991	106.448912	20	7.8	7.1	8.7	3	Gobiidae	1	3
TRL21-066	Tien	2021-04-23T06:36	10.313958	106.436773	10.306991	106.448912	20	7.8	7.1	8.7	3	Polynemidae	1087	3263.4
TRL21-066	Tien	2021-04-23T06:36	10.313958	106.436773	10.306991	106.448912	20	7.8	7.1	8.7	3	Sciaenidae	11	33
TRL21-066	Tien	2021-04-23T06:36	10.313958	106.436773	10.306991	106.448912	20	7.8	7.1	8.7	3	Soleidae	1	3
TRL21-067	Tien	2021-04-23T08:43	10.341391	106.336843	10.339291	106.323321	20	13.8	12.4	14.9	5	Akysidae	2	6
TRL21-067	Tien	2021-04-23T08:43	10.341391	106.336843	10.339291	106.323321	20	13.8	12.4	14.9	5	Ambassidae	13	39
TRL21-067	Tien	2021-04-23T08:43	10.341391	106.336843	10.339291	106.323321	20	13.8	12.4	14.9	5	Ariidae	2	6
TRL21-067	Tien	2021-04-23T08:43	10.341391	106.336843	10.339291	106.323321	20	13.8	12.4	14.9	5	Clupeidae	1	3
TRL21-067	Tien	2021-04-23T08:43	10.341391	106.336843	10.339291	106.323321	20	13.8	12.4	14.9	5	Eleotridae	5	15
TRL21-067	Tien	2021-04-23T08:43	10.341391	106.336843	10.339291	106.323321	20	13.8	12.4	14.9	5	Engraulidae	34	102.1
TRL21-067	Tien	2021-04-23T08:43	10.341391	106.336843	10.339291	106.323321	20	13.8	12.4	14.9	5	Pangasiidae	12	36
TRL21-067	Tien	2021-04-23T08:43	10.341391	106.336843	10.339291	106.323321	20	13.8	12.4	14.9	5	Polynemidae	2427	7286.4
TRL21-068	Tien	2021-04-23T09:53	10.321605	106.240308	10.318109	106.225665	20	11.8	9.9	13.2	5	Ambassidae	21	63
TRL21-068	Tien	2021-04-23T09:53	10.321605	106.240308	10.318109	106.225665	20	11.8	9.9	13.2	5	Ariidae	4	12
TRL21-068	Tien	2021-04-23T09:53	10.321605	106.240308	10.318109	106.225665	20	11.8	9.9	13.2	5	Eleotridae	20	60
TRL21-068	Tien	2021-04-23T09:53	10.321605	106.240308	10.318109	106.225665	20	11.8	9.9	13.2	5	Engraulidae	45	135.1
TRL21-068	Tien	2021-04-23T09:53	10.321605	106.240308	10.318109	106.225665	20	11.8	9.9	13.2	5	Pangasiidae	45	135.1
TRL21-068	Tien	2021-04-23T09:53	10.321605	106.240308	10.318109	106.225665	20	11.8	9.9	13.2	5	Polynemidae	193	579.4
TRL21-068	Tien	2021-04-23T09:53	10.321605	106.240308	10.318109	106.225665	20	11.8	9.9	13.2	5	Sciaenidae	12	36
TRL21-068	Tien	2021-04-23T09:53	10.321605	106.240308	10.318109	106.225665	20	11.8	9.9	13.2	5	Soleidae	2	6
TRL21-069	Tien (Branch Dai)	2021-04-24T07:53	10.210573	106.722724	10.218611	106.71196	20	6.4	5	7.3	3	Ambassidae	1	3
TRL21-069	Tien (Branch Dai)	2021-04-24T07:53	10.210573	106.722724	10.218611	106.71196	20	6.4	5	7.3	3	Ariidae	112	337.1
TRL21-069	Tien (Branch Dai)	2021-04-24T07:53	10.210573	106.722724	10.218611	106.71196	20	6.4	5	7.3	3	Callionymidae	1	3
TRL21-069	Tien (Branch Dai)	2021-04-24T07:53	10.210573	106.722724	10.218611	106.71196	20	6.4	5	7.3	3	Carangidae	1	3
TRL21-069	Tien (Branch Dai)	2021-04-24T07:53	10.210573	106.722724	10.218611	106.71196	20	6.4	5	7.3	3	Engraulidae	12	36
TRL21-069	Tien (Branch Dai)	2021-04-24T07:53	10.210573	106.722724	10.218611	106.71196	20	6.4	5	7.3	3	Gobiidae	1	3
TRL21-069	Tien (Branch Dai)	2021-04-24T07:53	10.210573	106.722724	10.218611	106.71196	20	6.4	5	7.3	3	Polynemidae	4	12
TRL21-069	Tien (Branch Dai)	2021-04-24T07:53	10.210573	106.722724	10.218611	106.71196	20	6.4	5	7.3	3	Sciaenidae	222	666.5
TRL21-069	Tien (Branch Dai)	2021-04-24T07:53	10.210573	106.722724	10.218611	106.71196	20	6.4	5	7.3	3	Soleidae	1	3
TRL21-069	Tien (Branch Dai)	2021-04-24T07:53	10.210573	106.722724	10.218611	106.71196	20	6.4	5	7.3	3	Stromateidae	1	3
TRL21-069	Tien (Branch Dai)	2021-04-24T07:53	10.210573	106.722724	10.218611	106.71196	20	6.4	5	7.3	3	Tetraodontidae	3	9
TRL21-070	Tien (Branch Dai)	2021-04-24T09:06	10.245584	106.63784	10.249048	106.622222	22	6.8	6.5	7	1	Ambassidae	1	2.7
TRL21-070	Tien (Branch Dai)	2021-04-24T09:06	10.245584	106.63784	10.249048	106.622222	22	6.8	6.5	7	1	Ariidae	1	2.7
TRL21-070	Tien (Branch Dai)	2021-04-24T09:06	10.245584	106.63784	10.249048	106.622222	22	6.8	6.5	7	1	Ephippidae	3	8.2
TRL21-070	Tien (Branch Dai)	2021-04-24T09:06	10.245584	106.63784	10.249048	106.622222	22	6.8	6.5	7	1	Sciaenidae	1	2.7
TRL21-070	Tien (Branch Dai)	2021-04-24T09:06	10.245584	106.63784	10.249048	106.622222	22	6.8	6.5	7	1	Siganidae	1	2.7
TRL21-071	Tien (Branch Dai)	2021-04-24T10:04	10.259917	106.569279	10.267023	106.548743	20	9.8	8.7	11	3	Clupeidae	1	3
TRL21-072	Tien (Branch Tieu)	2021-04-25T09:08	10.268199	106.734008	10.272862	106.72017	20	6.4	5.8	7.5	3	Ariidae	14	42
TRL21-072	Tien (Branch Tieu)	2021-04-25T09:08	10.268199	106.734008	10.272862	106.72017	20	6.4	5.8	7.5	3	Callionymidae	3	9
TRL21-072	Tien (Branch Tieu)	2021-04-25T09:08	10.268199	106.734008	10.272862	106.72017	20	6.4	5.8	7.5	3	Engraulidae	10	30
TRL21-072	Tien (Branch Tieu)	2021-04-25T09:08	10.268199	106.734008	10.272862	106.72017	20	6.4	5.8	7.5	3	Muraenosocidae	2	6
TRL21-072	Tien (Branch Tieu)	2021-04-25T09:08	10.268199	106.734008	10.272862	106.72017	20	6.4	5.8	7.5	3	Polynemidae	45	135
TRL21-072	Tien (Branch Tieu)	2021-04-25T09:08	10.268199	106.734008	10.272862	106.72017	20	6.4	5.8	7.5	3	Sciaenidae	49	147
TRL21-073	Tien (Branch Tieu)	2021-04-25T10:31	10.286084	106.61489	10.28619	106.594993	20	8.1	7.4	8.8	3	Ariidae	7	21
TRL21-073	Tien (Branch Tieu)	2021-04-25T10:31	10.286084	106.61489	10.28619	106.594993	20	8.1	7.4	8.8	3	Engraulidae	72	215.8
TRL21-073	Tien (Branch Tieu)	2021-04-25T10:31	10.286084	106.61489	10.28619	106.594993	20	8.1	7.4	8.8	3	Polynemidae	11	33
TRL21-073	Tien (Branch Tieu)	2021-04-25T10:31	10.286084	106.61489	10.28619	106.594993	20	8.1	7.4	8.8	3	Sciaenidae	5	15
TRL21-074	Tien (Branch Tieu)	2021-04-25T11:44	10.307866	106.495478	10.308777	106.475958	20	7.3	5.7	8.3	3	Ariidae	31	93.1
TRL21-074	Tien (Branch Tieu)	2021-04-25T11:44	10.307866	106.495478	10.308777	106.475958	20	7.3	5.7	8.3	3	Batrahoididae	1	3
TRL21-074	Tien (Branch Tieu)	2021-04-25T11:44	10.307866	106.495478	10.308777	106.475958	20	7.3	5.7	8.3	3	Engraulidae	17	51
TRL21-074	Tien (Branch Tieu)	2021-04-25T11:44	10.307866	106.495478	10.308777	106.475958	20	7.3	5.7	8.3	3	Plotosidae	1	3
TRL21-074	Tien (Branch Tieu)	2021-04-25T11:44	10.307866	106.495478	10.308777	106.475958	20	7.3	5.7	8.3	3	Polynemidae	42	126.1
TRL21-074	Tien (Branch Tieu)	2021-04-25T11:44	10.307866	106.495478	10.308777	106.475958	20	7.3	5.7	8.3	3	Sciaenidae	2	6
TRL22-001	Tien	2022-03-10T09:10	10.678922	105.384046	10.687735	105.380983	21	17.3	16	19.2	5	Clupeidae	55	157.1
TRL22-001	Tien	2022-03-10T09:10	10.678922	105.384046	10.687735	105.380983	21	17.3	16	19.2	5	Pangasiidae	1	2.9
TRL22-002	Tien	2022-03-10T10:16	10.733888	105.35769	10.742664	105.356774	20	21.8	18.5	24.4	5	Clupeidae	138	414
TRL22-003	Tien	2022-03-10T11:57	10.818595	105.295053	10.813702	105.286852	21	12.5	11.1	14.9	3	Clupeidae	63	180
TRL22-004	Tien	2022-03-10T12:58	10.781871	105.301431	10.781098	105.309884	21	8.1	6.7	10.7	3	Ambassidae	1	2.9
TRL22-004	Tien	2022-03-10T12:58	10.781871	105.301431	10.781098	105.309884	21	8.1	6.7	10.7	3	Clupeidae	35	100
TRL22-005	Tien	2022-03-11T08:04	10.634201	105.398571	10.619671	105.40591	20	16.8	12.5	23.8	5	Clupeidae	309	928.2
TRL22-005	Tien	2022-03-11T08:04	10.634201	105.398571	10.619671	105.40591	20	16.8	12.5	23.8	5	Engraulidae	1	3
TRL22-005	Tien	2022-03-11T08:04	10.634201	105.398571	10.619671	105.40591	20	16.8	12.5	23.8	5	Polynemidae	1	3
TRL22-005	Tien	2022-03-11T08:04	10.634201	105.398571	10.619671	105.40591	20	16.8	12.5	23.8	5	Siluridae	1	3
TRL22-006	Tien	2022-03-11T09:26	10.551317	105.448974	10.544401	105.459376	20	19	15.4	24	5	Clupeidae	190	568.9
TRL22-006	Tien	2022-03-11T09:26	10.551317	105.448974	10.544401	105.459376	20	19	15.4	24	5	Engraulidae	19	57
TRL22-007	Tien	2022-03-11T10:26	10.532356	105.511916	10.535059	105.519309	20	15.1	12	17.9	5	Clupeidae	227	681.1
TRL22-007	Tien	2022-03-11T10:26	10.532356	105.511916	10.535059	105.519309	20	15.1	12	17.9	5	Engraulidae	1	3
TRL22-008	Tien	2022-03-12T07:39	10.490388	105.568005	10.471948	105.573107	20	16.2	14.7	18.8	5	Pangasiidae	2	6
TRL22-009	Tien	2022-03-12T08:35	10.423382	105.596301	10.410168	105.60575	20	12.1	10	17.7	5	Pangasiidae	5	15
TRL22-010	Tien	2022-03-12T09:31	10.409794	105.662288	10.407384	105.675403	20	16.8	13.3	20.3	5	Engraulidae	2	6
TRL22-010	Tien	2022-03-12T09:31	10.409794	105.662288	10.407384	105.675403	20	16.8	13.3	20.3	5	Pangasiidae	1	3
TRL22-011	Tien	2022-03-13T08:26	10.385347	105.730117	10.372309	105.742172	20	22.8	18.7	28.6	5	Pangasiidae	1	3
TRL22-012	Tien	2022-03-13T09:27	10.306025	105.769812	10.293579	105.77866	20	17.9	14.2	21.4	5	Clupeidae	1	3
TRL22-012	Tien	2022-03-13T09:27	10.306025	105.769812	10.293579	105.77866	20	17.9	14.2	21.4	5	Pangasiidae	2	6
TRL22-014	Tien	2022-03-23T08:56	10.2939	106.045755	10.300723	106.036673	20	12.5	12.1	12.8	5	Ambassidae	11	33
TRL22-014	Tien	2022-03-23T08:56	10.2939	106.045755	10.300723	106.036673	20	12.5	12.1	12.8	5	Engraulidae	98	294
TRL22-014	Tien	2022-03-23T08:56	10.2939	106.045755	10.300723	106.036673	20	12.5	12.1	12.8	5	Pangasiidae	3	9
TRL22-014	Tien	2022-03-23T08:56	10.2939	106.045755	10.300723	106.036673	20	12.5	12.1	12.8	5	Polynemidae	22	66
TRL22-014	Tien	2022-03-23T08:56	10.2939	106.045755	10.300723	106.036673	20	12.5	12.1	12.8	5	Sciaenidae	17	51
TRL22-015	Tien	2022-03-23T10:00	10.277539	106.081677	10.277931	106.090741	20	11.8	3.3	15.4	5	Akysidae	5	15
TRL22-015	Tien	2022-03-23T10:00	10.277539	106.081677	10.277931	106.090741	20	11.8	3.3	15.4	5	Ambassidae	3	9
TRL22-015	Tien	2022-03-23T10:00	10.277539	106.081677	10.277931	106.090741	20	11.8	3.3	15.4	5	Ariidae	2	6
TRL22-015	Tien	2022-03-23T10:00	10.277539	106.081677	10.277931	106.090741	20	11.8	3.3	15.4	5	Callionymidae	3	9
TRL22-015	Tien	2022-03-23T10:00	10.277539	106.081677	10.277931	106.090741	20	11.8	3.3	15.4	5	Clupeidae	1	3
TRL22-015	Tien	2022-03-23T10:00	10.277539	106.081677	10.277931	106.090741	20	11.8	3.3	15.4	5	Cynoglossidae	2	6
TRL22-015	Tien	2022-03-23T10:00	10.277539	106.081677	10.277931	106.090741	20	11.8	3.3	15.4	5	Cyprinidae	1	3
TRL22-015	Tien	2022-03-23T10:00	10.277539	106.081677	10.277931	106.090741	20	11.8	3.3	15.4	5	Engraulidae	31	93
TRL22-015	Tien	2022-03-23T10:00	10.277539	106.081677	10.277931	106.090741	20	11.8	3.3	15.4	5	Pangasiidae	15	45
TRL22-015	Tien	2022-03-23T10:00	10.277539	106.081677	10.277931	106.090741	20	11.8	3.3	15.4	5	Polynemidae	1	3
TRL22-015	Tien	2022-03-23T10:00	10.277539	106.081677	10.277931	106.090741	20	11.8	3.3	15.4	5	Sciaenidae	1	3
TRL22-016	Tien (Branch Ben Tre)	2022-03-23T11:02	10.270484	106.152893	10.26326	106.162136	20	8.8	8.2	9.4	5	Akysidae	3	9
TRL22-016	Tien (Branch Ben Tre)	2022-03-23T11:02	10.270484	106.152893	10.26326	106.162136	20	8.8	8.2	9.4	5	Ambassidae	2	6
TRL22-016	Tien (Branch Ben Tre)	2022-03-23T11:02	10.270484	106.152893	10.26326	106.162136	20	8.8	8.2	9.4	5	Ariidae	33	99
TRL22-016	Tien (Branch Ben Tre)	2022-03-23T11:02	10.270484	106.152893	10.26326	106.162136	20	8.8	8.2	9.4	5	Cynoglossidae	1	3
TRL22-016	Tien (Branch Ben Tre)	2022-03-23T11:02	10.270484	106.152893	10.26326	106.162136	20	8.8	8.2	9.4	5	Engraulidae	9	27
TRL22-016	Tien (Branch Ben Tre)	2022-03-23T11:02	10.270484	106.152893	10.26326	106.162136	20	8.8	8.2	9.4	5	Pangasiidae	48	144
TRL22-016	Tien (Branch Ben Tre)	2022-03-23T11:02	10.270484	106.152893	10.26326	106.162136	20	8.8	8.2	9.4	5	Polynemidae	11	33
TRL22-016	Tien (Branch Ben Tre)	2022-03-23T11:02	10.270484	106.152893	10.26326	106.162136	20	8.8	8.2	9.4	5	Sciaenidae	9	27
TRL22-017	Tien (Branch Ben Tre)	2022-03-23T12:04	10.239495	106.222752	10.245635	106.239631	20	19.8	13.1	24.4	5	Ambassidae	1	3
TRL22-017	Tien (Branch Ben Tre)	2022-03-23T12:04	10.239495	106.222752	10.245635	106.239631	20	19.8	13.1	24.4	5	Callionymidae	1	3
TRL22-017	Tien (Branch Ben Tre)	2022-03-23T12:04	10.239495	106.222752	10.245635	106.239631	20	19.8	13.1	24.4	5	Engraulidae	3	9
TRL22-017	Tien (Branch Ben Tre)	2022-03-23T12:04	10.239495	106.222752	10.245635	106.239631	20	19.8	13.1	24.4	5	Pangasiidae	2	6
TRL22-017	Tien (Branch Ben Tre)	2022-03-23T12:04	10.239495	106.222752	10.245635	106.239631	20	19.8	13.1	24.4	5	Polynemidae	2	6
TRL22-018	Tien (Branch Ben Tre)	2022-03-23T13:03	10.25632	106.303391	10.250404	106.315751	20	9.9	7.8	13	5	Ambassidae	3	9
TRL22-018	Tien (Branch Ben Tre)	2022-03-23T13:03	10.25632	106.303391	10.250404	106.315751	20	9.9	7.8	13	5	Ariidae	381	1142.7
TRL22-018	Tien (Branch Ben Tre)	2022-03-23T13:03	10.25632	106.303391	10.250404	106.315751	20	9.9	7.8	13	5	Callionymidae	45	135
TRL22-018	Tien (Branch Ben Tre)	2022-03-23T13:03	10.25632	106.303391	10.250404	106.315751	20	9.9	7.8	13	5	Cynoglossidae	3	9
TRL22-018	Tien (Branch Ben Tre)	2022-03-23T13:03	10.25632	106.303391	10.250404	106.315751	20	9.9	7.8	13	5	Cyprinidae	2	6
TRL22-018	Tien (Branch Ben Tre)	2022-03-23T13:03	10.25632	106.303391	10.250404	106.315751	20	9.9	7.8	13	5	Engraulidae	111	333.6
TRL22-018	Tien (Branch Ben Tre)	2022-03-23T13:03	10.25632	106.303391	10.250404	106.315751	20	9.9	7.8	13	5	Polynemidae	156	466.5
TRL22-018	Tien (Branch Ben Tre)	2022-03-23T13:03	10.25632	106.303391	10.250404	106.315751	20	9.9	7.8	13	5	Sciaenidae	14	42
TRL22-018	Tien (Branch Ben Tre)	2022-03-23T13:03	10.25632	106.303391	10.250404	106.315751	20	9.9	7.8	13	5	Soleidae	2	6
TRL22-019	Tien (Branch Ben Tre)	2022-03-24T08:37	10.207631	106.349625	10.202417	106.351853	20	8.9	7.5	10.6	5	Ariidae	4	12
TRL22-019	Tien (Branch Ben Tre)	2022-03-24T08:37	10.207631	106.349625	10.202417	106.351853	20	8.9	7.5	10.6	5	Callionymidae	11	33
TRL22-019	Tien (Branch Ben Tre)	2022-03-24T08:37	10.207631	106.349625	10.202417	106.351853	20	8.9	7.5	10.6	5	Engraulidae	14	42
TRL22-019	Tien (Branch Ben Tre)	2022-03-24T08:37	10.207631	106.349625	10.202417	106.351853	20	8.9	7.5	10.6	5	Polynemidae	1	3
TRL22-019	Tien (Branch Ben Tre)	2022-03-24T08:37	10.207631	106.349625	10.202417	106.351853	20	8.9	7.5	10.6	5	Soleidae	2	6
TRL22-020	Tien (Branch Ben Tre)	2022-03-24T10:12	10.105691	106.40407	10.097448	106.411615	20	13.4	11.9	15	5	Ariidae	9	27
TRL22-020	Tien (Branch Ben Tre)	2022-03-24T10:12	10.105691	106.40407	10.097448	106.411615	20	13.4	11.9	15	5	Engraulidae	75	225
TRL22-020	Tien (Branch Ben Tre)	2022-03-24T10:12	10.105691	106.40407	10.097448	106.411615	20	13.4	11.9	15	5	Polynemidae	3	9
TRL22-021	Tien (Branch Ben Tre)	2022-03-24T11:18	10.051521	106.4673	10.04155	106.478016	22	8.2	7.3	9.1	5	Ariidae	75	204.5
TRL22-021	Tien (Branch Ben Tre)	2022-03-24T11:18	10.051521	106.4673	10.04155	106.478016	22	8.2	7.3	9.1	5	Engraulidae	30	81.8
TRL22-021	Tien (Branch Ben Tre)	2022-03-24T11:18	10.051521	106.4673	10.04155	106.478016	22	8.2	7.3	9.1	5	Gobiidae	1	2.7
TRL22-021	Tien (Branch Ben Tre)	2022-03-24T11:18	10.051521	106.4673	10.04155	106.478016	22	8.2	7.3	9.1	5	Polynemidae	23	62.7
TRL22-021	Tien (Branch Ben Tre)	2022-03-24T11:18	10.051521	106.4673	10.04155	106.478016	22	8.2	7.3	9.1	5	Sciaenidae	18	49.1
TRL22-021	Tien (Branch Ben Tre)	2022-03-24T11:18	10.051521	106.4673	10.04155	106.478016	22	8.2	7.3	9.1	5	Scorpaenidae	3	8.2
TRL22-022	Tien (Branch Ben Tre)	2022-03-24T12:57	9.982026	106.568024	9.975935	106.575866	20	4.9	3.8	6.2	5	Ariidae	8	24
TRL22-022	Tien (Branch Ben Tre)	2022-03-24T12:57	9.982026	106.568024	9.975935	106.575866	20	4.9	3.8	6.2	5	Engraulidae	28	84
TRL22-022	Tien (Branch Ben Tre)	2022-03-24T12:57	9.982026	106.568024	9.975935	106.575866	20	4.9	3.8	6.2	5	Muraenosocidae	5	15
TRL22-022	Tien (Branch Ben Tre)	2022-03-24T12:57	9.982026	106.568024	9.975935	106.575866	20	4.9	3.8	6.2	5	Plotosidae	1	3
TRL22-022	Tien (Branch Ben Tre)	2022-03-24T12:57	9.982026	106.568024	9.975935	106.575866	20	4.9	3.8	6.2	5	Polynemidae	6	18
TRL22-022	Tien (Branch Ben Tre)	2022-03-24T12:57	9.982026	106.568024	9.975935	106.575866	20	4.9	3.8	6.2	5	Sciaenidae	36	108
TRL22-023	Tien (Branch Co Chien)	2022-03-25T07:25	9.842546	106.570431	9.852844	106.556436	20	10.5	5.9	14.1	5	Ariidae	7	21
TRL22-023	Tien (Branch Co Chien)	2022-03-25T07:25	9.842546	106.570431	9.852844	106.556436	20	10.5	5.9	14.1	5	Engraulidae	2	6
TRL22-023	Tien (Branch Co Chien)	2022-03-25T07:25	9.842546	106.570431	9.852844	106.556436	20	10.5	5.9	14.1	5	Polynemidae	15	45
TRL22-023	Tien (Branch Co Chien)	2022-03-25T07:25	9.842546	106.570431	9.852844	106.556436	20	10.5	5.9	14.1	5	Sciaenidae	17	51
TRL22-024	Tien (Branch Co Chien)	2022-03-25T08:21	9.89602	106.512268	9.909621	106.501641	20	14.8	12.2	16.9	5	Sciaenidae	1	3
TRL22-024	Tien (Branch Co Chien)	2022-03-25T08:21	9.89602	106.512268	9.909621	106.501641	20	14.8	12.2	16.9	5	Siganidae	1	3
TRL22-025	Tien (Branch Co Chien)	2022-03-25T09:24	9.949922	106.433947	9.956717	106.419933	20	15	12.5	15.9	5	Ariidae	1	3
TRL22-025	Tien (Branch Co Chien)	2022-03-25T09:24	9.949922	106.433947	9.956717	106.419933	20	15	12.5	15.9	5	Eleotridae	1	3
TRL22-025	Tien (Branch Co Chien)	2022-03-25T09:24	9.949922	106.433947	9.956717	106.419933	20	15	12.5	15.9	5	Engraulidae	1	3
TRL22-025	Tien (Branch Co Chien)	2022-03-25T09:24	9.949922	106.433947	9.956717	106.419933	20	15	12.5	15.9	5	Ephippidae	1	3
TRL22-025	Tien (Branch Co Chien)	2022-03-25T09:24	9.949922	106.433947	9.956717	106.419933	20	15	12.5	15.9	5	Soleidae	1	3
TRL22-026	Tien (Branch Co Chien)	2022-03-25T10:49	10.01117	106.341145	10.016531	106.332639	20	8.6	7.9	10.1	5	Ariidae	231	693.1
TRL22-026	Tien (Branch Co Chien)	2022-03-25T10:49	10.01117	106.341145	10.016531	106.332639	20	8.6	7.9	10.1	5	Batrahoididae	8	24
TRL22-026	Tien (Branch Co Chien)	2022-03-25T10:49	10.01117	106.341145	10.016531	106.332639	20	8.6	7.9	10.1	5	Cynoglossidae	11	33
TRL22-026	Tien (Branch Co Chien)	2022-03-25T10:49	10.01117	106.341145	10.016531	106.332639	20	8.6	7.9	10.1	5	Engraulidae	8	24
TRL22-026	Tien (Branch Co Chien)	2022-03-25T10:49	10.01117	106.341145	10.016531	106.332639	20	8.6	7.9	10.1	5	Gobiidae	3	9
TRL22-026	Tien (Branch Co Chien)	2022-03-25T10:49	10.01117	106.341145	10.016531	106.332639	20	8.6	7.9	10.1	5	Plotosidae	8	24
TRL22-026	Tien (Branch Co Chien)	2022-03-25T10:49	10.01117	106.341145	10.016531	106.332639	20	8.6	7.9	10.1	5	Polynemidae	33	99
TRL22-026	Tien (Branch Co Chien)	2022-03-25T10:49	10.01117	106.341145	10.016531	106.332639	20	8.6	7.9	10.1	5	Sciaenidae	32	96
TRL22-026	Tien (Branch Co Chien)	2022-03-25T10:49	10.01117	106.341145	10.016531	106.332639	20	8.6	7.9	10.1	5	Soleidae	2	6
TRL22-027	Tien (Branch Co Chien)	2022-03-26T07:28	10.070849	106.279811	10.081069	106.272095	20	13.3	11.7	15.5	5	Ambassidae	1	3
TRL22-027	Tien (Branch Co Chien)	2022-03-26T07:28	10.070849	106.279811	10.081069	106.272095	20	13.3	11.7	15.5	5	Ariidae	3	9
TRL22-027	Tien (Branch Co Chien)	2022-03-26T07:28	10.070849	106.279811	10.081069	106.272095	20	13.3	11.7	15.5	5	Engraulidae	5	15
TRL22-027	Tien (Branch Co Chien)	2022-03-26T07:28	10.070849	106.279811	10.081069	106.272095	20	13.3	11.7	15.5	5	Pangasiidae	12	36
TRL22-027	Tien (Branch Co Chien)	2022-03-26T07:28	10.070849	106.279811	10.081069	106.272095	20	13.3	11.7	15.5	5	Polynemidae	2	6
TRL22-027	Tien (Branch Co Chien)	2022-03-26T07:28	10.070849	106.279811	10.081069	106.272095	20	13.3	11.7	15.5	5	Sciaenidae	1	3
TRL22-028	Tien (Branch Co Chien)	2022-03-26T08:33	10.136907	106.227324	10.148797	106.217937	20	12.9	10	14.2	5	Ambassidae	4	12
TRL22-028	Tien (Branch Co Chien)	2022-03-26T08:33	10.136907	106.227324	10.148797	106.217937	20	12.9	10	14.2	5	Callionymidae	1	3
TRL22-028	Tien (Branch Co Chien)	2022-03-26T08:33	10.136907	106.227324	10.148797	106.217937	20	12.9	10	14.2	5	Engraulidae	10	30
TRL22-028	Tien (Branch Co Chien)	2022-03-26T08:33	10.136907	106.227324	10.148797	106.217937	20	12.9	10	14.2	5	Pangasiidae	3	9
TRL22-028	Tien (Branch Co Chien)	2022-03-26T08:33	10.136907	106.227324	10.148797	106.217937	20	12.9	10	14.2	5	Polynemidae	7	21
TRL22-028	Tien (Branch Co Chien)	2022-03-26T08:33	10.136907	106.227324	10.148797	106.217937	20	12.9	10	14.2	5	Sciaenidae	5	15
TRL22-028	Tien (Branch Co Chien)	2022-03-26T08:33	10.136907	106.227324	10.148797	106.217937	20	12.9	10	14.2	5	Soleidae	1	3
TRL22-029	Tien (Branch Co Chien)	2022-03-26T09:36	10.200414	106.164597	10.211173	106.155354	20	17	14.7	19.4	5	Ambassidae	4	12
TRL22-029	Tien (Branch Co Chien)	2022-03-26T09:36	10.200414	106.164597	10.211173	106.155354	20	17	14.7	19.4	5	Callionymidae	1	3
TRL22-029	Tien (Branch Co Chien)	2022-03-26T09:36	10.200414	106.164597	10.211173	106.155354	20	17	14.7	19.4	5	Clupeidae	1	3
TRL22-029	Tien (Branch Co Chien)	2022-03-26T09:36	10.200414	106.164597	10.211173	106.155354	20	17	14.7	19.4	5	Engraulidae	130	390.6
TRL22-029	Tien (Branch Co Chien)	2022-03-26T09:36	10.200414	106.164597	10.211173	106.155354	20	17	14.7	19.4	5	Pangasiidae	4	12
TRL22-030	Tien (Branch Co Chien)	2022-03-26T10:52	10.245341	106.064771	10.248784	106.048279	20	24.2	17.7	28.6	5	Clupeidae	4	12
TRL22-030	Tien (Branch Co Chien)	2022-03-26T10:52	10.245341	106.064771	10.248784	106.048279	20	24.2	17.7	28.6	5	Engraulidae	2	6
TRL22-030	Tien (Branch Co Chien)	2022-03-26T10:52	10.245341	106.064771	10.248784	106.048279	20	24.2	17.7	28.6	5	Pangasiidae	5	15
TRL22-031	Hau	2022-04-01T08:35	10.846515	105.07908	10.840157	105.080005	20	5.9	3.3	6.9	5	Ambassidae	1	3
TRL22-031	Hau	2022-04-01T08:35	10.846515	105.07908	10.840157	105.080005	20	5.9	3.3	6.9	5	Callionymidae	17	51
TRL22-031	Hau	2022-04-01T08:35	10.846515	105.07908	10.840157	105.080005	20	5.9	3.3	6.9	5	Clupeidae	1788	5364.9
TRL22-031	Hau	2022-04-01T08:35	10.846515	105.07908	10.840157	105.080005	20	5.9	3.3	6.9	5	Cobitidae	4	12
TRL22-031	Hau	2022-04-01T08:35	10.846515	105.07908	10.840157	105.080005	20	5.9	3.3	6.9	5	Cynoglossidae	7	21
TRL22-031	Hau	2022-04-01T08:35	10.846515	105.07908	10.840157	105.080005	20	5.9	3.3	6.9	5	Cyprinidae	136	408.9
TRL22-031	Hau	2022-04-01T08:35	10.846515	105.07908	10.840157	105.080005	20	5.9	3.3	6.9	5	Engraulidae	14	42
TRL22-031	Hau	2022-04-01T08:35	10.846515	105.07908	10.840157	105.080005	20	5.9	3.3	6.9	5	Sciaenidae	2	6
TRL22-032	Hau	2022-04-01T09:52	10.792547	105.115344	10.784411	105.121191	20	8.1	5.7	9.8	5	Ambassidae	4	12
TRL22-032	Hau	2022-04-01T09:52	10.792547	105.115344	10.784411	105.121191	20	8.1	5.7	9.8	5	Callionymidae	4	12
TRL22-032	Hau	2022-04-01T09:52	10.792547	105.115344	10.784411	105.121191	20	8.1	5.7	9.8	5	Clupeidae	474	1423.5
TRL22-032	Hau	2022-04-01T09:52	10.792547	105.115344	10.784411	105.121191	20	8.1	5.7	9.8	5	Cynoglossidae	10	30
TRL22-032	Hau	2022-04-01T09:52	10.792547	105.115344	10.784411	105.121191	20	8.1	5.7	9.8	5	Cyprinidae	8	24
TRL22-032	Hau	2022-04-01T09:52	10.792547	105.115344	10.784411	105.121191	20	8.1	5.7	9.8	5	Eleotridae	2	6
TRL22-032	Hau	2022-04-01T09:52	10.792547	105.115344	10.784411	105.121191	20	8.1	5.7	9.8	5	Engraulidae	1	3
TRL22-032	Hau	2022-04-01T09:52	10.792547	105.115344	10.784411	105.121191	20	8.1	5.7	9.8	5	Sciaenidae	4	12
TRL22-033	Hau	2022-04-01T10:49	10.739049	105.132869	10.725884	105.129491	20	18.3	15.2	20.2	5	Clupeidae	7	21
TRL22-033	Hau	2022-04-01T10:49	10.739049	105.132869	10.725884	105.129491	20	18.3	15.2	20.2	5	Pangasiidae	1	3
TRL22-034	Hau	2022-04-01T12:02	10.692622	105.194392	10.683817	105.203707	20	10.8	8.4	13	5	Ambassidae	1	3
TRL22-034	Hau	2022-04-01T12:02	10.692622	105.194392	10.683817	105.203707	20	10.8	8.4	13	5	Callionymidae	4	12
TRL22-034	Hau	2022-04-01T12:02	10.692622	105.194392	10.683817	105.203707	20	10.8	8.4	13	5	Cynoglossidae	34	102
TRL22-034	Hau	2022-04-01T12:02	10.692622	105.194392	10.683817	105.203707	20	10.8	8.4	13	5	Cyprinidae	162	486.9
TRL22-034	Hau	2022-04-01T12:02	10.692622	105.194392	10.683817	105.203707	20	10.8	8.4	13	5	Eleotridae	7	21
TRL22-034	Hau	2022-04-01T12:02	10.692622	105.194392	10.683817	105.203707	20	10.8	8.4	13	5	Engraulidae	92	276
TRL22-034	Hau	2022-04-01T12:02	10.692622	105.194392	10.683817	105.203707	20	10.8	8.4	13	5	Pangasiidae	77	231.9
TRL22-034	Hau	2022-04-01T12:02	10.692622	105.194392	10.683817	105.203707	20	10.8	8.4	13	5	Plotosidae	1	3
TRL22-034	Hau	2022-04-01T12:02	10.692622	105.194392	10.683817	105.203707	20	10.8	8.4	13	5	Polynemidae	9	27
TRL22-034	Hau	2022-04-01T12:02	10.692622	105.194392	10.683817	105.203707	20	10.8	8.4	13	5	Sciaenidae	150	451.5
TRL22-034	Hau	2022-04-01T12:02	10.692622	105.194392	10.683817	105.203707	20	10.8	8.4	13	5	Siluridae	1	3
TRL22-034	Hau	2022-04-01T12:02	10.692622	105.194392	10.683817	105.203707	20	10.8	8.4	13	5	Soleidae	12	36
TRL22-035	Hau	2022-04-02T07:43	10.59964	105.223407	10.597001	105.225509	20	19.1	17.5	21.3	5	Ambassidae	7	21
TRL22-035	Hau	2022-04-02T07:43	10.59964	105.223407	10.597001	105.225509	20	19.1	17.5	21.3	5	Ariidae	1	3
TRL22-035	Hau	2022-04-02T07:43	10.59964	105.223407	10.597001	105.225509	20	19.1	17.5	21.3	5	Clupeidae	27	81
TRL22-035	Hau	2022-04-02T07:43	10.59964	105.223407	10.597001	105.225509	20	19.1	17.5	21.3	5	Cyprinidae	3	9
TRL22-035	Hau	2022-04-02T07:43	10.59964	105.223407	10.597001	105.225509	20	19.1	17.5	21.3	5	Engraulidae	10	30
TRL22-035	Hau	2022-04-02T07:43	10.59964	105.223407	10.597001	105.225509	20	19.1	17.5	21.3	5	Pangasiidae	17	51
TRL22-036	Hau	2022-04-02T09:29	10.547814	105.315426	10.542543	105.323448	20	14.4	4.6	18.7	5	Callionymidae	25	75
TRL22-036	Hau	2022-04-02T09:29	10.547814	105.315426	10.542543	105.323448	20	14.4	4.6	18.7	5	Clupeidae	1316	3948
TRL22-036	Hau	2022-04-02T09:29	10.547814	105.315426	10.542543	105.323448	20	14.4	4.6	18.7	5	Cyprinidae	64	192
TRL22-036	Hau	2022-04-02T09:29	10.547814	105.315426	10.542543	105.323448	20	14.4	4.6	18.7	5	Eleotridae	1	3
TRL22-037	Hau	2022-04-02T10:45	10.469734	105.370716	10.459625	105.380543	20	15.3	12.2	16.8	5	Callionymidae	1	3
TRL22-037	Hau	2022-04-02T10:45	10.469734	105.370716	10.459625	105.380543	20	15.3	12.2	16.8	5	Clupeidae	3	9
TRL22-037	Hau	2022-04-02T10:45	10.469734	105.370716	10.459625	105.380543	20	15.3	12.2	16.8	5	Cyprinidae	1	3
TRL22-037	Hau	2022-04-02T10:45	10.469734	105.370716	10.459625	105.380543	20	15.3	12.2	16.8	5	Engraulidae	2	6
TRL22-038	Hau	2022-04-02T11:48	10.402297	105.428699	10.38846	105.443818	20	20.3	17.2	26	5	Ambassidae	1	3
TRL22-038	Hau	2022-04-02T11:48	10.402297	105.428699	10.38846	105.443818	20	20.3	17.2	26	5	Pangasiidae	12	36
TRL22-039	Hau	2022-04-04T08:26	10.326271	105.493816	10.32491	105.495918	20	17.8	16.1	19.8	5	Ambassidae	2	6
TRL22-039	Hau	2022-04-04T08:26	10.326271	105.493816	10.32491	105.495918	20	17.8	16.1	19.8	5	Clupeidae	2	6
TRL22-039	Hau	2022-04-04T08:26	10.326271	105.493816	10.32491	105.495918	20	17.8	16.1	19.8	5	Engraulidae	1150	3450.5
TRL22-039	Hau	2022-04-04T08:26	10.326271	105.493816	10.32491	105.495918	20	17.8	16.1	19.8	5	Pangasiidae	1528	4583.2
TRL22-040	Hau	2022-04-04T09:59	10.272922	105.561393	10.267041	105.567897	20	10	9.2	11.2	5	Callionymidae	1	3
TRL22-040	Hau	2022-04-04T09:59	10.272922	105.561393	10.267041	105.567897	20	10	9.2	11.2	5	Clupeidae	3	9
TRL22-040	Hau	2022-04-04T09:59	10.272922	105.561393	10.267041	105.567897	20	10	9.2	11.2	5	Cyprinidae	9	27
TRL22-040	Hau	2022-04-04T09:59	10.272922	105.561393	10.267041	105.567897	20	10	9.2	11.2	5	Eleotridae	1	3
TRL22-040	Hau	2022-04-04T09:59	10.272922	105.561393	10.267041	105.567897	20	10	9.2	11.2	5	Engraulidae	4	12
TRL22-041	Hau	2022-04-04T11:15	10.201482	105.622845	10.185509	105.627857	21	17.6	14.7	20.5	5	Clupeidae	227	649.4
TRL22-041	Hau	2022-04-04T11:15	10.201482	105.622845	10.185509	105.627857	21	17.6	14.7	20.5	5	Engraulidae	3	8.6
TRL22-042	Hau	2022-04-04T12:16	10.136604	105.676903	10.126689	105.690566	17	21.6	20.4	24.3	5	Pangasiidae	3	10.6
TRL22-043	Hau	2022-04-04T13:16	10.083917	105.758817	10.071873	105.775462	20	20.7	16.8	23	5	Ambassidae	1	3
TRL22-043	Hau	2022-04-04T13:16	10.083917	105.758817	10.071873	105.775462	20	20.7	16.8	23	5	Pangasiidae	6	18
TRL22-044	Hau	2022-04-04T14:09	10.023636	105.815948	10.007992	105.826871	20	18.2	16.3	19.2	5	Gobiidae	1	3
TRL22-044	Hau	2022-04-04T14:09	10.023636	105.815948	10.007992	105.826871	20	18.2	16.3	19.2	5	Pangasiidae	2	6
TRL22-044	Hau	2022-04-04T14:09	10.023636	105.815948	10.007992	105.826871	20	18.2	16.3	19.2	5	Polynemidae	1	3
TRL22-044	Hau	2022-04-04T14:09	10.023636	105.815948	10.007992	105.826871	20	18.2	16.3	19.2	5	Sciaenidae	1	3
TRL22-045	Hau (Branch Dinh An)	2022-04-08T09:18	9.712747	106.141242	9.708326	106.14532	20	10.4	9.5	11.3	5	Pangasiidae	1	3
TRL22-045	Hau (Branch Dinh An)	2022-04-08T09:18	9.712747	106.141242	9.708326	106.14532	20	10.4	9.5	11.3	5	Siganidae	4	12
TRL22-045	Hau (Branch Dinh An)	2022-04-08T09:18	9.712747	106.141242	9.708326	106.14532	20	10.4	9.5	11.3	5	Trichiuridae	4	12
TRL22-046	Hau (Branch Dinh An)	2022-04-08T10:37	9.644561	106.208901	9.641334	106.216608	20	10	9.8	10.4	5	Siganidae	4	12
TRL22-046	Hau (Branch Dinh An)	2022-04-08T10:37	9.644561	106.208901	9.641334	106.216608	20	10	9.8	10.4	5	Trichiuridae	1	3
TRL22-047	Hau (Branch Dinh An)	2022-04-08T11:50	9.588701	106.280592	9.584573	106.288219	20	12.5	12.1	12.9	5	Carangidae	3	9
TRL22-047	Hau (Branch Dinh An)	2022-04-08T11:50	9.588701	106.280592	9.584573	106.288219	20	12.5	12.1	12.9	5	Sciaenidae	1	3
TRL22-047	Hau (Branch Dinh An)	2022-04-08T11:50	9.588701	106.280592	9.584573	106.288219	20	12.5	12.1	12.9	5	Siganidae	5	15
TRL22-047	Hau (Branch Dinh An)	2022-04-08T11:50	9.588701	106.280592	9.584573	106.288219	20	12.5	12.1	12.9	5	Synodontidae	2	6
TRL22-047	Hau (Branch Dinh An)	2022-04-08T11:50	9.588701	106.280592	9.584573	106.288219	20	12.5	12.1	12.9	5	Trichiuridae	5	15
TRL22-048	Hau (Branch Tran De)	2022-04-09T07:54	9.499748	106.21941	9.512045	106.215754	20	6.5	6.1	7.1	5	Ariidae	10	30
TRL22-048	Hau (Branch Tran De)	2022-04-09T07:54	9.499748	106.21941	9.512045	106.215754	20	6.5	6.1	7.1	5	Cynoglossidae	1	3
TRL22-048	Hau (Branch Tran De)	2022-04-09T07:54	9.499748	106.21941	9.512045	106.215754	20	6.5	6.1	7.1	5	Eleotridae	1	3
TRL22-048	Hau (Branch Tran De)	2022-04-09T07:54	9.499748	106.21941	9.512045	106.215754	20	6.5	6.1	7.1	5	Engraulidae	39	117
TRL22-048	Hau (Branch Tran De)	2022-04-09T07:54	9.499748	106.21941	9.512045	106.215754	20	6.5	6.1	7.1	5	Polynemidae	19	57
TRL22-048	Hau (Branch Tran De)	2022-04-09T07:54	9.499748	106.21941	9.512045	106.215754	20	6.5	6.1	7.1	5	Sciaenidae	69	207
TRL22-048	Hau (Branch Tran De)	2022-04-09T07:54	9.499748	106.21941	9.512045	106.215754	20	6.5	6.1	7.1	5	Siganidae	7	21
TRL22-048	Hau (Branch Tran De)	2022-04-09T07:54	9.499748	106.21941	9.512045	106.215754	20	6.5	6.1	7.1	5	Synodontidae	1	3
TRL22-049	Hau (Branch Tran De)	2022-04-09T09:04	9.582915	106.178736	9.592882	106.171227	20	7.7	7.4	8.1	5	Ariidae	180	538.8
TRL22-049	Hau (Branch Tran De)	2022-04-09T09:04	9.582915	106.178736	9.592882	106.171227	20	7.7	7.4	8.1	5	Engraulidae	6	18
TRL22-049	Hau (Branch Tran De)	2022-04-09T09:04	9.582915	106.178736	9.592882	106.171227	20	7.7	7.4	8.1	5	Polynemidae	30	90
TRL22-049	Hau (Branch Tran De)	2022-04-09T09:04	9.582915	106.178736	9.592882	106.171227	20	7.7	7.4	8.1	5	Sciaenidae	19	57
TRL22-049	Hau (Branch Tran De)	2022-04-09T09:04	9.582915	106.178736	9.592882	106.171227	20	7.7	7.4	8.1	5	Siganidae	23	69
TRL22-050	Hau (Branch Tran De)	2022-04-09T10:26	9.655935	106.121453	9.667479	106.113359	20	12	10.9	13.6	5	Ariidae	4	12
TRL22-050	Hau (Branch Tran De)	2022-04-09T10:26	9.655935	106.121453	9.667479	106.113359	20	12	10.9	13.6	5	Engraulidae	12	36
TRL22-050	Hau (Branch Tran De)	2022-04-09T10:26	9.655935	106.121453	9.667479	106.113359	20	12	10.9	13.6	5	Pangasiidae	8	24
TRL22-050	Hau (Branch Tran De)	2022-04-09T10:26	9.655935	106.121453	9.667479	106.113359	20	12	10.9	13.6	5	Polynemidae	1	3
TRL22-050	Hau (Branch Tran De)	2022-04-09T10:26	9.655935	106.121453	9.667479	106.113359	20	12	10.9	13.6	5	Siganidae	3	9
TRL22-051	Hau	2022-04-10T07:32	9.763053	106.076323	9.772542	106.071329	20	8.3	7.7	9.7	5	Ambassidae	3	9
TRL22-051	Hau	2022-04-10T07:32	9.763053	106.076323	9.772542	106.071329	20	8.3	7.7	9.7	5	Ariidae	12	36
TRL22-051	Hau	2022-04-10T07:32	9.763053	106.076323	9.772542	106.071329	20	8.3	7.7	9.7	5	Batrahoididae	1	3
TRL22-051	Hau	2022-04-10T07:32	9.763053	106.076323	9.772542	106.071329	20	8.3	7.7	9.7	5	Callionymidae	6	18
TRL22-051	Hau	2022-04-10T07:32	9.763053	106.076323	9.772542	106.071329	20	8.3	7.7	9.7	5	Clupeidae	1	3
TRL22-051	Hau	2022-04-10T07:32	9.763053	106.076323	9.772542	106.071329	20	8.3	7.7	9.7	5	Engraulidae	53	159
TRL22-051	Hau	2022-04-10T07:32	9.763053	106.076323	9.772542	106.071329	20	8.3	7.7	9.7	5	Pangasiidae	88	264
TRL22-051	Hau	2022-04-10T07:32	9.763053	106.076323	9.772542	106.071329	20	8.3	7.7	9.7	5	Polynemidae	92	276
TRL22-051	Hau	2022-04-10T07:32	9.763053	106.076323	9.772542	106.071329	20	8.3	7.7	9.7	5	Sciaenidae	9	27
TRL22-052	Hau	2022-04-10T08:49	9.837967	106.012366	9.849013	106.003751	20	10.9	10.5	11.4	5	Akysidae	1	3
TRL22-052	Hau	2022-04-10T08:49	9.837967	106.012366	9.849013	106.003751	20	10.9	10.5	11.4	5	Ambassidae	9	27
TRL22-052	Hau	2022-04-10T08:49	9.837967	106.012366	9.849013	106.003751	20	10.9	10.5	11.4	5	Ariidae	1	3
TRL22-052	Hau	2022-04-10T08:49	9.837967	106.012366	9.849013	106.003751	20	10.9	10.5	11.4	5	Callionymidae	1	3
TRL22-052	Hau	2022-04-10T08:49	9.837967	106.012366	9.849013	106.003751	20	10.9	10.5	11.4	5	Clupeidae	2	6
TRL22-052	Hau	2022-04-10T08:49	9.837967	106.012366	9.849013	106.003751	20	10.9	10.5	11.4	5	Engraulidae	8	24
TRL22-052	Hau	2022-04-10T08:49	9.837967	106.012366	9.849013	106.003751	20	10.9	10.5	11.4	5	Pangasiidae	27	81
TRL22-052	Hau	2022-04-10T08:49	9.837967	106.012366	9.849013	106.003751	20	10.9	10.5	11.4	5	Polynemidae	57	171
TRL22-052	Hau	2022-04-10T08:49	9.837967	106.012366	9.849013	106.003751	20	10.9	10.5	11.4	5	Sciaenidae	1	3
TRL22-053	Hau	2022-04-10T09:42	9.882187	105.960607	9.889723	105.948884	20	11.4	8.2	13.3	5	Ambassidae	6	18
TRL22-053	Hau	2022-04-10T09:42	9.882187	105.960607	9.889723	105.948884	20	11.4	8.2	13.3	5	Ariidae	2	6
TRL22-053	Hau	2022-04-10T09:42	9.882187	105.960607	9.889723	105.948884	20	11.4	8.2	13.3	5	Callionymidae	5	15
TRL22-053	Hau	2022-04-10T09:42	9.882187	105.960607	9.889723	105.948884	20	11.4	8.2	13.3	5	Clupeidae	5	15
TRL22-053	Hau	2022-04-10T09:42	9.882187	105.960607	9.889723	105.948884	20	11.4	8.2	13.3	5	Engraulidae	3	9
TRL22-053	Hau	2022-04-10T09:42	9.882187	105.960607	9.889723	105.948884	20	11.4	8.2	13.3	5	Pangasiidae	9	27
TRL22-053	Hau	2022-04-10T09:42	9.882187	105.960607	9.889723	105.948884	20	11.4	8.2	13.3	5	Polynemidae	11	33
TRL22-054	Hau	2022-04-10T10:41	9.93586	105.897126	9.947741	105.884837	20	18.2	16.9	19.4	5	Clupeidae	1	3
TRL22-054	Hau	2022-04-10T10:41	9.93586	105.897126	9.947741	105.884837	20	18.2	16.9	19.4	5	Pangasiidae	4	12
TRL22-054	Hau	2022-04-10T10:41	9.93586	105.897126	9.947741	105.884837	20	18.2	16.9	19.4	5	Polynemidae	3	9
TRL22-055	Tien	2022-04-16T08:09	10.766754	105.351923	10.761113	105.354187	20	23.7	20.7	27.5	3	Clupeidae	6	18
TRL22-056	Tien	2022-04-16T09:31	10.679784	105.382393	10.665772	105.3871	20	17.7	14.6	20.4	3	Clupeidae	6	18
TRL22-057	Tien	2022-04-16T10:38	10.600645	105.416052	10.586825	105.423436	20	17.9	12.9	24	7	Engraulidae	4	12
TRL22-057	Tien	2022-04-16T10:38	10.600645	105.416052	10.586825	105.423436	20	17.9	12.9	24	7	Pangasiidae	7	21
TRL22-058	Tien	2022-04-16T11:34	10.542632	105.463939	10.535459	105.481069	21	16.7	13	19.9	7	Engraulidae	1	2.9
TRL22-058	Tien	2022-04-16T11:34	10.542632	105.463939	10.535459	105.481069	21	16.7	13	19.9	7	Pangasiidae	6	17.1
TRL22-059	Tien	2022-04-17T07:59	10.523316	105.548449	10.520009	105.550497	20	22.4	20.4	24.4	3	Clupeidae	15	45
TRL22-059	Tien	2022-04-17T07:59	10.523316	105.548449	10.520009	105.550497	20	22.4	20.4	24.4	3	Pangasiidae	1	3
TRL22-060	Tien	2022-04-17T09:24	10.446697	105.580482	10.438845	105.585449	20	22.4	19.6	27.8	7	Clupeidae	1	3
TRL22-060	Tien	2022-04-17T09:24	10.446697	105.580482	10.438845	105.585449	20	22.4	19.6	27.8	7	Pangasiidae	1	3
TRL22-061	Tien	2022-04-17T10:24	10.412222	105.629223	10.412595	105.649128	20	21.5	19	24	3	Clupeidae	1	3
TRL22-061	Tien	2022-04-17T10:24	10.412222	105.629223	10.412595	105.649128	20	21.5	19	24	3	Engraulidae	2	6
TRL22-062	Tien	2022-04-17T11:13	10.402938	105.695489	10.39537	105.7112	20	21.3	14.9	28	7	Callionymidae	1	3
TRL22-062	Tien	2022-04-17T11:13	10.402938	105.695489	10.39537	105.7112	20	21.3	14.9	28	7	Pangasiidae	487	1460.8
TRL22-063	Tien	2022-04-19T09:06	10.343491	105.757398	10.338217	105.757542	20	24.6	22.8	26.7	3	Ambassidae	1	3
TRL22-063	Tien	2022-04-19T09:06	10.343491	105.757398	10.338217	105.757542	20	24.6	22.8	26.7	3	Clupeidae	23	69
TRL22-065	Tien	2022-04-19T11:27	10.279016	105.890074	10.276356	105.909333	22	33.1	19	50.2	3	Ambassidae	1	2.7
TRL22-065	Tien	2022-04-19T11:27	10.279016	105.890074	10.276356	105.909333	22	33.1	19	50.2	3	Clupeidae	14	38.2
TRL22-065	Tien	2022-04-19T11:27	10.279016	105.890074	10.276356	105.909333	22	33.1	19	50.2	3	Engraulidae	1	2.7
TRL22-065	Tien	2022-04-19T11:27	10.279016	105.890074	10.276356	105.909333	22	33.1	19	50.2	3	Pangasiidae	1	2.7
TRL22-066	Tien	2022-04-19T12:33	10.305598	105.950304	10.316682	105.963158	20	16.5	12.4	23.2	5	Ambassidae	1	3
TRL22-066	Tien	2022-04-19T12:33	10.305598	105.950304	10.316682	105.963158	20	16.5	12.4	23.2	5	Clupeidae	6	18
TRL22-066	Tien	2022-04-19T12:33	10.305598	105.950304	10.316682	105.963158	20	16.5	12.4	23.2	5	Eleotridae	1	3
TRL22-066	Tien	2022-04-19T12:33	10.305598	105.950304	10.316682	105.963158	20	16.5	12.4	23.2	5	Engraulidae	1	3
TRL22-066	Tien	2022-04-19T12:33	10.305598	105.950304	10.316682	105.963158	20	16.5	12.4	23.2	5	Pangasiidae	20	60
TRL22-067	Tien	2022-04-19T13:22	10.325684	105.999134	10.319875	106.016004	20	16.4	9.3	29.8	7	Ambassidae	3	9
TRL22-067	Tien	2022-04-19T13:22	10.325684	105.999134	10.319875	106.016004	20	16.4	9.3	29.8	7	Clupeidae	2	6
TRL22-067	Tien	2022-04-19T13:22	10.325684	105.999134	10.319875	106.016004	20	16.4	9.3	29.8	7	Pangasiidae	8	24
TRL22-068	Tien	2022-04-20T09:36	10.296088	106.167301	10.300581	106.178224	20	9.2	7.9	10.2	5	Ambassidae	2	6
TRL22-068	Tien	2022-04-20T09:36	10.296088	106.167301	10.300581	106.178224	20	9.2	7.9	10.2	5	Clupeidae	2	6
TRL22-068	Tien	2022-04-20T09:36	10.296088	106.167301	10.300581	106.178224	20	9.2	7.9	10.2	5	Engraulidae	9	27
TRL22-068	Tien	2022-04-20T09:36	10.296088	106.167301	10.300581	106.178224	20	9.2	7.9	10.2	5	Pangasiidae	14	42
TRL22-069	Tien	2022-04-20T10:48	10.322188	106.252162	10.325586	106.266849	20	11.8	11.3	12.5	5	Akysidae	1	3
TRL22-069	Tien	2022-04-20T10:48	10.322188	106.252162	10.325586	106.266849	20	11.8	11.3	12.5	5	Ambassidae	19	57
TRL22-069	Tien	2022-04-20T10:48	10.322188	106.252162	10.325586	106.266849	20	11.8	11.3	12.5	5	Ariidae	1	3
TRL22-069	Tien	2022-04-20T10:48	10.322188	106.252162	10.325586	106.266849	20	11.8	11.3	12.5	5	Callionymidae	3	9
TRL22-069	Tien	2022-04-20T10:48	10.322188	106.252162	10.325586	106.266849	20	11.8	11.3	12.5	5	Cynoglossidae	5	15
TRL22-069	Tien	2022-04-20T10:48	10.322188	106.252162	10.325586	106.266849	20	11.8	11.3	12.5	5	Engraulidae	6	18
TRL22-069	Tien	2022-04-20T10:48	10.322188	106.252162	10.325586	106.266849	20	11.8	11.3	12.5	5	Gobiidae	8	24
TRL22-069	Tien	2022-04-20T10:48	10.322188	106.252162	10.325586	106.266849	20	11.8	11.3	12.5	5	Pangasiidae	16	48
TRL22-069	Tien	2022-04-20T10:48	10.322188	106.252162	10.325586	106.266849	20	11.8	11.3	12.5	5	Polynemidae	2	6
TRL22-069	Tien	2022-04-20T10:48	10.322188	106.252162	10.325586	106.266849	20	11.8	11.3	12.5	5	Sciaenidae	1	3
TRL22-070	Tien	2022-04-20T12:01	10.34608	106.348754	10.347094	106.363045	20	10.3	8.6	12.4	5	Ambassidae	3	9
TRL22-070	Tien	2022-04-20T12:01	10.34608	106.348754	10.347094	106.363045	20	10.3	8.6	12.4	5	Ariidae	3	9
TRL22-070	Tien	2022-04-20T12:01	10.34608	106.348754	10.347094	106.363045	20	10.3	8.6	12.4	5	Callionymidae	1	3
TRL22-070	Tien	2022-04-20T12:01	10.34608	106.348754	10.347094	106.363045	20	10.3	8.6	12.4	5	Eleotridae	1	3
TRL22-070	Tien	2022-04-20T12:01	10.34608	106.348754	10.347094	106.363045	20	10.3	8.6	12.4	5	Engraulidae	50	150
TRL22-070	Tien	2022-04-20T12:01	10.34608	106.348754	10.347094	106.363045	20	10.3	8.6	12.4	5	Gobiidae	1	3
TRL22-070	Tien	2022-04-20T12:01	10.34608	106.348754	10.347094	106.363045	20	10.3	8.6	12.4	5	Pangasiidae	100	300
TRL22-070	Tien	2022-04-20T12:01	10.34608	106.348754	10.347094	106.363045	20	10.3	8.6	12.4	5	Polynemidae	61	182
TRL22-071	Tien	2022-04-21T09:45	10.324109	106.426024	10.315419	106.435312	21	10.6	9.2	11.7	5	Ariidae	4	11.4
TRL22-071	Tien	2022-04-21T09:45	10.324109	106.426024	10.315419	106.435312	21	10.6	9.2	11.7	5	Callionymidae	2	5.7
TRL22-071	Tien	2022-04-21T09:45	10.324109	106.426024	10.315419	106.435312	21	10.6	9.2	11.7	5	Engraulidae	13	37.1
TRL22-071	Tien	2022-04-21T09:45	10.324109	106.426024	10.315419	106.435312	21	10.6	9.2	11.7	5	Polynemidae	58	165.7
TRL22-072	Tien (Branch Tieu)	2022-04-21T10:57	10.307626	106.508549	10.305758	106.522975	20	9.8	9.4	10.1	5	Ariidae	1	3
TRL22-072	Tien (Branch Tieu)	2022-04-21T10:57	10.307626	106.508549	10.305758	106.522975	20	9.8	9.4	10.1	5	Cynoglossidae	3	9
TRL22-072	Tien (Branch Tieu)	2022-04-21T10:57	10.307626	106.508549	10.305758	106.522975	20	9.8	9.4	10.1	5	Engraulidae	11	33
TRL22-072	Tien (Branch Tieu)	2022-04-21T10:57	10.307626	106.508549	10.305758	106.522975	20	9.8	9.4	10.1	5	Ephippidae	14	42
TRL22-072	Tien (Branch Tieu)	2022-04-21T10:57	10.307626	106.508549	10.305758	106.522975	20	9.8	9.4	10.1	5	Gobiidae	4	12
TRL22-072	Tien (Branch Tieu)	2022-04-21T10:57	10.307626	106.508549	10.305758	106.522975	20	9.8	9.4	10.1	5	Polynemidae	209	627.1
TRL22-072	Tien (Branch Tieu)	2022-04-21T10:57	10.307626	106.508549	10.305758	106.522975	20	9.8	9.4	10.1	5	Sciaenidae	8	24
TRL22-073	Tien (Branch Tieu)	2022-04-21T12:14	10.284843	106.608096	10.284648	106.619531	20	9.1	8.3	10	5	Ariidae	23	69
TRL22-073	Tien (Branch Tieu)	2022-04-21T12:14	10.284843	106.608096	10.284648	106.619531	20	9.1	8.3	10	5	Engraulidae	158	473.2
TRL22-073	Tien (Branch Tieu)	2022-04-21T12:14	10.284843	106.608096	10.284648	106.619531	20	9.1	8.3	10	5	Polynemidae	176	528.9
TRL22-073	Tien (Branch Tieu)	2022-04-21T12:14	10.284843	106.608096	10.284648	106.619531	20	9.1	8.3	10	5	Scatophagidae	2	6
TRL22-073	Tien (Branch Tieu)	2022-04-21T12:14	10.284843	106.608096	10.284648	106.619531	20	9.1	8.3	10	5	Soleidae	1	3
TRL22-074	Tien (Branch Tieu)	2022-04-21T13:25	10.293882	106.683336	10.28971	106.688357	20	8.7	6.7	11.4	5	Ariidae	4	12
TRL22-074	Tien (Branch Tieu)	2022-04-21T13:25	10.293882	106.683336	10.28971	106.688357	20	8.7	6.7	11.4	5	Carangidae	1	3
TRL22-074	Tien (Branch Tieu)	2022-04-21T13:25	10.293882	106.683336	10.28971	106.688357	20	8.7	6.7	11.4	5	Clupeidae	1	3
TRL22-074	Tien (Branch Tieu)	2022-04-21T13:25	10.293882	106.683336	10.28971	106.688357	20	8.7	6.7	11.4	5	Engraulidae	30	90
TRL22-074	Tien (Branch Tieu)	2022-04-21T13:25	10.293882	106.683336	10.28971	106.688357	20	8.7	6.7	11.4	5	Ephippidae	1	3
TRL22-074	Tien (Branch Tieu)	2022-04-21T13:25	10.293882	106.683336	10.28971	106.688357	20	8.7	6.7	11.4	5	Gobiidae	2	6
TRL22-074	Tien (Branch Tieu)	2022-04-21T13:25	10.293882	106.683336	10.28971	106.688357	20	8.7	6.7	11.4	5	Lobotidae	1	3
TRL22-074	Tien (Branch Tieu)	2022-04-21T13:25	10.293882	106.683336	10.28971	106.688357	20	8.7	6.7	11.4	5	Polynemidae	3	9
TRL22-074	Tien (Branch Tieu)	2022-04-21T13:25	10.293882	106.683336	10.28971	106.688357	20	8.7	6.7	11.4	5	Sciaenidae	15	45
TRL22-075	Tien (Branch Tieu)	2022-04-22T07:32	10.271988	106.730029	10.274007	106.714875	20	8.1	6.8	9.8	3	Ariidae	1	3
TRL22-075	Tien (Branch Tieu)	2022-04-22T07:32	10.271988	106.730029	10.274007	106.714875	20	8.1	6.8	9.8	3	Carangidae	1	3
TRL22-075	Tien (Branch Tieu)	2022-04-22T07:32	10.271988	106.730029	10.274007	106.714875	20	8.1	6.8	9.8	3	Engraulidae	3	9
TRL22-075	Tien (Branch Tieu)	2022-04-22T07:32	10.271988	106.730029	10.274007	106.714875	20	8.1	6.8	9.8	3	Sciaenidae	24	72
TRL22-076	Tien (Branch Tieu)	2022-04-22T08:39	10.275885	106.652399	10.278091	106.638925	20	12.6	9.7	17.3	7	Ariidae	2	6
TRL22-076	Tien (Branch Tieu)	2022-04-22T08:39	10.275885	106.652399	10.278091	106.638925	20	12.6	9.7	17.3	7	Eleotridae	3	9
TRL22-076	Tien (Branch Tieu)	2022-04-22T08:39	10.275885	106.652399	10.278091	106.638925	20	12.6	9.7	17.3	7	Engraulidae	2	6
TRL22-076	Tien (Branch Tieu)	2022-04-22T08:39	10.275885	106.652399	10.278091	106.638925	20	12.6	9.7	17.3	7	Polynemidae	8	24
TRL22-076	Tien (Branch Tieu)	2022-04-22T08:39	10.275885	106.652399	10.278091	106.638925	20	12.6	9.7	17.3	7	Sciaenidae	62	186
TRL22-076	Tien (Branch Tieu)	2022-04-22T08:39	10.275885	106.652399	10.278091	106.638925	20	12.6	9.7	17.3	7	Siganidae	1	3
TRL22-077	Tien (Branch Tieu)	2022-04-22T09:47	10.288491	106.570521	10.289567	106.560972	20	8.8	8.5	9	3	Ariidae	10	30
TRL22-077	Tien (Branch Tieu)	2022-04-22T09:47	10.288491	106.570521	10.289567	106.560972	20	8.8	8.5	9	3	Cynoglossidae	1	3
TRL22-077	Tien (Branch Tieu)	2022-04-22T09:47	10.288491	106.570521	10.289567	106.560972	20	8.8	8.5	9	3	Engraulidae	37	111
TRL22-077	Tien (Branch Tieu)	2022-04-22T09:47	10.288491	106.570521	10.289567	106.560972	20	8.8	8.5	9	3	Polynemidae	73	219
TRL22-077	Tien (Branch Tieu)	2022-04-22T09:47	10.288491	106.570521	10.289567	106.560972	20	8.8	8.5	9	3	Scatophagidae	4	12
TRL22-077	Tien (Branch Tieu)	2022-04-22T09:47	10.288491	106.570521	10.289567	106.560972	20	8.8	8.5	9	3	Sciaenidae	6	18
TRL22-077	Tien (Branch Tieu)	2022-04-22T09:47	10.288491	106.570521	10.289567	106.560972	20	8.8	8.5	9	3	Soleidae	1	3
TRL22-078	Tien (Branch Tieu)	2022-04-22T11:10	10.30888	106.475591	10.309236	106.467282	20	6.7	6.3	7	3	Ariidae	12	36
TRL22-078	Tien (Branch Tieu)	2022-04-22T11:10	10.30888	106.475591	10.309236	106.467282	20	6.7	6.3	7	3	Cynoglossidae	1	3
TRL22-078	Tien (Branch Tieu)	2022-04-22T11:10	10.30888	106.475591	10.309236	106.467282	20	6.7	6.3	7	3	Engraulidae	25	75
TRL22-078	Tien (Branch Tieu)	2022-04-22T11:10	10.30888	106.475591	10.309236	106.467282	20	6.7	6.3	7	3	Ephippidae	1	3
TRL22-078	Tien (Branch Tieu)	2022-04-22T11:10	10.30888	106.475591	10.309236	106.467282	20	6.7	6.3	7	3	Polynemidae	10	30
TRL22-078	Tien (Branch Tieu)	2022-04-22T11:10	10.30888	106.475591	10.309236	106.467282	20	6.7	6.3	7	3	Sciaenidae	2	6
TRL22-079	Tien (Branch Dai)	2022-04-23T09:14	10.281107	106.5171	10.279408	106.519975	20	8.6	8	9.3	5	Ariidae	31	93
TRL22-079	Tien (Branch Dai)	2022-04-23T09:14	10.281107	106.5171	10.279408	106.519975	20	8.6	8	9.3	5	Engraulidae	22	66
TRL22-079	Tien (Branch Dai)	2022-04-23T09:14	10.281107	106.5171	10.279408	106.519975	20	8.6	8	9.3	5	Polynemidae	45	135
TRL22-079	Tien (Branch Dai)	2022-04-23T09:14	10.281107	106.5171	10.279408	106.519975	20	8.6	8	9.3	5	Sciaenidae	1	3
TRL22-080	Tien (Branch Dai)	2022-04-23T10:51	10.252726	106.606344	10.251987	106.613198	20	7.5	7.1	7.8	5	Ariidae	55	164.4
TRL22-080	Tien (Branch Dai)	2022-04-23T10:51	10.252726	106.606344	10.251987	106.613198	20	7.5	7.1	7.8	5	Carangidae	1	3
TRL22-080	Tien (Branch Dai)	2022-04-23T10:51	10.252726	106.606344	10.251987	106.613198	20	7.5	7.1	7.8	5	Engraulidae	58	174
TRL22-080	Tien (Branch Dai)	2022-04-23T10:51	10.252726	106.606344	10.251987	106.613198	20	7.5	7.1	7.8	5	Polynemidae	7	21
TRL22-080	Tien (Branch Dai)	2022-04-23T10:51	10.252726	106.606344	10.251987	106.613198	20	7.5	7.1	7.8	5	Sciaenidae	4	12
TRL22-080	Tien (Branch Dai)	2022-04-23T10:51	10.252726	106.606344	10.251987	106.613198	20	7.5	7.1	7.8	5	Siganidae	2	6
TRL22-081	Tien (Branch Dai)	2022-04-23T12:12	10.231069	106.694888	10.224627	106.703287	20	8.3	6.3	10.5	5	Ariidae	6	18
TRL22-081	Tien (Branch Dai)	2022-04-23T12:12	10.231069	106.694888	10.224627	106.703287	20	8.3	6.3	10.5	5	Batrahoididae	1	3
TRL22-081	Tien (Branch Dai)	2022-04-23T12:12	10.231069	106.694888	10.224627	106.703287	20	8.3	6.3	10.5	5	Engraulidae	5	15
TRL22-081	Tien (Branch Dai)	2022-04-23T12:12	10.231069	106.694888	10.224627	106.703287	20	8.3	6.3	10.5	5	Polynemidae	1	3
TRL22-081	Tien (Branch Dai)	2022-04-23T12:12	10.231069	106.694888	10.224627	106.703287	20	8.3	6.3	10.5	5	Sciaenidae	13	39
TRL22-081	Tien (Branch Dai)	2022-04-23T12:12	10.231069	106.694888	10.224627	106.703287	20	8.3	6.3	10.5	5	Siganidae	1	3
TRL22-081	Tien (Branch Dai)	2022-04-23T12:12	10.231069	106.694888	10.224627	106.703287	20	8.3	6.3	10.5	5	Synodontidae	3	9
TRL22-082	Tien (Branch Dai)	2022-04-24T07:23	10.202888	106.734763	10.2137	106.715189	20	10.7	8.9	11.5	3	Ariidae	1	3
TRL22-082	Tien (Branch Dai)	2022-04-24T07:23	10.202888	106.734763	10.2137	106.715189	20	10.7	8.9	11.5	3	Carangidae	1	3
TRL22-082	Tien (Branch Dai)	2022-04-24T07:23	10.202888	106.734763	10.2137	106.715189	20	10.7	8.9	11.5	3	Scatophagidae	1	3
TRL22-082	Tien (Branch Dai)	2022-04-24T07:23	10.202888	106.734763	10.2137	106.715189	20	10.7	8.9	11.5	3	Sciaenidae	5	15
TRL22-082	Tien (Branch Dai)	2022-04-24T07:23	10.202888	106.734763	10.2137	106.715189	20	10.7	8.9	11.5	3	Siganidae	3	9
TRL22-083	Tien (Branch Dai)	2022-04-24T08:18	10.241551	106.657322	10.245225	106.640767	20	7.1	6.6	7.9	3	Engraulidae	7	21
TRL22-083	Tien (Branch Dai)	2022-04-24T08:18	10.241551	106.657322	10.245225	106.640767	20	7.1	6.6	7.9	3	Ephippidae	1	3
TRL22-083	Tien (Branch Dai)	2022-04-24T08:18	10.241551	106.657322	10.245225	106.640767	20	7.1	6.6	7.9	3	Polynemidae	3	9
TRL22-083	Tien (Branch Dai)	2022-04-24T08:18	10.241551	106.657322	10.245225	106.640767	20	7.1	6.6	7.9	3	Scatophagidae	12	36
TRL22-083	Tien (Branch Dai)	2022-04-24T08:18	10.241551	106.657322	10.245225	106.640767	20	7.1	6.6	7.9	3	Sciaenidae	8	24
TRL22-083	Tien (Branch Dai)	2022-04-24T08:18	10.241551	106.657322	10.245225	106.640767	20	7.1	6.6	7.9	3	Siganidae	4	12
TRL22-083	Tien (Branch Dai)	2022-04-24T08:18	10.241551	106.657322	10.245225	106.640767	20	7.1	6.6	7.9	3	Tetraodontidae	1	3
TRL22-084	Tien (Branch Dai)	2022-04-24T09:17	10.258883	106.572704	10.263803	106.554244	20	10.3	9.6	11	3	Ephippidae	8	24
TRL22-084	Tien (Branch Dai)	2022-04-24T09:17	10.258883	106.572704	10.263803	106.554244	20	10.3	9.6	11	3	Polynemidae	4	12
TRL22-084	Tien (Branch Dai)	2022-04-24T09:17	10.258883	106.572704	10.263803	106.554244	20	10.3	9.6	11	3	Scatophagidae	14	42
TRL22-084	Tien (Branch Dai)	2022-04-24T09:17	10.258883	106.572704	10.263803	106.554244	20	10.3	9.6	11	3	Sciaenidae	1	3
TRL22-084	Tien (Branch Dai)	2022-04-24T09:17	10.258883	106.572704	10.263803	106.554244	20	10.3	9.6	11	3	Siganidae	1	3
TRL22-085	Tien	2022-04-25T07:40	10.339133	106.392141	10.34165	106.378118	20	9.8	8.4	10.7	7	Akysidae	6	18
TRL22-085	Tien	2022-04-25T07:40	10.339133	106.392141	10.34165	106.378118	20	9.8	8.4	10.7	7	Ambassidae	15	45
TRL22-085	Tien	2022-04-25T07:40	10.339133	106.392141	10.34165	106.378118	20	9.8	8.4	10.7	7	Ariidae	11	33
TRL22-085	Tien	2022-04-25T07:40	10.339133	106.392141	10.34165	106.378118	20	9.8	8.4	10.7	7	Callionymidae	1	3
TRL22-085	Tien	2022-04-25T07:40	10.339133	106.392141	10.34165	106.378118	20	9.8	8.4	10.7	7	Clupeidae	1	3
TRL22-085	Tien	2022-04-25T07:40	10.339133	106.392141	10.34165	106.378118	20	9.8	8.4	10.7	7	Cyprinidae	6	18
TRL22-085	Tien	2022-04-25T07:40	10.339133	106.392141	10.34165	106.378118	20	9.8	8.4	10.7	7	Engraulidae	208	623
TRL22-085	Tien	2022-04-25T07:40	10.339133	106.392141	10.34165	106.378118	20	9.8	8.4	10.7	7	Lobotidae	1	3
TRL22-085	Tien	2022-04-25T07:40	10.339133	106.392141	10.34165	106.378118	20	9.8	8.4	10.7	7	Pangasiidae	519	1558.6
TRL22-085	Tien	2022-04-25T07:40	10.339133	106.392141	10.34165	106.378118	20	9.8	8.4	10.7	7	Polynemidae	231	691.9
TRL22-085	Tien	2022-04-25T07:40	10.339133	106.392141	10.34165	106.378118	20	9.8	8.4	10.7	7	Sciaenidae	1	3
TRL22-085	Tien	2022-04-25T07:40	10.339133	106.392141	10.34165	106.378118	20	9.8	8.4	10.7	7	Soleidae	2	6
TRL22-086	Tien	2022-04-25T08:35	10.340129	106.322596	10.337443	106.306238	20	11.3	9.9	12.7	3	Ambassidae	48	144
TRL22-086	Tien	2022-04-25T08:35	10.340129	106.322596	10.337443	106.306238	20	11.3	9.9	12.7	3	Clupeidae	1	3
TRL22-086	Tien	2022-04-25T08:35	10.340129	106.322596	10.337443	106.306238	20	11.3	9.9	12.7	3	Engraulidae	2	6
TRL22-086	Tien	2022-04-25T08:35	10.340129	106.322596	10.337443	106.306238	20	11.3	9.9	12.7	3	Pangasiidae	5	15
TRL22-087	Tien	2022-04-25T09:42	10.318496	106.227809	10.315703	106.213122	20	12.2	11.6	12.9	7	Ambassidae	62	186
TRL22-087	Tien	2022-04-25T09:42	10.318496	106.227809	10.315703	106.213122	20	12.2	11.6	12.9	7	Ariidae	2	6
TRL22-087	Tien	2022-04-25T09:42	10.318496	106.227809	10.315703	106.213122	20	12.2	11.6	12.9	7	Engraulidae	45	135
TRL22-087	Tien	2022-04-25T09:42	10.318496	106.227809	10.315703	106.213122	20	12.2	11.6	12.9	7	Pangasiidae	156	467.5
TRL22-087	Tien	2022-04-25T09:42	10.318496	106.227809	10.315703	106.213122	20	12.2	11.6	12.9	7	Polynemidae	4	12
TRL22-088	Tien	2022-05-05T09:05	10.286792	106.057711	10.285742	106.061169	20	14.3	13.4	15.2	3	Clupeidae	2	6
TRL22-088	Tien	2022-05-05T09:05	10.286792	106.057711	10.285742	106.061169	20	14.3	13.4	15.2	3	Cyprinidae	3	9
TRL22-088	Tien	2022-05-05T09:05	10.286792	106.057711	10.285742	106.061169	20	14.3	13.4	15.2	3	Engraulidae	4	12
TRL22-088	Tien	2022-05-05T09:05	10.286792	106.057711	10.285742	106.061169	20	14.3	13.4	15.2	3	Pangasiidae	1	3
TRL22-089	Tien	2022-05-05T10:18	10.281107	106.123267	10.279648	106.131334	20	11.3	9.3	14.4	7	Ambassidae	8	24
TRL22-089	Tien	2022-05-05T10:18	10.281107	106.123267	10.279648	106.131334	20	11.3	9.3	14.4	7	Clupeidae	2	6
TRL22-089	Tien	2022-05-05T10:18	10.281107	106.123267	10.279648	106.131334	20	11.3	9.3	14.4	7	Cyprinidae	2	6
TRL22-089	Tien	2022-05-05T10:18	10.281107	106.123267	10.279648	106.131334	20	11.3	9.3	14.4	7	Engraulidae	206	619.2
TRL22-089	Tien	2022-05-05T10:18	10.281107	106.123267	10.279648	106.131334	20	11.3	9.3	14.4	7	Pangasiidae	2	6
TRL22-091	Tien (Branch Ben Tre)	2022-05-05T12:42	10.259034	106.280484	10.258794	106.290096	20	8.6	7.5	9.4	7	Akysidae	1	3
TRL22-091	Tien (Branch Ben Tre)	2022-05-05T12:42	10.259034	106.280484	10.258794	106.290096	20	8.6	7.5	9.4	7	Ariidae	57	171
TRL22-091	Tien (Branch Ben Tre)	2022-05-05T12:42	10.259034	106.280484	10.258794	106.290096	20	8.6	7.5	9.4	7	Batrahoididae	3	9
TRL22-091	Tien (Branch Ben Tre)	2022-05-05T12:42	10.259034	106.280484	10.258794	106.290096	20	8.6	7.5	9.4	7	Engraulidae	41	123
TRL22-091	Tien (Branch Ben Tre)	2022-05-05T12:42	10.259034	106.280484	10.258794	106.290096	20	8.6	7.5	9.4	7	Lobotidae	1	3
TRL22-091	Tien (Branch Ben Tre)	2022-05-05T12:42	10.259034	106.280484	10.258794	106.290096	20	8.6	7.5	9.4	7	Pangasiidae	61	182.6
TRL22-092	Tien (Branch Ben Tre)	2022-05-05T13:44	10.233436	106.333618	10.226478	106.337696	20	11.8	5	16.8	3	Cyprinidae	7	21
TRL22-092	Tien (Branch Ben Tre)	2022-05-05T13:44	10.233436	106.333618	10.226478	106.337696	20	11.8	5	16.8	3	Engraulidae	1	3
TRL22-093	Tien (Branch Ben Tre)	2022-05-06T09:27	10.156291	106.370672	10.150898	106.372908	20	13	12.2	14.5	7	Ariidae	3	9
TRL22-093	Tien (Branch Ben Tre)	2022-05-06T09:27	10.156291	106.370672	10.150898	106.372908	20	13	12.2	14.5	7	Callionymidae	1	3
TRL22-093	Tien (Branch Ben Tre)	2022-05-06T09:27	10.156291	106.370672	10.150898	106.372908	20	13	12.2	14.5	7	Cyprinidae	1	3
TRL22-093	Tien (Branch Ben Tre)	2022-05-06T09:27	10.156291	106.370672	10.150898	106.372908	20	13	12.2	14.5	7	Engraulidae	5	15
TRL22-093	Tien (Branch Ben Tre)	2022-05-06T09:27	10.156291	106.370672	10.150898	106.372908	20	13	12.2	14.5	7	Polynemidae	1	3
TRL22-094	Tien (Branch Ben Tre)	2022-05-06T11:01	10.073217	106.44319	10.064982	106.450412	20	8.6	8.3	9.1	3	Ariidae	18	54
TRL22-094	Tien (Branch Ben Tre)	2022-05-06T11:01	10.073217	106.44319	10.064982	106.450412	20	8.6	8.3	9.1	3	Callionymidae	1	3
TRL22-094	Tien (Branch Ben Tre)	2022-05-06T11:01	10.073217	106.44319	10.064982	106.450412	20	8.6	8.3	9.1	3	Siganidae	1	3
TRL22-095	Tien (Branch Ben Tre)	2022-05-06T12:16	10.025969	106.514738	10.024108	106.524026	20	3.3	2.9	4.8	3	Ariidae	15	45
TRL22-095	Tien (Branch Ben Tre)	2022-05-06T12:16	10.025969	106.514738	10.024108	106.524026	20	3.3	2.9	4.8	3	Batrahoididae	2	6
TRL22-095	Tien (Branch Ben Tre)	2022-05-06T12:16	10.025969	106.514738	10.024108	106.524026	20	3.3	2.9	4.8	3	Carangidae	4	12
TRL22-095	Tien (Branch Ben Tre)	2022-05-06T12:16	10.025969	106.514738	10.024108	106.524026	20	3.3	2.9	4.8	3	Engraulidae	4	12
TRL22-095	Tien (Branch Ben Tre)	2022-05-06T12:16	10.025969	106.514738	10.024108	106.524026	20	3.3	2.9	4.8	3	Polynemidae	1	3
TRL22-095	Tien (Branch Ben Tre)	2022-05-06T12:16	10.025969	106.514738	10.024108	106.524026	20	3.3	2.9	4.8	3	Sciaenidae	1	3
TRL22-095	Tien (Branch Ben Tre)	2022-05-06T12:16	10.025969	106.514738	10.024108	106.524026	20	3.3	2.9	4.8	3	Scorpaenidae	2	6
TRL22-095	Tien (Branch Ben Tre)	2022-05-06T12:16	10.025969	106.514738	10.024108	106.524026	20	3.3	2.9	4.8	3	Siganidae	6	18
TRL22-096	Tien (Branch Co Chien)	2022-05-07T07:08	9.869707	106.536961	9.882071	106.52302	20	14	11	15.8	7	Pristigasteridae	2	6
TRL22-096	Tien (Branch Co Chien)	2022-05-07T07:08	9.869707	106.536961	9.882071	106.52302	20	14	11	15.8	7	Scatophagidae	5	15
TRL22-096	Tien (Branch Co Chien)	2022-05-07T07:08	9.869707	106.536961	9.882071	106.52302	20	14	11	15.8	7	Sciaenidae	1	3
TRL22-096	Tien (Branch Co Chien)	2022-05-07T07:08	9.869707	106.536961	9.882071	106.52302	20	14	11	15.8	7	Scombridae	1	3
TRL22-096	Tien (Branch Co Chien)	2022-05-07T07:08	9.869707	106.536961	9.882071	106.52302	20	14	11	15.8	7	Siganidae	21	63
TRL22-097	Tien (Branch Co Chien)	2022-05-07T08:11	9.931113	106.471028	9.937819	106.456466	20	13.7	13.4	14.2	3	Ephippidae	2	6
TRL22-097	Tien (Branch Co Chien)	2022-05-07T08:11	9.931113	106.471028	9.937819	106.456466	20	13.7	13.4	14.2	3	Scatophagidae	4	12
TRL22-098	Tien (Branch Co Chien)	2022-05-07T09:25	9.982213	106.382996	9.990753	106.372621	20	13.7	12.6	15	7	Ariidae	7	21
TRL22-098	Tien (Branch Co Chien)	2022-05-07T09:25	9.982213	106.382996	9.990753	106.372621	20	13.7	12.6	15	7	Polynemidae	1	3
TRL22-098	Tien (Branch Co Chien)	2022-05-07T09:25	9.982213	106.382996	9.990753	106.372621	20	13.7	12.6	15	7	Sciaenidae	4	12
TRL22-098	Tien (Branch Co Chien)	2022-05-07T09:25	9.982213	106.382996	9.990753	106.372621	20	13.7	12.6	15	7	Synodontidae	1	3
TRL22-099	Tien (Branch Co Chien)	2022-05-07T10:40	10.035976	106.306023	10.036795	106.297237	20	16.2	14.4	17.6	3	Ariidae	1	3
TRL22-100	Tien (Branch Co Chien)	2022-05-08T07:47	10.104267	106.25041	10.114743	106.242326	20	13.2	12.1	14.2	7	Ambassidae	2	6
TRL22-100	Tien (Branch Co Chien)	2022-05-08T07:47	10.104267	106.25041	10.114743	106.242326	20	13.2	12.1	14.2	7	Ariidae	26	78
TRL22-100	Tien (Branch Co Chien)	2022-05-08T07:47	10.104267	106.25041	10.114743	106.242326	20	13.2	12.1	14.2	7	Clupeidae	1	3
TRL22-100	Tien (Branch Co Chien)	2022-05-08T07:47	10.104267	106.25041	10.114743	106.242326	20	13.2	12.1	14.2	7	Cyprinidae	3	9
TRL22-100	Tien (Branch Co Chien)	2022-05-08T07:47	10.104267	106.25041	10.114743	106.242326	20	13.2	12.1	14.2	7	Pangasiidae	2	6
TRL22-101	Tien (Branch Co Chien)	2022-05-08T08:50	10.170273	106.198445	10.179155	106.187773	20	15.2	13.9	16.8	3	Clupeidae	21	63
TRL22-101	Tien (Branch Co Chien)	2022-05-08T08:50	10.170273	106.198445	10.179155	106.187773	20	15.2	13.9	16.8	3	Engraulidae	14	42
TRL22-102	Tien (Branch Co Chien)	2022-05-08T09:54	10.228204	106.134029	10.234673	106.123582	20	16.3	14.4	17.4	7	Ambassidae	9	27
TRL22-102	Tien (Branch Co Chien)	2022-05-08T09:54	10.228204	106.134029	10.234673	106.123582	20	16.3	14.4	17.4	7	Clupeidae	4	12
TRL22-102	Tien (Branch Co Chien)	2022-05-08T09:54	10.228204	106.134029	10.234673	106.123582	20	16.3	14.4	17.4	7	Cyprinidae	1	3
TRL22-102	Tien (Branch Co Chien)	2022-05-08T09:54	10.228204	106.134029	10.234673	106.123582	20	16.3	14.4	17.4	7	Engraulidae	5	15
TRL22-102	Tien (Branch Co Chien)	2022-05-08T09:54	10.228204	106.134029	10.234673	106.123582	20	16.3	14.4	17.4	7	Pangasiidae	7	21
TRL22-103	Hau	2022-05-15T08:52	10.815629	105.095141	10.81102	105.098734	20	10.6	7.7	12.8	3	Ambassidae	15	45
TRL22-103	Hau	2022-05-15T08:52	10.815629	105.095141	10.81102	105.098734	20	10.6	7.7	12.8	3	Clupeidae	38	114
TRL22-103	Hau	2022-05-15T08:52	10.815629	105.095141	10.81102	105.098734	20	10.6	7.7	12.8	3	Cyprinidae	2	6
TRL22-103	Hau	2022-05-15T08:52	10.815629	105.095141	10.81102	105.098734	20	10.6	7.7	12.8	3	Engraulidae	176	529
TRL22-103	Hau	2022-05-15T08:52	10.815629	105.095141	10.81102	105.098734	20	10.6	7.7	12.8	3	Pangasiidae	171	512.1
TRL22-104	Hau	2022-05-15T09:54	10.768388	105.134692	10.75661	105.136947	20	11.7	8	16.6	7	Akysidae	1	3
TRL22-104	Hau	2022-05-15T09:54	10.768388	105.134692	10.75661	105.136947	20	11.7	8	16.6	7	Callionymidae	2	6
TRL22-104	Hau	2022-05-15T09:54	10.768388	105.134692	10.75661	105.136947	20	11.7	8	16.6	7	Clupeidae	17	51
TRL22-104	Hau	2022-05-15T09:54	10.768388	105.134692	10.75661	105.136947	20	11.7	8	16.6	7	Cobitidae	1	3
TRL22-104	Hau	2022-05-15T09:54	10.768388	105.134692	10.75661	105.136947	20	11.7	8	16.6	7	Cynoglossidae	11	33
TRL22-104	Hau	2022-05-15T09:54	10.768388	105.134692	10.75661	105.136947	20	11.7	8	16.6	7	Cyprinidae	6	18
TRL22-104	Hau	2022-05-15T09:54	10.768388	105.134692	10.75661	105.136947	20	11.7	8	16.6	7	Eleotridae	3	9
TRL22-104	Hau	2022-05-15T09:54	10.768388	105.134692	10.75661	105.136947	20	11.7	8	16.6	7	Engraulidae	5	15
TRL22-104	Hau	2022-05-15T09:54	10.768388	105.134692	10.75661	105.136947	20	11.7	8	16.6	7	Pangasiidae	77	230
TRL22-104	Hau	2022-05-15T09:54	10.768388	105.134692	10.75661	105.136947	20	11.7	8	16.6	7	Sciaenidae	2	6
TRL22-104	Hau	2022-05-15T09:54	10.768388	105.134692	10.75661	105.136947	20	11.7	8	16.6	7	Soleidae	6	18
TRL22-105	Hau	2022-05-15T11:08	10.702359	105.158883	10.700414	105.171621	20	9.1	8.3	10.1	3	Botiidae	1	3
TRL22-105	Hau	2022-05-15T11:08	10.702359	105.158883	10.700414	105.171621	20	9.1	8.3	10.1	3	Clupeidae	5	15
TRL22-105	Hau	2022-05-15T11:08	10.702359	105.158883	10.700414	105.171621	20	9.1	8.3	10.1	3	Cyprinidae	4	12
TRL22-105	Hau	2022-05-15T11:08	10.702359	105.158883	10.700414	105.171621	20	9.1	8.3	10.1	3	Engraulidae	6	18
TRL22-105	Hau	2022-05-15T11:08	10.702359	105.158883	10.700414	105.171621	20	9.1	8.3	10.1	3	Pangasiidae	91	271.5
TRL22-106	Hau	2022-05-15T12:12	10.652062	105.216175	10.637506	105.214145	20	14.7	13.2	16	7	Ambassidae	1	3
TRL22-106	Hau	2022-05-15T12:12	10.652062	105.216175	10.637506	105.214145	20	14.7	13.2	16	7	Ariidae	1	3
TRL22-106	Hau	2022-05-15T12:12	10.652062	105.216175	10.637506	105.214145	20	14.7	13.2	16	7	Callionymidae	1	3
TRL22-106	Hau	2022-05-15T12:12	10.652062	105.216175	10.637506	105.214145	20	14.7	13.2	16	7	Cyprinidae	4	12
TRL22-106	Hau	2022-05-15T12:12	10.652062	105.216175	10.637506	105.214145	20	14.7	13.2	16	7	Eleotridae	3	9
TRL22-106	Hau	2022-05-15T12:12	10.652062	105.216175	10.637506	105.214145	20	14.7	13.2	16	7	Engraulidae	2	6
TRL22-106	Hau	2022-05-15T12:12	10.652062	105.216175	10.637506	105.214145	20	14.7	13.2	16	7	Pangasiidae	21	63
TRL22-106	Hau	2022-05-15T12:12	10.652062	105.216175	10.637506	105.214145	20	14.7	13.2	16	7	Soleidae	1	3
TRL22-107	Hau	2022-05-16T09:00	10.564631	105.258664	10.559707	105.264709	20	15.2	10.1	19.2	3	Ambassidae	3	9
TRL22-107	Hau	2022-05-16T09:00	10.564631	105.258664	10.559707	105.264709	20	15.2	10.1	19.2	3	Clupeidae	18	54
TRL22-107	Hau	2022-05-16T09:00	10.564631	105.258664	10.559707	105.264709	20	15.2	10.1	19.2	3	Cyprinidae	3	9
TRL22-107	Hau	2022-05-16T09:00	10.564631	105.258664	10.559707	105.264709	20	15.2	10.1	19.2	3	Engraulidae	8	24
TRL22-107	Hau	2022-05-16T09:00	10.564631	105.258664	10.559707	105.264709	20	15.2	10.1	19.2	3	Pangasiidae	2	6
TRL22-108	Hau	2022-05-16T10:33	10.498238	105.344863	10.487249	105.352166	20	11	8.6	17.6	7	Akysidae	3	9
TRL22-108	Hau	2022-05-16T10:33	10.498238	105.344863	10.487249	105.352166	20	11	8.6	17.6	7	Ambassidae	7	21
TRL22-108	Hau	2022-05-16T10:33	10.498238	105.344863	10.487249	105.352166	20	11	8.6	17.6	7	Callionymidae	15	45
TRL22-108	Hau	2022-05-16T10:33	10.498238	105.344863	10.487249	105.352166	20	11	8.6	17.6	7	Cynoglossidae	1	3
TRL22-108	Hau	2022-05-16T10:33	10.498238	105.344863	10.487249	105.352166	20	11	8.6	17.6	7	Cyprinidae	14	42
TRL22-108	Hau	2022-05-16T10:33	10.498238	105.344863	10.487249	105.352166	20	11	8.6	17.6	7	Eleotridae	1	3
TRL22-108	Hau	2022-05-16T10:33	10.498238	105.344863	10.487249	105.352166	20	11	8.6	17.6	7	Engraulidae	26	78
TRL22-108	Hau	2022-05-16T10:33	10.498238	105.344863	10.487249	105.352166	20	11	8.6	17.6	7	Pangasiidae	3	9
TRL22-108	Hau	2022-05-16T10:33	10.498238	105.344863	10.487249	105.352166	20	11	8.6	17.6	7	Polynemidae	1	3
TRL22-108	Hau	2022-05-16T10:33	10.498238	105.344863	10.487249	105.352166	20	11	8.6	17.6	7	Sciaenidae	3	9
TRL22-108	Hau	2022-05-16T10:33	10.498238	105.344863	10.487249	105.352166	20	11	8.6	17.6	7	Soleidae	3	9
TRL22-109	Hau	2022-05-16T11:42	10.429722	105.410572	10.4132	105.418001	20	14.1	11.9	21.4	3	Akysidae	1	3
TRL22-109	Hau	2022-05-16T11:42	10.429722	105.410572	10.4132	105.418001	20	14.1	11.9	21.4	3	Ambassidae	1	3
TRL22-109	Hau	2022-05-16T11:42	10.429722	105.410572	10.4132	105.418001	20	14.1	11.9	21.4	3	Cyprinidae	1	3
TRL22-109	Hau	2022-05-16T11:42	10.429722	105.410572	10.4132	105.418001	20	14.1	11.9	21.4	3	Pangasiidae	111	332.1
TRL22-110	Hau	2022-05-16T12:40	10.36587	105.462726	10.35227	105.469392	20	11.1	9.2	14.7	7	Ambassidae	3	9
TRL22-110	Hau	2022-05-16T12:40	10.36587	105.462726	10.35227	105.469392	20	11.1	9.2	14.7	7	Callionymidae	1	3
TRL22-110	Hau	2022-05-16T12:40	10.36587	105.462726	10.35227	105.469392	20	11.1	9.2	14.7	7	Cyprinidae	8	24
TRL22-110	Hau	2022-05-16T12:40	10.36587	105.462726	10.35227	105.469392	20	11.1	9.2	14.7	7	Engraulidae	21	63
TRL22-110	Hau	2022-05-16T12:40	10.36587	105.462726	10.35227	105.469392	20	11.1	9.2	14.7	7	Pangasiidae	385	1156.1
TRL22-110	Hau	2022-05-16T12:40	10.36587	105.462726	10.35227	105.469392	20	11.1	9.2	14.7	7	Polynemidae	2	6
TRL22-111	Hau	2022-05-17T08:48	10.298695	105.526792	10.295901	105.53149	20	17	15.7	19.9	3	Ambassidae	1	3
TRL22-111	Hau	2022-05-17T08:48	10.298695	105.526792	10.295901	105.53149	20	17	15.7	19.9	3	Clupeidae	4	12
TRL22-111	Hau	2022-05-17T08:48	10.298695	105.526792	10.295901	105.53149	20	17	15.7	19.9	3	Cyprinidae	3	9
TRL22-111	Hau	2022-05-17T08:48	10.298695	105.526792	10.295901	105.53149	20	17	15.7	19.9	3	Engraulidae	2	6
TRL22-112	Hau	2022-05-17T10:05	10.245679	105.59039	10.236568	105.600046	20	17.5	16.1	19.4	7	Ambassidae	10	30
TRL22-112	Hau	2022-05-17T10:05	10.245679	105.59039	10.236568	105.600046	20	17.5	16.1	19.4	7	Cyprinidae	3	9
TRL22-112	Hau	2022-05-17T10:05	10.245679	105.59039	10.236568	105.600046	20	17.5	16.1	19.4	7	Engraulidae	10	30
TRL22-112	Hau	2022-05-17T10:05	10.245679	105.59039	10.236568	105.600046	20	17.5	16.1	19.4	7	Pangasiidae	29	87
TRL22-113	Hau	2022-05-17T11:16	10.164639	105.648275	10.149518	105.659135	20	18.4	13.7	23.8	3	Clupeidae	6	18
TRL22-114	Hau	2022-05-17T12:17	10.106973	105.722715	10.097715	105.738202	20	15.6	12.7	17.6	7	Callionymidae	1	3
TRL22-114	Hau	2022-05-17T12:17	10.106973	105.722715	10.097715	105.738202	20	15.6	12.7	17.6	7	Cyprinidae	1	3
TRL22-114	Hau	2022-05-17T12:17	10.106973	105.722715	10.097715	105.738202	20	15.6	12.7	17.6	7	Gobiidae	3	9
TRL22-114	Hau	2022-05-17T12:17	10.106973	105.722715	10.097715	105.738202	20	15.6	12.7	17.6	7	Pangasiidae	5	15
TRL22-115	Hau	2022-05-17T13:15	10.059925	105.78926	10.049696	105.799878	20	14.6	11.7	17.7	3	Clupeidae	3	9
TRL22-116	Hau (Branch Dinh An)	2022-05-21T09:33	9.743855	106.112877	9.741895	106.11567	20	NA	NA	NA	7	Ariidae	8	24
TRL22-116	Hau (Branch Dinh An)	2022-05-21T09:33	9.743855	106.112877	9.741895	106.11567	20	NA	NA	NA	7	Callionymidae	2	6
TRL22-116	Hau (Branch Dinh An)	2022-05-21T09:33	9.743855	106.112877	9.741895	106.11567	20	NA	NA	NA	7	Cynoglossidae	1	3
TRL22-116	Hau (Branch Dinh An)	2022-05-21T09:33	9.743855	106.112877	9.741895	106.11567	20	NA	NA	NA	7	Engraulidae	9	27
TRL22-116	Hau (Branch Dinh An)	2022-05-21T09:33	9.743855	106.112877	9.741895	106.11567	20	NA	NA	NA	7	Pangasiidae	3	9
TRL22-116	Hau (Branch Dinh An)	2022-05-21T09:33	9.743855	106.112877	9.741895	106.11567	20	NA	NA	NA	7	Polynemidae	22	66
TRL22-116	Hau (Branch Dinh An)	2022-05-21T09:33	9.743855	106.112877	9.741895	106.11567	20	NA	NA	NA	7	Soleidae	1	3
TRL22-117	Hau (Branch Dinh An)	2022-05-21T11:39	9.675893	106.176113	9.668521	106.184207	20	11.4	11.1	11.8	3	Ephippidae	5	15
TRL22-118	Hau (Branch Dinh An)	2022-05-21T12:45	9.612621	106.242873	9.609376	106.250374	20	10.1	9.5	10.5	7	Ariidae	3	9
TRL22-118	Hau (Branch Dinh An)	2022-05-21T12:45	9.612621	106.242873	9.609376	106.250374	20	10.1	9.5	10.5	7	Sciaenidae	1	3
TRL22-118	Hau (Branch Dinh An)	2022-05-21T12:45	9.612621	106.242873	9.609376	106.250374	20	10.1	9.5	10.5	7	Siganidae	1	3
TRL22-118	Hau (Branch Dinh An)	2022-05-21T12:45	9.612621	106.242873	9.609376	106.250374	20	10.1	9.5	10.5	7	Synodontidae	42	126
TRL22-118	Hau (Branch Dinh An)	2022-05-21T12:45	9.612621	106.242873	9.609376	106.250374	20	10.1	9.5	10.5	7	Trichiuridae	1	3
TRL22-119	Hau (Branch Tran De)	2022-05-22T07:06	9.544129	106.198552	9.558904	106.191842	20	6.4	6.2	6.8	7	Ariidae	206	616.9
TRL22-119	Hau (Branch Tran De)	2022-05-22T07:06	9.544129	106.198552	9.558904	106.191842	20	6.4	6.2	6.8	7	Eleotridae	1	3
TRL22-119	Hau (Branch Tran De)	2022-05-22T07:06	9.544129	106.198552	9.558904	106.191842	20	6.4	6.2	6.8	7	Engraulidae	42	126
TRL22-119	Hau (Branch Tran De)	2022-05-22T07:06	9.544129	106.198552	9.558904	106.191842	20	6.4	6.2	6.8	7	Polynemidae	29	87
TRL22-119	Hau (Branch Tran De)	2022-05-22T07:06	9.544129	106.198552	9.558904	106.191842	20	6.4	6.2	6.8	7	Sciaenidae	1	3
TRL22-119	Hau (Branch Tran De)	2022-05-22T07:06	9.544129	106.198552	9.558904	106.191842	20	6.4	6.2	6.8	7	Synodontidae	1	3
TRL22-120	Hau (Branch Tran De)	2022-05-22T08:10	9.619619	106.147961	9.640479	106.134523	25	10.6	8.7	13.3	3	Cyprinidae	1	2.4
TRL22-120	Hau (Branch Tran De)	2022-05-22T08:10	9.619619	106.147961	9.640479	106.134523	25	10.6	8.7	13.3	3	Engraulidae	5	12
TRL22-120	Hau (Branch Tran De)	2022-05-22T08:10	9.619619	106.147961	9.640479	106.134523	25	10.6	8.7	13.3	3	Pangasiidae	6	14.4
TRL22-120	Hau (Branch Tran De)	2022-05-22T08:10	9.619619	106.147961	9.640479	106.134523	25	10.6	8.7	13.3	3	Polynemidae	17	40.8
TRL22-121	Hau (Branch Tran De)	2022-05-22T09:16	9.698781	106.098951	9.714547	106.092672	20	10.4	9.9	11.3	7	Ariidae	20	60
TRL22-121	Hau (Branch Tran De)	2022-05-22T09:16	9.698781	106.098951	9.714547	106.092672	20	10.4	9.9	11.3	7	Engraulidae	14	42
TRL22-121	Hau (Branch Tran De)	2022-05-22T09:16	9.698781	106.098951	9.714547	106.092672	20	10.4	9.9	11.3	7	Pangasiidae	15	45
TRL22-121	Hau (Branch Tran De)	2022-05-22T09:16	9.698781	106.098951	9.714547	106.092672	20	10.4	9.9	11.3	7	Polynemidae	75	226.2
TRL22-122	Hau	2022-05-23T08:28	9.801474	106.044273	9.810562	106.032433	20	9.4	7.8	11.2	3	Ariidae	11	33
TRL22-122	Hau	2022-05-23T08:28	9.801474	106.044273	9.810562	106.032433	20	9.4	7.8	11.2	3	Eleotridae	4	12
TRL22-122	Hau	2022-05-23T08:28	9.801474	106.044273	9.810562	106.032433	20	9.4	7.8	11.2	3	Engraulidae	11	33
TRL22-122	Hau	2022-05-23T08:28	9.801474	106.044273	9.810562	106.032433	20	9.4	7.8	11.2	3	Pangasiidae	56	168
TRL22-122	Hau	2022-05-23T08:28	9.801474	106.044273	9.810562	106.032433	20	9.4	7.8	11.2	3	Polynemidae	662	1986.5
TRL22-122	Hau	2022-05-23T08:28	9.801474	106.044273	9.810562	106.032433	20	9.4	7.8	11.2	3	Sciaenidae	5	15
TRL22-123	Hau	2022-05-23T09:31	9.856719	105.980863	9.868202	105.96729	21	13.5	11.2	16.7	7	Akysidae	1	2.9
TRL22-123	Hau	2022-05-23T09:31	9.856719	105.980863	9.868202	105.96729	21	13.5	11.2	16.7	7	Ariidae	2	5.7
TRL22-123	Hau	2022-05-23T09:31	9.856719	105.980863	9.868202	105.96729	21	13.5	11.2	16.7	7	Callionymidae	3	8.6
TRL22-123	Hau	2022-05-23T09:31	9.856719	105.980863	9.868202	105.96729	21	13.5	11.2	16.7	7	Cyprinidae	4	11.4
TRL22-123	Hau	2022-05-23T09:31	9.856719	105.980863	9.868202	105.96729	21	13.5	11.2	16.7	7	Eleotridae	14	40
TRL22-123	Hau	2022-05-23T09:31	9.856719	105.980863	9.868202	105.96729	21	13.5	11.2	16.7	7	Engraulidae	17	48.6
TRL22-123	Hau	2022-05-23T09:31	9.856719	105.980863	9.868202	105.96729	21	13.5	11.2	16.7	7	Gobiidae	2	5.7
TRL22-123	Hau	2022-05-23T09:31	9.856719	105.980863	9.868202	105.96729	21	13.5	11.2	16.7	7	Pangasiidae	172	490.6
TRL22-123	Hau	2022-05-23T09:31	9.856719	105.980863	9.868202	105.96729	21	13.5	11.2	16.7	7	Polynemidae	108	309.4
TRL22-123	Hau	2022-05-23T09:31	9.856719	105.980863	9.868202	105.96729	21	13.5	11.2	16.7	7	Sciaenidae	35	100
TRL22-124	Hau	2022-05-23T10:32	9.91411	105.918918	9.925751	105.907851	20	12.9	10.6	13.9	3	Callionymidae	1	3
TRL22-124	Hau	2022-05-23T10:32	9.91411	105.918918	9.925751	105.907851	20	12.9	10.6	13.9	3	Cyprinidae	1	3
TRL22-124	Hau	2022-05-23T10:32	9.91411	105.918918	9.925751	105.907851	20	12.9	10.6	13.9	3	Pangasiidae	32	96
TRL22-124	Hau	2022-05-23T10:32	9.91411	105.918918	9.925751	105.907851	20	12.9	10.6	13.9	3	Polynemidae	6	18
